# Supplementary material for: Mycobiomes of Young Beech Trees Are Distinguished by Organ Rather Than by Habitat, and Community Analyses Suggest Competitive Interactions Among Twig Fungi
Source: Front Microbiol. 2021 Apr 15;12:646302. doi: 10.3389/fmicb.2021.646302 (PMC8086555; doi:10.3389/fmicb.2021.646302)
Supplement: Supplementary file 1 [file Data_Sheet_1.ZIP]

Archive with 4 entries (4 files):
- Supplementary file 1/btg_samples_master data.xls
- Supplementary file 1/illumina_library_02_summary.xlsx
- Supplementary file 1/illumina_mapping_file_run02.txt
- Supplementary file 1/Qiime_commands_2.txt
