# Supplementary material for: Mycobiomes of Young Beech Trees Are Distinguished by Organ Rather Than by Habitat, and Community Analyses Suggest Competitive Interactions Among Twig Fungi
Source: Front Microbiol. 2021 Apr 15;12:646302. doi: 10.3389/fmicb.2021.646302 (PMC8086555; doi:10.3389/fmicb.2021.646302)
Supplement: Supplementary file 1 [file Data_Sheet_1.ZIP › Supplementary file 1/btg_samples_master data.xls]

## Sheet: Note
This sheet contains all the spring samples from 2015, ID, location, etc

## Sheet: Sheet1
sample.id	sample.name	sampling.date	setting	elevation	substrate	elev.m	DNA
btg046	46	2014-04-03	phytometer	valley	twig	517	yes
btg047	47	2014-04-03	phytometer	valley	twig	517	yes
btg048	48	2014-04-03	phytometer	valley	twig	517	yes
btg049	49	2014-04-03	phytometer	valley	twig	517	yes
btg050	50	2014-04-03	phytometer	valley	twig	517	yes
btg051	51	2014-04-03	phytometer	valley	bud	517	yes
btg052	52	2014-04-03	phytometer	valley	bud	517	yes
btg053	53	2014-04-03	phytometer	valley	bud	517	yes
btg054	54	2014-04-03	phytometer	valley	bud	517	yes
btg055	55	2014-04-03	phytometer	valley	bud	517	yes
btg061	61	2014-04-03	phytometer	mountain	twig	975	yes
btg062	62	2014-04-03	phytometer	mountain	twig	975	yes
btg063	63	2014-04-03	phytometer	mountain	twig	975	yes
btg064	64	2014-04-03	phytometer	mountain	twig	975	yes
btg065	65	2014-04-03	phytometer	mountain	twig	975	yes
btg066	66	2014-04-03	phytometer	mountain	bud	975	yes
btg067	67	2014-04-03	phytometer	mountain	bud	975	yes
btg068	68	2014-04-03	phytometer	mountain	bud	975	yes
btg069	69	2014-04-03	phytometer	mountain	bud	975	yes
btg070	70	2014-04-03	phytometer	mountain	bud	975	yes
