# Supplementary material for: Mycobiomes of Young Beech Trees Are Distinguished by Organ Rather Than by Habitat, and Community Analyses Suggest Competitive Interactions Among Twig Fungi
Source: Front Microbiol. 2021 Apr 15;12:646302. doi: 10.3389/fmicb.2021.646302 (PMC8086555; doi:10.3389/fmicb.2021.646302)
Supplement: Supplementary file 1 [file Data_Sheet_1.ZIP › Supplementary file 1/illumina_library_02_summary.xlsx]

## Sheet: Note
The sheet 1 contains all samples from the illumina run, only cells (background: orrange color) from 46-70 are the samples correspond to the current study

## Sheet: Sheet1
Organisms		501-701	501-702	501-703	501-704	501-705	502-701	502-702	502-703	502-704	502-705	503-701	503-702	503-703	503-704	503-705	504-701	504-702	504-703	504-704	504-705	505-701	505-702	505-703	505-704	505-705
	F1 – R1	seb08	seb48	th16	-	-	seb16	th11	th35	-	-	seb24	th23	-	-	-	seb32	th56	-	-	-	seb40	th38	-	-	-
	F1 – R2	seb07	seb47	th18	-	-	seb15	th12	th47	-	-	seb23	th24	-	-	-	seb31	th57	-	-	-	seb39	th39	-	-	-
	F1 – R3	seb06	seb46	th19	-	-	seb14	th13	th48	-	-	seb22	th25	-	-	-	seb30	th68	-	-	-	seb38	th40	-	-	-
	F1 – R4	seb05	seb45	th20	-	-	seb13	th14	th49	-	-	seb21	th26	-	-	-	seb29	th30	-	-	-	seb37	th41	-	-	-
	F2 – R1	seb04	seb44	th27	-	-	seb12	th15	th51	-	-	seb20	th29	-	-	-	seb28	th31	-	-	-	seb36	th43	-	-	-
	F2 – R2	seb03	seb43	th28	-	-	seb11	th17	th52	-	-	seb19	th53	-	-	-	seb27	th32	-	-	-	seb35	th44	-	-	-
	F2 – R3	seb02	seb42	th33	-	-	seb10	th21	th58	-	-	seb18	th54	-	-	-	seb26	th36	-	-	-	seb34	th45	-	-	-
Fungi (mu)	F2 – R4	seb01	seb41	th34	-	-	seb9	th22	th59	-	-	seb17	th55	-	-	-	seb25	th37	-	-	-	seb33	th46	-	-	-
	F3 – R1	46	93	133	-	-	55	101	141	-	-	69	109	th60	-	-	77	117	th50	-	-	83	125	-	-	-
	F3 – R2	47	94	134	-	-	61	102	142	-	-	71	110	th61	-	-	78	118	th70	-	-	86	126	-	-	-
	F3 – R3	48	95	135	-	-	62	103	143	-	-	70	111	th62	-	-	79	119	th69	-	-	87	127	-	-	-
	F3 – R4	49	96	136	-	-	63	104	144	-	-	72	112	th63	-	-	80	120	control5	-	-	88	128	-	-	-
	F4 – R1	50	97	137	-	-	64	105	145	-	-	73	113	th64	-	-	81	121	control4	-	-	89	129	-	-	-
	F4 – R2	51	98	138	-	-	66	106	146	-	-	74	114	th65	-	-	82	122	control3	-	-	90	130	-	-	-
	F4 – R3	52	99	139	-	-	67	107	147	-	-	76	115	th66	-	-	84	123	control2	-	-	91	131	-	-	-
	F4 – R4	53	100	140	-	-	68	108	148	-	-	75	116	th67	-	-	85	124	control1	-	-	92	132	-	-	-
	f3r1	-	-	-	11_1	Ga29	-	-	-	Ga15	-	-	-	-	Ga20	-	-	-	-	Ga12	-	-	-	11_7	Ga28	-
	f2r3	-	-	-	Ga6	Ga21	-	-	-	Ga22	-	-	-	-	Ga30	-	-	-	-	Ga16	-	-	-	Ga1	Ga18	-
Myxo (sc, th) old primer	f2r1	-	-	-	13_13	-	-	-	-	13_15	-	-	-	-	13_14	-	-	-	-	-	-	-	-	13_11	-	-
	f1r2	-	-	-	-	-	-	-	-	-	-	-	-	-	-	-	-	-	-	-	-	-	-	11_6	-	-
	f1r3	-	-	-	11_9	-	-	-	-	11_7	-	-	-	-	11_2	-	-	-	-	-	-	-	-	11_16	-	-
	f3r1	-	-	-	-	-	-	-	-	-	16	-	-	-	-	11_1	-	-	-	-	8	-	-	-	-	-
	f3r2	-	-	-	-	-	-	-	-	-	15	-	-	-	-	11_2	-	-	-	-	7	-	-	-	-	-
	f2r3	-	-	-	-	-	-	-	-	-	11_15	-	-	-	-	11_7	-	-	-	-	6	-	-	-	-	-
Myxo (sc, th) new primer	f2r1	-	-	-	-	-	-	-	-	-	11_13	-	-	-	-	11_7	-	-	-	-	5	-	-	-	-	-
	f2r2	-	-	-	-	-	-	-	-	-	11_3	-	-	-	-	11_9	-	-	-	-	4	-	-	-	-	-
	f1r3	-	-	-	-	-	-	-	-	-	11_3	-	-	-	-	13_11	-	-	-	-	3	-	-	-	-	-
	f1r1	-	-	-	-	-	-	-	-	-	11_5	-	-	-	-	11_14	-	-	-	-	2	-	-	-	-	-
	f1r2	-	-	-	-	-	-	-	-	-	13_8	-	-	-	-	11_16	-	-	-	-	1	-	-	-	-	-
fastq total (in MB)		1100	238	907	100	5	916	913	1300	31	157	380	987	21	78	280	345	494	367	37	448	857	983	214	1	5
sample No		16	16	16	4	2	16	16	16	4	8	16	16	8	4	8	16	16	8	2	8	16	16	5	2	0
sample average (in MB)		68.75	14.875	56.6875	25	2.5	57.25	57.0625	81.25	7.75	19.625	23.75	61.6875	2.625	19.5	35	21.5625	30.875	45.875	18.5	56	53.5625	61.4375	42.8	0.5	-
