# Supplementary material for: Mycobiomes of Young Beech Trees Are Distinguished by Organ Rather Than by Habitat, and Community Analyses Suggest Competitive Interactions Among Twig Fungi
Source: Front Microbiol. 2021 Apr 15;12:646302. doi: 10.3389/fmicb.2021.646302 (PMC8086555; doi:10.3389/fmicb.2021.646302)
Supplement: Supplementary file 1 [file Data_Sheet_1.ZIP › Supplementary file 1/illumina_mapping_file_run02.txt]

#SampleID	BarcodeSequence	LinkerPrimerSequence	Description
f1r1	TCATCTTGGGAGTCCT		missing description
f1r2	TCATCTTGGCTCATCC		missing description
f1r3	TCATCTTGCTAACATC		missing description
f1r4	TCATCTTGTGACCAGT		missing description
f2r1	AAGTGACTGGAGTCCT		missing description
f2r2	AAGTGACTGCTCATCC		missing description
f2r3	AAGTGACTCTAACATC		missing description
f2r4	AAGTGACTTGACCAGT		missing description
f3r1	TGCGAGACGGAGTCCT		missing description
f3r2	TGCGAGACGCTCATCC		missing description
f3r3	TGCGAGACCTAACATC		missing description
f3r4	TGCGAGACTGACCAGT		missing description
f4r1	GACATCCAGGAGTCCT		missing description
f4r2	GACATCCAGCTCATCC		missing description
f4r3	GACATCCACTAACATC		missing description
f4r4	GACATCCATGACCAGT		missing description
