# Supplementary material for: Mycobiomes of Young Beech Trees Are Distinguished by Organ Rather Than by Habitat, and Community Analyses Suggest Competitive Interactions Among Twig Fungi
Source: Front Microbiol. 2021 Apr 15;12:646302. doi: 10.3389/fmicb.2021.646302 (PMC8086555; doi:10.3389/fmicb.2021.646302)
Supplement: Supplementary file 1 [file Data_Sheet_1.ZIP › Supplementary file 1/Qiime_commands_2.txt]

#Title: Mycobiomes of young Beech trees are distinguished by organ rather than by habitat, and community analyses suggest #competitive interactions among the fungi

#Siddique AB1$*, Paolo Biella2$, Unterseher M3, Benedicte Riber Albrectsen4


———————————————————

## 01 Extract barcodes

cd /Users/abu/Documents/2nd_Illumina/2nd_Illumina/Demultiplexing/Demultiplexing_Qiime


extract_barcodes.py -f 501-701_S1_L001_R1_001.fastq -r 501-701_S1_L001_R2_001.fastq -c barcode_paired_end --bc1_len 8 --bc2_len 8 -o Step01_501-701_extract_barcodes/

extract_barcodes.py -f 502-701_S2_L001_R1_001.fastq -r 502-701_S2_L001_R2_001.fastq -c barcode_paired_end --bc1_len 8 --bc2_len 8 -o Step01_502-701_extract_barcodes/

extract_barcodes.py -f 503-701_S3_L001_R1_001.fastq -r 503-701_S3_L001_R2_001.fastq -c barcode_paired_end --bc1_len 8 --bc2_len 8 -o Step01_503-701_extract_barcodes/

## 02_split_library

cd /Users/abu/Documents/2nd_Illumina/2nd_Illumina/Demultiplexing/Demultiplexing_Qiime

split_libraries_fastq.py -i 501-701_#01_extract_barcodes/reads1.fastq -o Step02_501-701_split_libraries/R1/ -m illumina_mapping_file_run02.txt -b 501-701_#01_extract_barcodes/barcodes.fastq --barcode_type 16 -q 35 -r 9 -p 0.35
split_libraries_fastq.py -i 502-701_#01_extract_barcodes/reads2.fastq -o Step02_502-701_split_libraries/R1/ -m illumina_mapping_file_run02.txt -b 502-701_#01_extract_barcodes/barcodes.fastq --barcode_type 16 -q 35 -r 9 -p 0.35
split_libraries_fastq.py -i 503-701_#01_extract_barcodes/reads1.fastq -o Step02_503-701_split_libraries/R1/ -m illumina_mapping_file_run02.txt -b 503-701_#01_extract_barcodes/barcodes.fastq --barcode_type 16 -q 35 -r 9 -p 0.35

## 3. Split projects
extract_seqs_by_sample_id.py -i Step02_501-701_split_libraries/R1/seqs.fna -o Step03_BTG/btg46.fasta -m illumina_mapping_file_run02.txt -s "SampleID:f3r1"
extract_seqs_by_sample_id.py -i Step02_501-701_split_libraries/R1/seqs.fna -o Step03_BTG/btg47.fasta -m illumina_mapping_file_run02.txt -s "SampleID:f3r2"
extract_seqs_by_sample_id.py -i Step02_501-701_split_libraries/R1/seqs.fna -o Step03_BTG/btg48.fasta -m illumina_mapping_file_run02.txt -s "SampleID:f3r3"
extract_seqs_by_sample_id.py -i Step02_501-701_split_libraries/R1/seqs.fna -o Step03_BTG/btg49.fasta -m illumina_mapping_file_run02.txt -s "SampleID:f3r4"
extract_seqs_by_sample_id.py -i Step02_501-701_split_libraries/R1/seqs.fna -o Step03_BTG/btg50.fasta -m illumina_mapping_file_run02.txt -s "SampleID:f4r1"
extract_seqs_by_sample_id.py -i Step02_501-701_split_libraries/R1/seqs.fna -o Step03_BTG/btg51.fasta -m illumina_mapping_file_run02.txt -s "SampleID:f4r2"
extract_seqs_by_sample_id.py -i Step02_501-701_split_libraries/R1/seqs.fna -o Step03_BTG/btg52.fasta -m illumina_mapping_file_run02.txt -s "SampleID:f4r3"
extract_seqs_by_sample_id.py -i Step02_501-701_split_libraries/R1/seqs.fna -o Step03_BTG/btg53.fasta -m illumina_mapping_file_run02.txt -s "SampleID:f4r4"

extract_seqs_by_sample_id.py -i Step02_502-701_split_libraries/R1/seqs.fna -o Step03_BTG/btg55.fasta -m illumina_mapping_file_run02.txt -s "SampleID:f3r1"
extract_seqs_by_sample_id.py -i Step02_502-701_split_libraries/R1/seqs.fna -o Step03_BTG/btg61.fasta -m illumina_mapping_file_run02.txt -s "SampleID:f3r2"
extract_seqs_by_sample_id.py -i Step02_502-701_split_libraries/R1/seqs.fna -o Step03_BTG/btg62.fasta -m illumina_mapping_file_run02.txt -s "SampleID:f3r3"
extract_seqs_by_sample_id.py -i Step02_502-701_split_libraries/R1/seqs.fna -o Step03_BTG/btg63.fasta -m illumina_mapping_file_run02.txt -s "SampleID:f3r4"
extract_seqs_by_sample_id.py -i Step02_502-701_split_libraries/R1/seqs.fna -o Step03_BTG/btg64.fasta -m illumina_mapping_file_run02.txt -s "SampleID:f4r1"
extract_seqs_by_sample_id.py -i Step02_502-701_split_libraries/R1/seqs.fna -o Step03_BTG/btg66.fasta -m illumina_mapping_file_run02.txt -s "SampleID:f4r2"
extract_seqs_by_sample_id.py -i Step02_502-701_split_libraries/R1/seqs.fna -o Step03_BTG/btg67.fasta -m illumina_mapping_file_run02.txt -s "SampleID:f4r3"
extract_seqs_by_sample_id.py -i Step02_502-701_split_libraries/R1/seqs.fna -o Step03_BTG/btg68.fasta -m illumina_mapping_file_run02.txt -s "SampleID:f4r4"

extract_seqs_by_sample_id.py -i Step02_503-701_split_libraries/R1/seqs.fna -o Step03_BTG/btg69.fasta -m illumina_mapping_file_run02.txt -s "SampleID:f3r1"
extract_seqs_by_sample_id.py -i Step02_503-701_split_libraries/R1/seqs.fna -o Step03_BTG/btg70.fasta -m illumina_mapping_file_run02.txt -s "SampleID:f3r3"


## Rename and combine

cd /Users/abu/Documents/2nd_Illumina/2nd_Illumina/Demultiplexing/Demultiplexing_Qiime/Step03_BTG
#To run following commands make sure you have installed fastxtoolkit in your Applications. I copied the ‘fastx_renamer’ program from ‘/Applications/DNA_Apps/fastx_bin’ and paste it to the working directory and run following commands

./fastx_renamer -n COUNT -i btg46.fasta -o btg46re.fasta
./fastx_renamer -n COUNT -i btg47.fasta -o btg47re.fasta
./fastx_renamer -n COUNT -i btg48.fasta -o btg48re.fasta
./fastx_renamer -n COUNT -i btg49.fasta -o btg49re.fasta
./fastx_renamer -n COUNT -i btg50.fasta -o btg50re.fasta
./fastx_renamer -n COUNT -i btg51.fasta -o btg51re.fasta
./fastx_renamer -n COUNT -i btg52.fasta -o btg52re.fasta
./fastx_renamer -n COUNT -i btg53.fasta -o btg53re.fasta
./fastx_renamer -n COUNT -i btg55.fasta -o btg55re.fasta
./fastx_renamer -n COUNT -i btg61.fasta -o btg61re.fasta
./fastx_renamer -n COUNT -i btg62.fasta -o btg62re.fasta
./fastx_renamer -n COUNT -i btg63.fasta -o btg63re.fasta
./fastx_renamer -n COUNT -i btg64.fasta -o btg64re.fasta
./fastx_renamer -n COUNT -i btg66.fasta -o btg66re.fasta
./fastx_renamer -n COUNT -i btg67.fasta -o btg67re.fasta
./fastx_renamer -n COUNT -i btg68.fasta -o btg68re.fasta
./fastx_renamer -n COUNT -i btg69.fasta -o btg69re.fasta
./fastx_renamer -n COUNT -i btg70.fasta -o btg70re.fasta

 

cp 'cd /Users/abu/Documents/1st_Illumina/Illumina_last/Illumina_Original_Sequences/Qiime_q29_only/Step03_BTG' rename.pl
perl rename.pl
cat renamed*re.fasta >> btg_all.fasta
# replace ";" with "_":
 find btg_all.fasta -type f | xargs perl -pi -e 's/re;/_/g'

#alternative 

#cat *.fasta > btg_all_combined.fasta

## 05_ITS_extract.txt
cd /Users/abu/Documents/2nd_Illumina/2nd_Illumina/Demultiplexing/Demultiplexing_Qiime/Step03_BTG

./fastx_trimmer -f 69 -i btg_all.fasta -o btg_all_trim.fasta


## OTU picking
# Beech project

#In macqiime you have to install usesrch61 before you run ‘identify_chimeric_seqs.py’. To do that

cd /usr/local/bin
sudo mv usearch* /usr/local/bin/usearch61
sudo chmod a+x /usr/local/bin/usearch61

identify_chimeric_seqs.py -m usearch61 -i /Users/abu/Documents/2nd_Illumina/2nd_Illumina/Demultiplexing/Demultiplexing_Qiime/Step03_BTG/btg_all_trim.fasta -r /Applications/DNA_Apps/sh_qiime_release_s_01.08.2015/developer/sh_refs_qiime_ver7_97_s_01.08.2015_dev.fasta -o /Users/abu/Documents/2nd_Illumina/2nd_Illumina/Demultiplexing/Demultiplexing_Qiime/Step03_BTG/Chimera_checking_2015/


#now go to own directory 

cd /Users/abu/Documents/2nd_Illumina/2nd_Illumina/Demultiplexing/Demultiplexing_Qiime/Step03_BTG 

filter_fasta.py -f btg_all_trim.fasta -o btg_all_chimera_checked.fasta -s Chimera_checking_2015/chimeras.txt -n


pick_otus.py -m usearch61 -x -s 0.90 -i btg_all_chimera_checked.fasta -o OTU90/
pick_otus.py -m usearch61 -x -s 0.95 -i btg_all_chimera_checked.fasta -o OTU95/
pick_otus.py -m usearch61 -x -s 0.97 -i btg_all_chimera_checked.fasta -o OTU97/
pick_otus.py -m usearch61 -x -s 0.985 -i btg_all_chimera_checked.fasta -o OTU985/


## 07_pick_rep
# Folder Step03_Beech
cd /Users/abu/Documents/2nd_Illumina/2nd_Illumina/Demultiplexing/Demultiplexing_Qiime/Step03_BTG 


pick_rep_set.py -i OTU90/btg_all_chimera_checked_otus.txt -f btg_all_chimera_checked.fasta -o OTU90/btg90_all_repset.fasta
pick_rep_set.py -i OTU95/btg_all_chimera_checked_otus.txt -f btg_all_chimera_checked.fasta -o OTU95/btg95_all_repset.fasta
pick_rep_set.py -i OTU97/btg_all_chimera_checked_otus.txt -f btg_all_chimera_checked.fasta -o OTU97/btg97_all_repset.fasta
pick_rep_set.py -i OTU985/btg_all_chimera_checked_otus.txt -f btg_all_chimera_checked.fasta -o OTU985/btg985_all_repset.fasta


## 08_taxonomy
#parent folder

assign_taxonomy.py -i OTU90/btg90_all_repset.fasta -o BTG_taxonomy -m blast -r /Applications/DNA_Apps/sh_qiime_release_s_09/developer/sh_refs_qiime_ver6_dynamic_s_09.02.2014.fasta  -t /Applications/DNA_Apps/sh_qiime_release_s_09/developer/sh_taxonomy_qiime_ver6_dynamic_s_09.02.2014.txt

assign_taxonomy.py -i OTU95/btg95_all_repset.fasta -o BTG_taxonomy -m blast -r /Applications/DNA_Apps/sh_qiime_release_s_09/developer/sh_refs_qiime_ver6_dynamic_s_09.02.2014.fasta  -t /Applications/DNA_Apps/sh_qiime_release_s_09/developer/sh_taxonomy_qiime_ver6_dynamic_s_09.02.2014.txt


assign_taxonomy.py -i OTU97/btg97_all_repset.fasta -o BTG_taxonomy -m blast -r /Applications/DNA_Apps/sh_qiime_release_s_09/developer/sh_refs_qiime_ver6_dynamic_s_09.02.2014.fasta  -t /Applications/DNA_Apps/sh_qiime_release_s_09/developer/sh_taxonomy_qiime_ver6_dynamic_s_09.02.2014.txt


assign_taxonomy.py -i OTU985/btg985_all_repset.fasta -o BTG_taxonomy -m blast -r /Applications/DNA_Apps/sh_qiime_release_s_09/developer/sh_refs_qiime_ver6_dynamic_s_09.02.2014.fasta  -t /Applications/DNA_Apps/sh_qiime_release_s_09/developer/sh_taxonomy_qiime_ver6_dynamic_s_09.02.2014.txt


## 09_OTU_tables
#parent folder for BTG samples
cd /Users/abu/Documents/2nd_Illumina/2nd_Illumina/Demultiplexing/Demultiplexing_Qiime/Step03_BTG 


make_otu_table.py -i OTU90/btg_all_chimera_checked_otus.txt -t BTG_taxonomy/btg90_all_repset_tax_assignments.txt -o OTU90/btg90.biom


make_otu_table.py -i OTU95/btg_all_chimera_checked_otus.txt -t BTG_taxonomy/btg95_all_repset_tax_assignments.txt -o OTU95/btg95.biom

make_otu_table.py -i OTU97/btg_all_chimera_checked_otus.txt -t BTG_taxonomy/btg97_all_repset_tax_assignments.txt -o OTU97/btg97.biom

make_otu_table.py -i OTU985/btg_all_chimera_checked_otus.txt -t BTG_taxonomy/btg985_all_repset_tax_assignments.txt -o OTU985/btg985.biom

summarize_taxa.py -i OTU90/btg90.biom -o BTG90_Taxonomy_Summary/
summarize_taxa.py -i OTU95/btg95.biom -o BTG95_Taxonomy_Summary/
summarize_taxa.py -i OTU97/btg97.biom -o BTG97_Taxonomy_Summary/
summarize_taxa.py -i OTU985/btg985.biom -o BTG985_Taxonomy_Summary/


plot_taxa_summary.py -i BTG90_Taxonomy_Summary/btg90_L3.txt -o BTG90_Taxonomy_Summary/
plot_taxa_summary.py -i BTG95_Taxonomy_Summary/btg95_L3.txt -o BTG95_Taxonomy_Summary/
plot_taxa_summary.py -i BTG97_Taxonomy_Summary/btg97_L3.txt -o BTG97_Taxonomy_Summary/
plot_taxa_summary.py -i BTG985_Taxonomy_Summary/btg985_L3.txt -o BTG985_Taxonomy_Summary/


plot_taxa_summary.py -i BTG97_Taxonomy_Summary/btg97_L3.txt -l Class -c pie -n 100 -o class_pie_n10_charts/

#see how to analyse the summary files: http://www.wernerlab.org/teaching/qiime/overview/c

biom summarize-table -i OTU90/btg90.biom -o BTG90_Taxonomy_Summary/btg90_summary_otu_table.txt
biom summarize-table -i OTU95/btg95.biom -o BTG95_Taxonomy_Summary/btg95_summary_otu_table.txt
biom summarize-table -i OTU97/btg97.biom -o BTG97_Taxonomy_Summary/btg97_summary_otu_table.txt
biom summarize-table -i OTU985/btg985.biom -o BTG985_Taxonomy_Summary/btg985_summary_otu_table.txt


make_otu_heatmap.py -i OTU90/btg90.biom -o OTU90/Heatmap90
make_otu_heatmap.py -i OTU95/btg95.biom -o OTU95/Heatmap95
make_otu_heatmap.py -i OTU97/btg97.biom -o OTU97/Heatmap97
make_otu_heatmap.py -i OTU985/btg985.biom -o OTU985/Heatmap985


Convert biom format to classic format, including the taxonomy observation metadata as the last column of the classic format table. Because the BIOM format can support an arbitrary number of observation (or sample) metadata entries, and the classic format can support only a single observation metadata entry, you must specify which of the observation metadata entries you want to include in the output table:

biom convert -i OTU90/btg90.biom -o OTU90/table.from_biom_w_taxonomy.txt --to-tsv --header-key taxonomy --table-type="OTU table"

biom convert -i OTU95/btg95.biom -o OTU95/table.from_biom_w_taxonomy.txt --to-tsv --header-key taxonomy --table-type="OTU table"

biom convert -i OTU97/btg97.biom -o OTU97/table.from_biom_w_taxonomy.txt --to-tsv --header-key taxonomy --table-type="OTU table"

biom convert -i OTU985/btg985.biom -o OTU985/table.from_biom_w_taxonomy.txt --to-tsv --header-key taxonomy --table-type="OTU table"
