# Supplementary material for: Mycobiomes of Young Beech Trees Are Distinguished by Organ Rather Than by Habitat, and Community Analyses Suggest Competitive Interactions Among Twig Fungi
Source: Front Microbiol. 2021 Apr 15;12:646302. doi: 10.3389/fmicb.2021.646302 (PMC8086555; doi:10.3389/fmicb.2021.646302)
Supplement: Supplementary file 2 [file Data_Sheet_2.ZIP]

Archive with 10 entries (10 files):
- Supplementary file 2/env.txt
- Supplementary file 2/guild_count.txt
- Supplementary file 2/guild_rel.txt
- Supplementary file 2/LULU_OTU_Table_Spec.csv
- Supplementary file 2/nspec.txt
- Supplementary file 2/order_comp.csv
- Supplementary file 2/OTU_table_and_data_management_file.xlsx
- Supplementary file 2/R_scripts_bud_twig.R
- Supplementary file 2/stat.rare.txt
- Supplementary file 2/Supp file 2_ input files_OTU97_master_sheet.xlsx
