# Supplementary material for: Mycobiomes of Young Beech Trees Are Distinguished by Organ Rather Than by Habitat, and Community Analyses Suggest Competitive Interactions Among Twig Fungi
Source: Front Microbiol. 2021 Apr 15;12:646302. doi: 10.3389/fmicb.2021.646302 (PMC8086555; doi:10.3389/fmicb.2021.646302)
Supplement: Supplementary file 2 [file Data_Sheet_2.ZIP › Supplementary file 2/env.txt]

sample	substrate	elevation	site	site_substrate	sub
btg46	Twig	valley	1	VT	1
btg47	Twig	valley	1	VT	1
btg48	Twig	valley	1	VT	1
btg49	Twig	valley	1	VT	1
btg50	Twig	valley	1	VT	1
btg51	Bud	valley	1	VB	2
btg52	Bud	valley	1	VB	2
btg53	Bud	valley	1	VB	2
btg55	Bud	valley	1	VB	2
btg61	Twig	mountain	2	MT	1
btg62	Twig	mountain	2	MT	1
btg64	Twig	mountain	2	MT	1
btg66	Bud	mountain	2	MB	2
btg68	Bud	mountain	2	MB	2
btg69	Bud	mountain	2	MB	2
btg70	Bud	mountain	2	MB	2
