# Supplementary material for: Mycobiomes of Young Beech Trees Are Distinguished by Organ Rather Than by Habitat, and Community Analyses Suggest Competitive Interactions Among Twig Fungi
Source: Front Microbiol. 2021 Apr 15;12:646302. doi: 10.3389/fmicb.2021.646302 (PMC8086555; doi:10.3389/fmicb.2021.646302)
Supplement: Supplementary file 2 [file Data_Sheet_2.ZIP › Supplementary file 2/guild_count.txt]

	Unassigned	Pathotroph	Pathotroph-Saprotroph	Pathotroph-Saprotroph-Symbiotroph	Saprotroph	Saprotroph-Symbiotroph
btg46	32062	852	1841	13554	28859	0
btg47	44851	11	13531	12721	16514	3
btg48	11496	4189	4964	20100	26358	0
btg49	26148	1986	61	8040	2295	0
btg50	6934	4	3391	2426	3516	0
btg51	3637	12	46	1937	2134	0
btg52	11345	13	5	3298	8336	0
btg53	10915	31	7	6408	5805	0
btg55	3146	2	4981	94604	19577	0
btg61	44604	3129	352	8870	12713	3393
btg62	24841	2	1322	8447	3249	1698
btg64	7449	13	3838	719	2120	0
btg66	3909	6	2	10539	11176	0
btg68	45	10	19	11	27118	0
btg69	24252	1955	150	20999	1786	0
btg70	4676	9403	131	22624	1392	0
