# Supplementary material for: Mycobiomes of Young Beech Trees Are Distinguished by Organ Rather Than by Habitat, and Community Analyses Suggest Competitive Interactions Among Twig Fungi
Source: Front Microbiol. 2021 Apr 15;12:646302. doi: 10.3389/fmicb.2021.646302 (PMC8086555; doi:10.3389/fmicb.2021.646302)
Supplement: Supplementary file 2 [file Data_Sheet_2.ZIP › Supplementary file 2/guild_rel.txt]

	Unassigned	Pathotroph	Pathotroph-Saprotroph	Pathotroph-Saprotroph-Symbiotroph	Saprotroph	Saprotroph-Symbiotroph
btg46	0.415483102	0.011040846	0.023857039	0.175642753	0.37397626	0
btg47	0.511816595	0.000125526	0.154408828	0.145165524	0.188449293	3.42E-05
btg48	0.171308507	0.062422698	0.073971419	0.299521659	0.392775716	0
btg49	0.678640021	0.051544251	0.001583182	0.20866857	0.059563976	0
btg50	0.426156966	0.000245836	0.208407596	0.149099625	0.216089976	0
btg51	0.468323461	0.001545197	0.005923255	0.249420551	0.274787535	0
btg52	0.493325216	0.000565291	0.00021742	0.14341001	0.362482063	0
btg53	0.471164638	0.001338168	0.000302167	0.276612277	0.250582751	0
btg55	0.025721527	1.64E-05	0.040724389	0.77347723	0.160060502	0
btg61	0.610503552	0.042827227	0.004817892	0.121405401	0.174005283	0.046440645
btg62	0.627948128	5.06E-05	0.033418438	0.213529159	0.082130489	0.042923229
btg64	0.526840654	0.000919443	0.271447769	0.050852253	0.149939883	0
btg66	0.152504682	0.000234082	7.80E-05	0.41116573	0.436017478	0
btg68	0.001654229	0.000367607	0.000698452	0.000404367	0.996875345	0
btg69	0.493508608	0.039782671	0.003052379	0.427312686	0.036343657	0
btg70	0.122325119	0.245984409	0.003426987	0.59184848	0.036415005	0
