# Supplementary material for: Mycobiomes of Young Beech Trees Are Distinguished by Organ Rather Than by Habitat, and Community Analyses Suggest Competitive Interactions Among Twig Fungi
Source: Front Microbiol. 2021 Apr 15;12:646302. doi: 10.3389/fmicb.2021.646302 (PMC8086555; doi:10.3389/fmicb.2021.646302)
Supplement: Supplementary file 2 [file Data_Sheet_2.ZIP › Supplementary file 2/LULU_OTU_Table_Spec.csv]

	variable	btg46	btg47	btg48	btg49	btg50	btg51	btg52	btg53	btg55	btg61	btg62	btg64	btg66	btg68	btg69	btg70	k	p	c	o	f	g	s
1	denovo1016new	23	0	0	1	0	0	0	6246	0	4	0	0	0	0	0	0	k__Fungi	p__Basidiomycota	c__Tremellomycetes	o__Tremellales	f__Bulleraceae	g__Bullera	s__Bullera_crocea
2	denovo33	0	0	1	2044	0	0	0	150	0	0	0	0	0	0	0	0	k__Fungi	p__Basidiomycota	c__Tremellomycetes	o__Tremellales	f__Bulleraceae	g__Bullera	s__Bullera_globospora
3	denovo1164new	0	1	6047	11	0	0	0	0	0	0	2	0	0	0	0	0	k__Fungi	p__Ascomycota	c__Saccharomycetes	o__Saccharomycetales	f__Saccharomycetales_fam_Incertae_sedis	g__Candida	s__Candida_albicans
4	denovo108	0	4	0	0	1	0	2	4	12	8	2	3	2	9	0	2	k__Fungi	p__Ascomycota	c__Dothideomycetes	o__Capnodiales	f__Mycosphaerellaceae	g__Cercospora	s__Cercospora_eremochloae
5	denovo418	0	1	0	0	0	0	0	0	0	0	0	0	0	0	131	0	k__Fungi	p__Ascomycota	c__Dothideomycetes	o__Capnodiales	f__Mycosphaerellaceae	g__Cercosporella	s__Cercosporella_tinosporae
6	denovo74	0	0	0	0	0	0	0	0	0	696	0	0	0	0	0	0	k__Fungi	p__Ascomycota	c__Sordariomycetes	o__Sordariales	f__Chaetomiaceae	g__Chaetomium	s__Chaetomium_grande
7	denovo41	0	0	0	0	0	0	0	0	1	3119	0	0	0	0	0	0	k__Fungi	p__Ascomycota	c__Dothideomycetes	o__Pleosporales	f__Pleosporales_fam_Incertae_sedis	g__Chalastospora	s__Chalastospora_ellipsoidea
8	denovo44	0	0	0	0	0	0	0	1	0	0	0	1	0	6743	0	0	k__Fungi	p__Basidiomycota	c__Agaricomycetes	o__Agaricales	f__Crepidotaceae	g__Crepidotus	s__Crepidotus_epibryus
9	denovo180	0	0	0	0	0	0	0	0	0	0	1	0	0	0	4	3	k__Fungi	p__Ascomycota	c__Eurotiomycetes	o__Chaetothyriales	f__Cyphellophoraceae	g__Cyphellophora	s__Cyphellophora_pluriseptata
10	denovo621	5	0	1	0	0	0	0	0	0	0	0	0	0	0	0	0	k__Fungi	p__Basidiomycota	c__Cystobasidiomycetes	o__Cystobasidiales	f__Cystobasidiaceae	g__Cystobasidium	s__Cystobasidium_pinicola
11	denovo28	3108	1	1	25	986	6	683	822	1502	609	100	156	675	1	0	0	k__Fungi	p__Ascomycota	c__Saccharomycetes	o__Saccharomycetales	f__Debaryomycetaceae	g__Debaryomyces	s__Debaryomyces_udenii
12	denovo7new	0	1	1	2	2	2	2	5	0	4	1	0	0	0	0	10056	k__Fungi	p__Basidiomycota	c__Tremellomycetes	o__Tremellales	f__Bulleribasidiaceae	g__Dioszegia	s__Dioszegia_fristingensis
13	denovo53new	0	1	8919	3	0	544	0	0	0	1	2	0	1	0	0	0	k__Fungi	p__Basidiomycota	c__Tremellomycetes	o__Tremellales	f__Bulleribasidiaceae	g__Dioszegia	s__Dioszegia_hungarica
14	denovo1020new	1306	8	3	0	0	7	7065	1572	1	8993	0	1	10464	303	387	734	k__Fungi	p__Ascomycota	c__Dothideomycetes	o__Pleosporales	f__Melanommataceae	g__Herpotrichia	s__Herpotrichia_juniperi
15	denovo271new	46	1	290	219	0	0	0	0	1	3982	1	0	0	0	0	0	k__Fungi	p__Basidiomycota	c__Tremellomycetes	o__Holtermanniales	f__Holtermanniales_fam_Incertae_sedis	g__Holtermanniella	s__Holtermanniella_takashimae
16	denovo107new	14	1	0	1	0	1387	0	1	33194	3	7	3	6200	0	0	0	k__Fungi	p__Ascomycota	c__Leotiomycetes	o__Helotiales	f__Helotiaceae	g__Hymenoscyphus	s__Hymenoscyphus_fructigenus
17	denovo321	0	0	0	0	0	0	0	0	4	0	0	0	8	0	0	0	k__Fungi	p__Ascomycota	c__Leotiomycetes	o__Helotiales	f__Helotiaceae	g__Hymenoscyphus	s__Hymenoscyphus_scutula
18	denovo1057	0	0	0	0	0	1	0	0	5	0	0	0	0	0	0	0	k__Fungi	p__Ascomycota	c__Leotiomycetes	o__Helotiales	f__Helotiaceae	g__Hymenoscyphus	s__Hymenoscyphus_sinicus
19	denovo737	0	0	0	0	0	0	7	4	2	0	0	0	3	0	0	0	k__Fungi	p__Ascomycota	c__Leotiomycetes	o__Helotiales	f__Helotiaceae	g__Hymenoscyphus	s__Hymenoscyphus_subsymmetricus
20	denovo154	22	0	0	0	0	0	0	0	0	1	0	0	0	0	0	0	k__Fungi	p__Basidiomycota	c__Tremellomycetes	o__Cystofilobasidiales	f__Mrakiaceae	g__Itersonilia	s__Itersonilia_pannonica
21	denovo890	1	0	0	14	0	0	0	0	0	0	0	0	0	0	0	0	k__Fungi	p__Basidiomycota	c__Agaricomycetes	o__Polyporales	f__Polyporales_fam_Incertae_sedis	g__Junghuhnia	s__Junghuhnia_nitida
22	denovo150new	0	0	0	0	0	0	0	3318	1	0	0	0	0	1	1340	0	k__Fungi	p__Ascomycota	c__Leotiomycetes	o__Helotiales	f__Hyaloscyphaceae	g__Lachnum	s__Lachnum_virgineum
23	denovo40	465	0	4962	53	0	0	2	2	907	337	373	0	0	8	15	124	k__Fungi	p__Basidiomycota	c__Malasseziomycetes	o__Malasseziales	f__Malasseziaceae	g__Malassezia	s__Malassezia_restricta
24	denovo36	0	0	0	0	0	0	0	0	1	0	0	0	0	0	1951	0	k__Fungi	p__Ascomycota	c__Dothideomycetes	o__Capnodiales	f__Mycosphaerellaceae	g__Mycosphaerella	s__Mycosphaerella_eumusae
25	denovo14	823	2	4185	1969	0	0	0	0	0	1	1	5	0	0	0	0	k__Fungi	p__Ascomycota	c__Dothideomycetes	o__Capnodiales	f__Mycosphaerellaceae	g__Mycosphaerella	s__Mycosphaerella_tassiana
26	denovo793	0	4	0	0	1	0	0	0	0	0	0	0	0	0	0	0	k__Fungi	p__Ascomycota	c__Dothideomycetes	o__Pleosporales	f__Didymellaceae	g__Neoascochyta	s__Neoascochyta_europaea
27	denovo1182new	0	13467	1	7	3387	2	1	1	0	5	0	3	0	0	0	0	k__Fungi	p__Ascomycota	c__Dothideomycetes	o__Pleosporales	f__Didymellaceae	g__Neoascochyta	s__Neoascochyta_exitialis
28	denovo58	0	1	3	281	1079	0	0	3	2	1	0	2	0	1	0	0	k__Fungi	p__Ascomycota	c__Eurotiomycetes	o__Eurotiales	f__Aspergillaceae	g__Penicillium	s__Penicillium_commune
29	denovo20new	0	3684	1798	4	1113	0	0	0	0	2	0	156	0	0	0	0	k__Fungi	p__Ascomycota	c__Eurotiomycetes	o__Eurotiales	f__Aspergillaceae	g__Penicillium	s__Penicillium_fennelliae
30	denovo17new	8047	4	2	3	0	1	7	8	2	0	4	0	0	8	0	0	k__Fungi	p__Ascomycota	c__Dothideomycetes	o__Pleosporales	f__Phaeosphaeriaceae	g__Phaeosphaeria	s__Phaeosphaeria_podocarpi
31	denovo134new	2	9	2	9	4	11	6	24	0	6	0	7	6	10	4	0	k__Fungi	p__Ascomycota	c__Dothideomycetes	o__Capnodiales	f__Mycosphaerellaceae	g__Ramularia	s__Ramularia_pratensis
32	denovo102new	4474	8010	2758	4	0	0	0	0	4	0	487	110	0	0	1	0	k__Fungi	p__Ascomycota	c__Dothideomycetes	o__Pleosporales	f__Phaeosphaeriaceae	g__Sclerostagonospora	s__Sclerostagonospora_phragmiticola
33	denovo55	0	0	0	0	1	0	0	0	0	0	0	2125	0	0	0	0	k__Fungi	p__Ascomycota	c__Dothideomycetes	o__Pleosporales	f__Phaeosphaeriaceae	g__Setomelanomma	s__Setomelanomma_holmii
34	denovo72	0	0	0	0	0	0	0	0	0	0	383	0	0	0	0	2	k__Fungi	p__Basidiomycota	c__Microbotryomycetes	o__Sporidiobolales	f__Sporidiobolaceae	g__Sporobolomyces	s__Sporobolomyces_roseus
35	denovo68	0	0	810	1	0	0	0	0	0	0	1	0	0	0	0	0	k__Fungi	p__Basidiomycota	c__Agaricostilbomycetes	o__Agaricostilbales	f__Agaricostilbaceae	g__Sterigmatomyces	s__Sterigmatomyces_halophilus
36	denovo106new	9829	3	1	323	0	0	0	0	2	0	0	0	0	0	2	0	k__Fungi	p__Basidiomycota	c__Cystobasidiomycetes	o__Cystobasidiomycetes_ord_Incertae_sedis	f__Cystobasidiomycetes_fam_Incertae_sedis	g__Symmetrospora	s__Symmetrospora_marina
37	denovo306	0	0	0	0	0	0	4	0	0	1	0	0	0	0	0	0	k__Fungi	p__Ascomycota	c__Taphrinomycetes	o__Taphrinales	f__Taphrinaceae	g__Taphrina	s__Taphrina_carpini
38	denovo5	0	0	1	0	0	0	0	0	0	0	1	0	0	0	0	9403	k__Fungi	p__Basidiomycota	c__Tremellomycetes	o__Tremellales	f__Tremellaceae	g__Tremella	s__Tremella_globispora
39	denovo1new	2	0	1	463	0	1	1277	2	1	8	2594	0	0	0	15605	12566	k__Fungi	p__Basidiomycota	c__Tremellomycetes	o__Tremellales	f__Bulleribasidiaceae	g__Vishniacozyma	s__Vishniacozyma_victoriae
40	denovo613	0	0	0	3	0	0	0	0	0	0	0	0	0	0	0	0	k__Fungi	p__Ascomycota	c__Sordariomycetes	o__Hypocreales	f__Hypocreales_fam_Incertae_sedis	g__Acremonium	s__unidentified
41	denovo112new	20	9504	11170	3123	806	2	0	0	11329	5573	5324	716	4327	11	0	0	k__Fungi	p__Ascomycota	c__Dothideomycetes	o__Pleosporales	f__Pleosporaceae	g__Alternaria	s__unidentified
42	denovo1073new	9333	2	3045	937	1	563	0	0	10619	1098	746	1516	0	0	0	0	k__Fungi	p__Ascomycota	c__Leotiomycetes	o__Helotiales	f__Helotiaceae	g__Articulospora	s__unidentified
43	denovo116	0	0	0	1	0	0	0	0	0	0	1	0	1	0	0	6	k__Fungi	p__Ascomycota	c__Saccharomycetes	o__Saccharomycetales	f__Saccharomycetales_fam_Incertae_sedis	g__Candida	s__unidentified
44	denovo158new	5894	3212	2	911	1618	0	0	0	3	2578	507	0	0	0	0	0	k__Fungi	p__Ascomycota	c__Leotiomycetes	o__Helotiales	f__Helotiales_fam_Incertae_sedis	g__Chalara	s__unidentified
45	denovo0new	18	0	0	1482	0	0	2	0	42968	3	7	0	0	0	12	0	k__Fungi	p__Basidiomycota	c__Tremellomycetes	o__Tremellales	f__Tremellaceae	g__Cryptococcus	s__unidentified
46	denovo588	0	0	0	5	0	0	0	0	0	0	0	1	0	0	0	0	k__Fungi	p__Basidiomycota	c__Cystobasidiomycetes	o__Cystobasidiales	f__Cystobasidiaceae	g__Cystobasidium	s__unidentified
47	denovo749	0	52	1	0	1	0	0	0	0	0	0	0	0	0	0	0	k__Fungi	p__Ascomycota	c__Dothideomycetes	o__Pleosporales	f__Didymellaceae	g__Didymella	s__unidentified
48	denovo196new	6	4	0	0	0	0	502	0	0	2006	0	2	0	0	0	652	k__Fungi	p__Ascomycota	c__Leotiomycetes	o__Helotiales	f__Helotiaceae	g__Fontanospora	s__unidentified
49	denovo26	0	0	0	0	0	0	0	8	0	0	0	0	0	19478	0	0	k__Fungi	p__Ascomycota	c__Leotiomycetes	o__Helotiales	f__Hyaloscyphaceae	g__Lachnum	s__unidentified
50	denovo83	0	1	4	0	0	0	45	21	0	2	0	0	1	583	0	0	k__Fungi	p__Ascomycota	c__Orbiliomycetes	o__Orbiliales	f__Orbiliaceae	g__Orbilia	s__unidentified
51	denovo278	0	0	0	3	0	0	0	0	0	0	3	1	0	0	0	0	k__Fungi	p__Ascomycota	c__Eurotiomycetes	o__Eurotiales	f__Aspergillaceae	g__Penicillium	s__unidentified
52	denovo54new	0	0	0	0	0	0	0	0	0	0	322	1577	0	0	0	0	k__Fungi	p__Ascomycota	c__Leotiomycetes	o__Helotiales	f__Dermateaceae	g__Pezicula	s__unidentified
53	denovo57	0	0	0	0	0	0	0	0	0	0	1009	0	0	0	0	0	k__Fungi	p__Ascomycota	c__Dothideomycetes	o__Pleosporales	f__Cucurbitariaceae	g__Pyrenochaeta	s__unidentified
54	denovo152	0	0	0	0	0	0	3	0	0	0	0	0	0	0	0	0	k__Fungi	p__Ascomycota	c__Ascomycota_cls_Incertae_sedis	o__Ascomycota_ord_Incertae_sedis	f__Ascomycota_fam_Incertae_sedis	g__Retiarius	s__unidentified
55	denovo38	0	3	0	0	0	0	0	0	0	3393	1698	0	0	0	0	0	k__Fungi	p__Basidiomycota	c__Agaricomycetes	o__Cantharellales	f__Cantharellales_fam_Incertae_sedis	g__Sistotrema	s__unidentified
56	denovo218	0	0	0	3	0	1	3	7	0	1	0	0	0	0	0	0	k__Fungi	p__Ascomycota	c__Taphrinomycetes	o__Taphrinales	f__Taphrinaceae	g__Taphrina	s__unidentified
57	denovo10new	2451	4676	11524	973	320	1477	0	0	7131	1	862	165	0	0	0	0	k__Fungi	p__Ascomycota	c__Ascomycota_cls_Incertae_sedis	o__Ascomycota_ord_Incertae_sedis	f__Ascomycota_fam_Incertae_sedis	g__Tetracladium	s__unidentified
58	denovo1056new	0	11	1	76	4	0	0	0	512	2	6	144	1	0	0	0	k__Fungi	p__Ascomycota	c__Dothideomycetes	o__Pleosporales	f__Pleosporales_fam_Incertae_sedis	g__Xenobotryosphaeria	s__unidentified
59	denovo34new	7581	1	0	7	0	0	333	0	4	0	0	0	0	0	0	0	k__Fungi	p__Basidiomycota	c__Agaricomycetes	o__Cantharellales	f__Ceratobasidiaceae	g__unidentified	s__unidentified
60	denovo93	0	0	0	0	0	0	0	0	43	0	1	0	0	0	0	0	k__Fungi	p__Ascomycota	c__Saccharomycetes	o__Saccharomycetales	f__Dipodascaceae	g__unidentified	s__unidentified
61	denovo1084new	1376	0	0	1	0	44	0	0	4062	0	241	130	0	0	0	0	k__Fungi	p__Ascomycota	c__Eurotiomycetes	o__Chaetothyriales	f__Herpotrichiellaceae	g__unidentified	s__unidentified
62	denovo126new	133	122	363	38	17	80	34	52	272	1	33	10	35	0	58	0	k__Fungi	p__Ascomycota	c__Leotiomycetes	o__Helotiales	f__Hyaloscyphaceae	g__unidentified	s__unidentified
63	denovo274	0	3	0	0	0	0	0	0	0	2	0	0	0	2	0	0	k__Fungi	p__Ascomycota	c__Dothideomycetes	o__Capnodiales	f__Mycosphaerellaceae	g__unidentified	s__unidentified
64	denovo184new	0	0	0	0	0	0	1677	0	1	0	0	0	0	0	5382	2	k__Fungi	p__Ascomycota	c__Dothideomycetes	o__Venturiales	f__Venturiaceae	g__unidentified	s__unidentified
65	denovo18	2	0	0	0	0	0	0	0	7092	0	5	0	0	0	0	0	k__Fungi	p__Ascomycota	c__Sordariomycetes	o__Xylariales	f__Xylariaceae	g__unidentified	s__unidentified
66	denovo63	3	0	0	0	0	678	0	0	0	0	0	0	0	0	0	0	k__Fungi	p__Ascomycota	c__Dothideomycetes	o__Capnodiales	f__unidentified	g__unidentified	s__unidentified
67	denovo174	0	0	0	3	0	2	3	0	0	0	0	0	0	0	0	0	k__Fungi	p__Ascomycota	c__Eurotiomycetes	o__Chaetothyriales	f__unidentified	g__unidentified	s__unidentified
68	denovo70	0	0	0	0	1122	0	1	0	0	0	0	1	0	0	0	0	k__Fungi	p__Basidiomycota	c__Exobasidiomycetes	o__Entylomatales	f__unidentified	g__unidentified	s__unidentified
69	denovo146new	2	0	0	0	0	1	3286	4875	1913	0	1	1647	2425	3	2385	1	k__Fungi	p__Ascomycota	c__Leotiomycetes	o__Helotiales	f__unidentified	g__unidentified	s__unidentified
70	denovo76	0	0	0	803	0	0	0	0	0	0	0	0	0	0	0	0	k__Fungi	p__Basidiomycota	c__Malasseziomycetes	o__Malasseziales	f__unidentified	g__unidentified	s__unidentified
71	denovo128new	1	6431	15	57	2984	289	2	18	1	6084	3307	1329	0	0	0	0	k__Fungi	p__Ascomycota	c__Dothideomycetes	o__Pleosporales	f__unidentified	g__unidentified	s__unidentified
72	denovo117	0	1	6	0	0	0	0	0	1	0	0	0	0	0	0	0	k__Fungi	p__Basidiomycota	c__Tremellomycetes	o__Tremellales	f__unidentified	g__unidentified	s__unidentified
73	denovo1009	0	0	0	0	0	1	52	0	0	0	0	0	0	0	0	0	k__Fungi	p__Ascomycota	c__unidentified	o__unidentified	f__unidentified	g__unidentified	s__unidentified
74	denovo103	0	0	0	104	0	0	25	0	0	25	4	0	0	0	0	0	k__Fungi	p__Basidiomycota	c__Tremellomycetes	o__unidentified	f__unidentified	g__unidentified	s__unidentified
75	denovo104	0	0	0	682	0	0	0	151	0	0	0	0	0	0	0	0	k__Fungi	p__unidentified	c__unidentified	o__unidentified	f__unidentified	g__unidentified	s__unidentified
76	denovo110	2070	735	661	935	119	170	319	422	1	2610	1676	150	0	0	1626	3	k__Fungi	p__Basidiomycota	c__Tremellomycetes	o__unidentified	f__unidentified	g__unidentified	s__unidentified
77	denovo1107	0	0	2	63	0	0	0	0	0	0	0	0	0	0	0	0	k__Fungi	p__unidentified	c__unidentified	o__unidentified	f__unidentified	g__unidentified	s__unidentified
78	denovo119	1	0	5	6	0	0	6	10	10	0	0	1	0	0	0	1	k__Fungi	p__Ascomycota	c__unidentified	o__unidentified	f__unidentified	g__unidentified	s__unidentified
79	denovo12	2985	5	1793	0	1	0	0	0	3	9056	3	1936	0	1	0	0	k__Fungi	p__Ascomycota	c__unidentified	o__unidentified	f__unidentified	g__unidentified	s__unidentified
80	denovo131	0	0	0	0	0	0	0	0	659	0	1	0	0	0	0	0	k__Fungi	p__unidentified	c__unidentified	o__unidentified	f__unidentified	g__unidentified	s__unidentified
81	denovo135	7	8	1	15	4	3	5	8	3	29	2	4	7	14	0	2	k__Fungi	p__Ascomycota	c__unidentified	o__unidentified	f__unidentified	g__unidentified	s__unidentified
82	denovo138	0	0	0	0	0	0	0	0	0	0	0	0	1463	1	0	0	k__Fungi	p__unidentified	c__unidentified	o__unidentified	f__unidentified	g__unidentified	s__unidentified
83	denovo141	0	0	0	0	0	0	0	65	1	0	0	0	0	0	0	0	k__Fungi	p__unidentified	c__unidentified	o__unidentified	f__unidentified	g__unidentified	s__unidentified
84	denovo159	0	0	0	0	0	0	0	0	0	2	0	2	0	0	0	0	k__Fungi	p__unidentified	c__unidentified	o__unidentified	f__unidentified	g__unidentified	s__unidentified
85	denovo179	2	1	0	1	0	0	1	2	4	3	2	3	0	1	10	3	k__Fungi	p__Ascomycota	c__unidentified	o__unidentified	f__unidentified	g__unidentified	s__unidentified
86	denovo2	13734	4316	3811	13015	1540	2411	5405	3924	11	13428	9996	583	1	1	12542	1	k__Fungi	p__unidentified	c__unidentified	o__unidentified	f__unidentified	g__unidentified	s__unidentified
87	denovo203	0	0	0	5	0	0	1	0	0	66	1	0	0	0	0	0	k__Fungi	p__unidentified	c__unidentified	o__unidentified	f__unidentified	g__unidentified	s__unidentified
88	denovo23	2	8	3460	3133	2	1	0	9	21	0	1305	529	7	19	14	0	k__Fungi	p__unidentified	c__unidentified	o__unidentified	f__unidentified	g__unidentified	s__unidentified
89	denovo234	638	213	179	202	16	30	77	100	0	1037	613	83	0	0	732	1	k__Fungi	p__Basidiomycota	c__Tremellomycetes	o__unidentified	f__unidentified	g__unidentified	s__unidentified
90	denovo27	5	11416	3	3	0	1	0	0	0	4	0	0	0	0	2072	0	k__Fungi	p__unidentified	c__unidentified	o__unidentified	f__unidentified	g__unidentified	s__unidentified
91	denovo3	6	21470	9	4755	0	0	0	0	0	6865	5312	0	0	0	0	0	k__Fungi	p__unidentified	c__unidentified	o__unidentified	f__unidentified	g__unidentified	s__unidentified
92	denovo307	1	0	3	0	0	0	0	0	0	3	0	2	0	0	0	0	k__Fungi	p__Ascomycota	c__unidentified	o__unidentified	f__unidentified	g__unidentified	s__unidentified
93	denovo371	108	45	43	46	0	12	33	48	0	82	120	10	0	0	115	1	k__Fungi	p__Basidiomycota	c__Tremellomycetes	o__unidentified	f__unidentified	g__unidentified	s__unidentified
94	denovo374	0	8	0	14	0	0	0	0	0	3	8	0	0	0	0	0	k__Fungi	p__unidentified	c__unidentified	o__unidentified	f__unidentified	g__unidentified	s__unidentified
95	denovo46	0	0	1	0	0	0	1506	0	0	2	1041	0	0	0	4754	4663	k__Fungi	p__Basidiomycota	c__Tremellomycetes	o__unidentified	f__unidentified	g__unidentified	s__unidentified
96	denovo48	2253	1	703	86	1118	0	380	0	1	0	0	348	0	1	0	0	k__Fungi	p__unidentified	c__unidentified	o__unidentified	f__unidentified	g__unidentified	s__unidentified
97	denovo49	0	1	0	0	0	0	0	1137	0	1214	1	0	0	1	0	0	k__Fungi	p__unidentified	c__unidentified	o__unidentified	f__unidentified	g__unidentified	s__unidentified
98	denovo547	317	100	80	171	8	35	216	142	0	0	357	58	0	0	0	0	k__Fungi	p__Basidiomycota	c__Tremellomycetes	o__unidentified	f__unidentified	g__unidentified	s__unidentified
99	denovo557	0	0	0	18	0	0	0	0	0	0	19	7	0	0	0	0	k__Fungi	p__Ascomycota	c__Leotiomycetes	o__unidentified	f__unidentified	g__unidentified	s__unidentified
100	denovo568	0	1	402	545	1	1	1	1	3	0	166	162	3	1	0	0	k__Fungi	p__unidentified	c__unidentified	o__unidentified	f__unidentified	g__unidentified	s__unidentified
101	denovo570	0	0	12	27	0	1	0	0	0	0	13	29	0	0	0	0	k__Fungi	p__unidentified	c__unidentified	o__unidentified	f__unidentified	g__unidentified	s__unidentified
102	denovo572	0	0	0	7	0	0	0	0	0	0	3	1	0	0	0	0	k__Fungi	p__Ascomycota	c__Leotiomycetes	o__unidentified	f__unidentified	g__unidentified	s__unidentified
103	denovo585	14	0	6	0	0	0	0	0	0	0	0	6	0	0	0	0	k__Fungi	p__unidentified	c__unidentified	o__unidentified	f__unidentified	g__unidentified	s__unidentified
104	denovo59	0	0	0	533	0	0	0	0	0	0	794	396	0	0	0	0	k__Fungi	p__Ascomycota	c__Leotiomycetes	o__unidentified	f__unidentified	g__unidentified	s__unidentified
105	denovo597	0	0	0	2	0	0	0	0	0	0	1	13	0	0	0	0	k__Fungi	p__Ascomycota	c__Leotiomycetes	o__unidentified	f__unidentified	g__unidentified	s__unidentified
106	denovo625	0	0	0	1	0	0	0	0	0	0	1	3	0	0	0	0	k__Fungi	p__unidentified	c__unidentified	o__unidentified	f__unidentified	g__unidentified	s__unidentified
107	denovo660	0	21	0	0	3	0	0	0	0	0	51	2	0	0	0	0	k__Fungi	p__unidentified	c__unidentified	o__unidentified	f__unidentified	g__unidentified	s__unidentified
108	denovo706	0	0	7	4	0	0	0	0	0	0	0	0	2	1	0	0	k__Fungi	p__Ascomycota	c__unidentified	o__unidentified	f__unidentified	g__unidentified	s__unidentified
109	denovo755	20	54	7	1	12	0	0	0	0	0	0	0	0	0	0	0	k__Fungi	p__unidentified	c__unidentified	o__unidentified	f__unidentified	g__unidentified	s__unidentified
111	denovo876	13	2	1	1	0	1	1	3	0	0	0	0	0	0	0	0	k__Fungi	p__Basidiomycota	c__Tremellomycetes	o__unidentified	f__unidentified	g__unidentified	s__unidentified
112	denovo931	5	0	0	0	0	0	6	0	0	0	0	0	0	0	0	0	k__Fungi	p__Ascomycota	c__unidentified	o__unidentified	f__unidentified	g__unidentified	s__unidentified
113	denovo96	0	0	0	140	0	0	16	0	0	103	32	0	0	0	0	0	k__Fungi	p__unidentified	c__unidentified	o__unidentified	f__unidentified	g__unidentified	s__unidentified
114	denovo97	0	0	0	152	0	0	0	0	0	4	4	0	0	1	0	0	k__Fungi	p__Ascomycota	c__unidentified	o__unidentified	f__unidentified	g__unidentified	s__unidentified
