# Supplementary material for: Mycobiomes of Young Beech Trees Are Distinguished by Organ Rather Than by Habitat, and Community Analyses Suggest Competitive Interactions Among Twig Fungi
Source: Front Microbiol. 2021 Apr 15;12:646302. doi: 10.3389/fmicb.2021.646302 (PMC8086555; doi:10.3389/fmicb.2021.646302)
Supplement: Supplementary file 2 [file Data_Sheet_2.ZIP › Supplementary file 2/nspec.txt]

	denovo1016new	denovo33	denovo1164new	denovo108	denovo418	denovo74	denovo41	denovo44	denovo180	denovo621	denovo28	denovo7new	denovo53new	denovo1020new	denovo271new	denovo107new	denovo321	denovo1057	denovo737	denovo154	denovo890	denovo150new	denovo40	denovo36	denovo14	denovo793	denovo1182new	denovo58	denovo20new	denovo17new	denovo134new	denovo102new	denovo55	denovo72	denovo68	denovo106new	denovo306	denovo5	denovo1new	denovo613	denovo112new	denovo1073new	denovo116	denovo158new	denovo0new	denovo588	denovo749	denovo196new	denovo26
btg46	23	0	0	0	0	0	0	0	0	5	3108	0	0	1306	46	14	0	0	0	22	1	0	465	0	823	0	0	0	0	8047	2	4474	0	0	0	9829	0	0	2	0	20	9333	0	5894	18	0	0	6	0
btg47	0	0	1	4	1	0	0	0	0	0	1	1	1	8	1	1	0	0	0	0	0	0	0	0	2	4	13467	1	3684	4	9	8010	0	0	0	3	0	0	0	0	9504	2	0	3212	0	0	52	4	0
btg48	0	1	6047	0	0	0	0	0	0	1	1	1	8919	3	290	0	0	0	0	0	0	0	4962	0	4185	0	1	3	1798	2	2	2758	0	0	810	1	0	1	1	0	11170	3045	0	2	0	0	1	0	0
btg49	1	2044	11	0	0	0	0	0	0	0	25	2	3	0	219	1	0	0	0	0	14	0	53	0	1969	0	7	281	4	3	9	4	0	0	1	323	0	0	463	3	3123	937	1	911	1482	5	0	0	0
btg50	0	0	0	1	0	0	0	0	0	0	986	2	0	0	0	0	0	0	0	0	0	0	0	0	0	1	3387	1079	1113	0	4	0	1	0	0	0	0	0	0	0	806	1	0	1618	0	0	1	0	0
btg51	0	0	0	0	0	0	0	0	0	0	6	2	544	7	0	1387	0	1	0	0	0	0	0	0	0	0	2	0	0	1	11	0	0	0	0	0	0	0	1	0	2	563	0	0	0	0	0	0	0
btg52	0	0	0	2	0	0	0	0	0	0	683	2	0	7065	0	0	0	0	7	0	0	0	2	0	0	0	1	0	0	7	6	0	0	0	0	0	4	0	1277	0	0	0	0	0	2	0	0	502	0
btg53	6246	150	0	4	0	0	0	1	0	0	822	5	0	1572	0	1	0	0	4	0	0	3318	2	0	0	0	1	3	0	8	24	0	0	0	0	0	0	0	2	0	0	0	0	0	0	0	0	0	8
btg55	0	0	0	12	0	0	1	0	0	0	1502	0	0	1	1	33194	4	5	2	0	0	1	907	1	0	0	0	2	0	2	0	4	0	0	0	2	0	0	1	0	11329	10619	0	3	42968	0	0	0	0
btg61	4	0	0	8	0	696	3119	0	0	0	609	4	1	8993	3982	3	0	0	0	1	0	0	337	0	1	0	5	1	2	0	6	0	0	0	0	0	1	0	8	0	5573	1098	0	2578	3	0	0	2006	0
btg62	0	0	2	2	0	0	0	0	1	0	100	1	2	0	1	7	0	0	0	0	0	0	373	0	1	0	0	0	0	4	0	487	0	383	1	0	0	1	2594	0	5324	746	1	507	7	0	0	0	0
btg64	0	0	0	3	0	0	0	1	0	0	156	0	0	1	0	3	0	0	0	0	0	0	0	0	5	0	3	2	156	0	7	110	2125	0	0	0	0	0	0	0	716	1516	0	0	0	1	0	2	0
btg66	0	0	0	2	0	0	0	0	0	0	675	0	1	10464	0	6200	8	0	3	0	0	0	0	0	0	0	0	0	0	0	6	0	0	0	0	0	0	0	0	0	4327	0	1	0	0	0	0	0	0
btg68	0	0	0	9	0	0	0	6743	0	0	1	0	0	303	0	0	0	0	0	0	0	1	8	0	0	0	0	1	0	8	10	0	0	0	0	0	0	0	0	0	11	0	0	0	0	0	0	0	19478
btg69	0	0	0	0	131	0	0	0	4	0	0	0	0	387	0	0	0	0	0	0	0	1340	15	1951	0	0	0	0	0	0	4	1	0	0	0	2	0	0	15605	0	0	0	0	0	12	0	0	0	0
btg70	0	0	0	2	0	0	0	0	3	0	0	10056	0	734	0	0	0	0	0	0	0	0	124	0	0	0	0	0	0	0	0	0	0	2	0	0	0	9403	12566	0	0	0	6	0	0	0	0	652	0
[truncated: 64 more columns]
