# Supplementary material for: Mycobiomes of Young Beech Trees Are Distinguished by Organ Rather Than by Habitat, and Community Analyses Suggest Competitive Interactions Among Twig Fungi
Source: Front Microbiol. 2021 Apr 15;12:646302. doi: 10.3389/fmicb.2021.646302 (PMC8086555; doi:10.3389/fmicb.2021.646302)
Supplement: Supplementary file 2 [file Data_Sheet_2.ZIP › Supplementary file 2/order_comp.csv]

Orders	Agaricales	Agaricostilbales	Ascomycota_ord_Incertae_sedis	Cantharellales	Capnodiales	Chaetothyriales	Cystobasidiales	Cystobasidiomycetes_ord_Incertae_sedis	Cystofilobasidiales	Entylomatales	Eurotiales	Helotiales	Holtermanniales	Hypocreales	Malasseziales	Orbiliales	Pleosporales	Polyporales	Saccharomycetales	Sordariales	Sporidiobolales	Taphrinales	Tremellales	Venturiales	Xylariales	unidentified
btg46	0	0	2451	7581	828	1376	5	9829	22	0	0	15382	46	0	465	0	13848	1	3108	0	0	0	43	0	2	22181
btg47	0	0	4676	4	19	0	0	3	0	0	3685	3341	1	0	0	1	37491	0	2	0	0	0	3	0	0	38405
btg48	0	810	11524	0	4187	0	1	1	0	0	1801	3410	290	0	4962	4	13951	0	6048	0	0	0	8929	0	0	11189
btg49	0	1	973	7	1978	4	5	323	0	0	288	1887	219	3	856	0	3270	14	37	0	0	3	3995	0	0	24667
btg50	0	0	320	0	5	0	0	0	0	1122	2192	1636	0	0	0	0	7184	0	986	0	0	0	2	0	0	2824
btg61	0	0	1	3393	17	0	0	0	1	0	3	5686	3982	0	337	2	23776	0	609	696	0	2	20	0	0	34536
btg62	0	1	862	1698	3	242	0	0	0	0	3	1616	1	0	373	0	10137	0	104	0	383	0	2605	0	5	21526
btg64	1	0	165	0	15	130	1	0	0	1	159	4755	0	0	0	0	4428	0	156	0	0	0	0	0	0	4328
btg51	0	0	1477	0	689	46	0	0	0	0	0	2032	0	0	0	0	301	0	6	0	0	1	547	0	0	2667
btg52	0	0	3	333	8	3	0	0	0	1	0	3829	0	0	2	45	7075	0	683	0	0	7	1281	1677	0	8050
btg53	1	0	0	0	28	0	0	0	0	0	3	8258	0	0	2	21	1599	0	822	0	0	7	6403	0	0	6022
btg55	0	0	7131	4	13	4062	0	2	0	0	2	46013	1	0	907	0	11850	0	1545	0	0	0	42970	1	7092	717
btg66	0	0	0	0	8	0	0	0	0	0	0	8671	0	0	0	1	14792	0	676	0	0	0	1	0	0	1483
btg68	6743	0	0	0	21	0	0	0	0	0	1	19482	0	0	8	583	322	0	1	0	0	0	0	0	0	42
btg69	0	0	0	0	2086	4	0	2	0	0	0	3783	0	0	15	0	388	0	0	0	0	0	15617	5382	0	21865
btg70	0	0	0	0	2	3	0	0	0	0	0	653	0	0	124	0	734	0	6	0	2	0	32025	2	0	4675
