# Supplementary material for: Mycobiomes of Young Beech Trees Are Distinguished by Organ Rather Than by Habitat, and Community Analyses Suggest Competitive Interactions Among Twig Fungi
Source: Front Microbiol. 2021 Apr 15;12:646302. doi: 10.3389/fmicb.2021.646302 (PMC8086555; doi:10.3389/fmicb.2021.646302)
Supplement: Supplementary file 2 [file Data_Sheet_2.ZIP › Supplementary file 2/OTU_table_and_data_management_file.xlsx]

## Sheet: OTU_table
# Constructed from biom file
#OTU ID	btg52	btg50	btg49	btg47	btg48	btg68	btg64	btg53	btg61	btg55	btg69	btg62	btg46	btg70	btg66	btg51	taxonomy
denovo56	747	0	0	0	0	0	0	0	0	0	0	0	0	0	0	0	k__Fungi; p__unidentified; c__unidentified; o__unidentified; f__unidentified; g__unidentified; s__unidentified
denovo157	134	0	0	0	0	0	0	0	0	0	0	0	0	0	0	0	k__Fungi; p__unidentified; c__unidentified; o__unidentified; f__unidentified; g__unidentified; s__unidentified
denovo58	0	1079	281	1	3	1	2	3	1	2	0	0	0	0	0	0	k__Fungi; p__Ascomycota; c__Eurotiomycetes; o__Eurotiales; f__Aspergillaceae; g__Penicillium; s__Penicillium_commune
denovo150	0	0	0	0	0	0	0	18	0	0	4	0	0	0	0	0	k__Fungi; p__Ascomycota; c__Leotiomycetes; o__Helotiales; f__Hyaloscyphaceae; g__Lachnum; s__Lachnum_virgineum
denovo59	0	0	528	0	0	0	395	0	0	0	0	790	0	0	0	0	k__Fungi; p__Ascomycota; c__Leotiomycetes; o__unidentified; f__unidentified; g__unidentified; s__unidentified
denovo151	0	5	1	8	0	0	0	0	0	0	0	0	0	0	0	0	k__Fungi; p__unidentified; c__unidentified; o__unidentified; f__unidentified; g__unidentified; s__unidentified
denovo921	0	0	0	0	0	0	0	0	0	0	0	0	2	0	0	0	k__Fungi; p__Ascomycota; c__Dothideomycetes; o__Pleosporales; f__unidentified; g__unidentified; s__unidentified
denovo920	0	0	0	0	0	0	0	0	0	0	0	0	1	0	0	0	k__Fungi; p__unidentified; c__unidentified; o__unidentified; f__unidentified; g__unidentified; s__unidentified
denovo923	0	0	2	1	0	0	0	0	0	0	0	0	127	0	0	0	k__Fungi; p__Basidiomycota; c__Cystobasidiomycetes; o__Cystobasidiomycetes_ord_Incertae_sedis; f__Cystobasidiomycetes_fam_Incertae_sedis; g__Symmetrospora; s__Symmetrospora_marina
denovo922	0	0	0	0	0	0	0	0	0	0	0	0	1	0	0	0	k__Fungi; p__Ascomycota; c__Leotiomycetes; o__Helotiales; f__Helotiaceae; g__Articulospora; s__unidentified
denovo925	0	0	0	0	0	0	0	0	0	0	0	0	1	0	0	0	k__Fungi; p__Ascomycota; c__Dothideomycetes; o__Pleosporales; f__Phaeosphaeriaceae; g__Sclerostagonospora; s__Sclerostagonospora_phragmiticola
denovo924	0	0	0	0	0	0	0	0	0	0	0	0	2	0	0	0	k__Fungi; p__Ascomycota; c__Leotiomycetes; o__Helotiales; f__Helotiaceae; g__Articulospora; s__unidentified
denovo927	0	0	0	0	0	0	0	0	0	0	0	0	3	0	0	0	k__Fungi; p__Basidiomycota; c__Cystobasidiomycetes; o__Cystobasidiomycetes_ord_Incertae_sedis; f__Cystobasidiomycetes_fam_Incertae_sedis; g__Symmetrospora; s__Symmetrospora_marina
denovo926	0	0	0	0	0	0	0	0	0	0	0	0	7	0	0	0	k__Fungi; p__Ascomycota; c__Leotiomycetes; o__Helotiales; f__Helotiaceae; g__Articulospora; s__unidentified
denovo929	0	0	0	0	0	0	0	0	0	0	0	0	3	0	0	0	k__Fungi; p__Basidiomycota; c__Cystobasidiomycetes; o__Cystobasidiomycetes_ord_Incertae_sedis; f__Cystobasidiomycetes_fam_Incertae_sedis; g__Symmetrospora; s__Symmetrospora_marina
denovo928	0	0	0	0	0	0	0	0	0	0	0	0	1	0	0	0	k__Fungi; p__Ascomycota; c__Dothideomycetes; o__Pleosporales; f__Pleosporaceae; g__Alternaria; s__unidentified
denovo153	0	3	3	11	0	0	0	0	0	0	0	3	17	0	0	0	k__Fungi; p__Ascomycota; c__Leotiomycetes; o__Helotiales; f__Hyaloscyphaceae; g__unidentified; s__unidentified
denovo57	0	0	0	0	0	0	0	0	0	0	0	1009	0	0	0	0	k__Fungi; p__Ascomycota; c__Dothideomycetes; o__Pleosporales; f__Cucurbitariaceae; g__Pyrenochaeta; s__unidentified
denovo886	0	0	0	0	0	0	0	0	0	0	0	0	16	0	0	0	k__Fungi; p__Ascomycota; c__Leotiomycetes; o__Helotiales; f__Helotiaceae; g__Articulospora; s__unidentified
denovo887	0	0	0	0	0	0	0	0	0	0	0	0	2	0	0	0	k__Fungi; p__Basidiomycota; c__Microbotryomycetes; o__Microbotryomycetes_ord_Incertae_sedis; f__Chrysozymaceae; g__Fellozyma; s__Fellozyma_inositophila
denovo884	0	0	0	0	0	0	0	0	0	0	0	0	8	0	0	0	k__Fungi; p__Ascomycota; c__Pezizomycetes; o__Pezizales; f__Morchellaceae; g__Morchella; s__Morchella_diminutiva
denovo885	0	1	0	0	0	0	0	0	0	0	0	0	1	0	0	0	k__Fungi; p__Ascomycota; c__Leotiomycetes; o__Helotiales; f__Helotiales_fam_Incertae_sedis; g__Chalara; s__unidentified
denovo882	1	0	0	0	0	0	0	0	0	0	0	0	4	0	0	0	k__Plantae; p__unidentified; c__unidentified; o__unidentified; f__unidentified; g__unidentified; s__unidentified
denovo883	0	0	0	0	0	0	0	0	0	0	0	0	56	0	0	0	k__Fungi; p__Ascomycota; c__Dothideomycetes; o__Pleosporales; f__Phaeosphaeriaceae; g__Phaeosphaeria; s__Phaeosphaeria_podocarpi
denovo448	0	0	0	0	0	2	2	0	0	0	0	0	0	0	0	0	k__Fungi; p__Ascomycota; c__Dothideomycetes; o__unidentified; f__unidentified; g__unidentified; s__unidentified
denovo449	0	0	0	0	0	5	0	0	0	0	0	0	0	0	0	0	k__Plantae; p__unidentified; c__unidentified; o__unidentified; f__unidentified; g__unidentified; s__unidentified
denovo446	0	0	0	0	0	0	0	0	0	0	1	0	0	0	0	0	k__Fungi; p__Ascomycota; c__Sordariomycetes; o__unidentified; f__unidentified; g__unidentified; s__unidentified
denovo447	0	0	0	0	0	0	0	0	0	0	1	0	0	0	0	0	k__Fungi; p__Ascomycota; c__unidentified; o__unidentified; f__unidentified; g__unidentified; s__unidentified
denovo444	1	0	0	0	0	0	0	0	0	0	4	0	0	0	0	0	k__Fungi; p__Ascomycota; c__Dothideomycetes; o__Venturiales; f__Venturiaceae; g__unidentified; s__unidentified
denovo445	0	0	0	0	0	0	0	0	0	1	1	0	0	0	0	0	k__Fungi; p__Mortierellomycota; c__Mortierellomycetes; o__Mortierellales; f__Mortierellaceae; g__Mortierella; s__Mortierella_hyalina
denovo442	0	0	0	0	0	0	0	0	0	0	32	0	0	0	0	0	No blast hit
denovo443	0	0	0	0	1	6	0	0	0	0	5	2	1	5	0	0	No blast hit
denovo440	0	0	0	0	0	0	0	0	0	0	6	3	0	2	0	0	k__Fungi; p__Basidiomycota; c__Tremellomycetes; o__Tremellales; f__Bulleribasidiaceae; g__Vishniacozyma; s__Vishniacozyma_victoriae
denovo889	0	0	0	0	0	0	0	0	0	0	0	0	1	0	0	0	k__Fungi; p__Ascomycota; c__Eurotiomycetes; o__Chaetothyriales; f__unidentified; g__unidentified; s__unidentified
denovo367	0	0	0	0	0	0	0	0	1	0	0	0	0	0	0	0	k__Fungi; p__unidentified; c__unidentified; o__unidentified; f__unidentified; g__unidentified; s__unidentified
denovo366	0	1	1	108	18	2	1	0	57	21	0	115	0	0	80	0	k__Fungi; p__Ascomycota; c__Dothideomycetes; o__Pleosporales; f__Pleosporaceae; g__Alternaria; s__unidentified
denovo365	0	0	0	0	0	0	0	0	1	0	0	0	0	1	0	0	k__Fungi; p__Ascomycota; c__Leotiomycetes; o__Helotiales; f__Dermateaceae; g__Calloria; s__Calloria_urticae
denovo364	0	0	0	0	0	0	0	0	1	0	0	0	0	0	0	0	k__Fungi; p__unidentified; c__unidentified; o__unidentified; f__unidentified; g__unidentified; s__unidentified
denovo288	0	0	0	0	0	0	0	0	1	0	0	0	0	0	0	0	k__Fungi; p__Basidiomycota; c__Tremellomycetes; o__Holtermanniales; f__Holtermanniales_fam_Incertae_sedis; g__Holtermanniella; s__Holtermanniella_takashimae
denovo289	0	0	0	0	0	0	0	0	0	4	0	0	0	0	0	0	k__Fungi; p__Ascomycota; c__Leotiomycetes; o__Helotiales; f__Helotiaceae; g__Hymenoscyphus; s__Hymenoscyphus_fructigenus
denovo361	0	0	3	0	3	16	1	0	8	7	26	2	0	12	4	0	No blast hit
denovo360	0	173	91	289	0	0	0	0	118	0	0	47	412	0	0	0	k__Fungi; p__Ascomycota; c__Leotiomycetes; o__Helotiales; f__Helotiales_fam_Incertae_sedis; g__Chalara; s__unidentified
denovo284	0	0	0	0	0	0	0	0	2	0	0	0	0	0	0	0	k__Fungi; p__Ascomycota; c__Dothideomycetes; o__Capnodiales; f__Teratosphaeriaceae; g__Capnobotryella; s__Capnobotryella_renispora
denovo285	0	0	0	0	0	0	0	7	91	0	0	0	0	0	0	0	k__Fungi; p__unidentified; c__unidentified; o__unidentified; f__unidentified; g__unidentified; s__unidentified
denovo286	0	0	0	0	0	0	0	2	6	0	0	0	0	0	0	0	k__Fungi; p__Ascomycota; c__Dothideomycetes; o__Pleosporales; f__Melanommataceae; g__Herpotrichia; s__Herpotrichia_juniperi
denovo287	0	0	0	0	4	0	0	0	4	0	0	0	0	0	0	0	No blast hit
denovo280	0	0	0	0	2	0	0	0	1	0	0	0	0	0	0	0	k__Fungi; p__Ascomycota; c__Leotiomycetes; o__Leotiomycetes_ord_Incertae_sedis; f__Pseudeurotiaceae; g__unidentified; s__unidentified
denovo281	11	1	2	5	5	0	4	4	64	0	20	21	17	0	0	1	k__Fungi; p__Basidiomycota; c__Tremellomycetes; o__unidentified; f__unidentified; g__unidentified; s__unidentified
denovo369	0	1	0	0	0	0	1	0	2	0	0	1	0	0	0	0	k__Fungi; p__Ascomycota; c__Dothideomycetes; o__Pleosporales; f__unidentified; g__unidentified; s__unidentified
denovo283	0	0	0	0	0	0	0	0	1	0	0	0	0	0	0	0	k__Fungi; p__Basidiomycota; c__Tremellomycetes; o__Tremellales; f__Tremellaceae; g__Cryptococcus; s__unidentified
denovo666	0	0	0	0	0	0	0	0	0	0	0	1	0	0	0	0	No blast hit
denovo667	0	0	3	1	1	0	0	0	0	0	0	2	0	0	0	0	k__Fungi; p__unidentified; c__unidentified; o__unidentified; f__unidentified; g__unidentified; s__unidentified
denovo664	0	0	4	0	0	0	0	0	0	0	0	5	0	0	0	0	k__Fungi; p__unidentified; c__unidentified; o__unidentified; f__unidentified; g__unidentified; s__unidentified
denovo665	0	0	0	0	0	0	0	0	0	0	0	1	0	0	0	0	k__Fungi; p__Ascomycota; c__unidentified; o__unidentified; f__unidentified; g__unidentified; s__unidentified
denovo662	0	0	0	0	0	0	0	0	0	0	0	1	0	0	0	0	k__Fungi; p__unidentified; c__unidentified; o__unidentified; f__unidentified; g__unidentified; s__unidentified
denovo663	0	0	1	0	0	0	0	0	0	0	0	1	0	0	0	0	k__Fungi; p__Ascomycota; c__Leotiomycetes; o__Helotiales; f__Helotiales_fam_Incertae_sedis; g__Chalara; s__unidentified
denovo549	0	0	7	0	0	0	0	0	0	0	0	3	0	0	0	0	k__Fungi; p__Ascomycota; c__Leotiomycetes; o__Helotiales; f__Hyaloscyphaceae; g__unidentified; s__unidentified
denovo548	2	0	23	27	39	4	8	2	0	12	0	33	11	0	6	0	No blast hit
denovo547	117	8	70	99	78	0	56	140	0	0	0	243	313	0	0	35	k__Fungi; p__Basidiomycota; c__Tremellomycetes; o__unidentified; f__unidentified; g__unidentified; s__unidentified
denovo546	0	0	0	0	0	0	0	0	0	0	0	22	0	0	0	0	k__Fungi; p__Ascomycota; c__Dothideomycetes; o__Pleosporales; f__Cucurbitariaceae; g__Pyrenochaeta; s__unidentified
denovo545	0	0	0	0	0	0	0	0	0	0	0	1	0	0	0	0	k__Fungi; p__unidentified; c__unidentified; o__unidentified; f__unidentified; g__unidentified; s__unidentified
denovo544	0	0	0	0	0	0	0	0	0	0	0	1	0	0	0	0	k__Fungi; p__Ascomycota; c__Dothideomycetes; o__Pleosporales; f__unidentified; g__unidentified; s__unidentified
denovo543	0	0	0	0	0	0	0	0	0	0	0	12	0	0	0	0	k__Fungi; p__Ascomycota; c__Dothideomycetes; o__Pleosporales; f__Cucurbitariaceae; g__Pyrenochaeta; s__unidentified
denovo542	0	0	0	0	0	0	0	0	0	0	0	6	0	0	0	0	No blast hit
denovo541	0	0	0	0	0	0	0	0	0	0	0	1	0	0	0	0	k__Fungi; p__unidentified; c__unidentified; o__unidentified; f__unidentified; g__unidentified; s__unidentified
denovo540	0	0	0	0	1	0	0	0	0	0	0	3	0	0	0	0	No blast hit
denovo1	1212	0	0	0	1	0	0	0	7	1	15410	2550	2	12343	0	1	k__Fungi; p__Basidiomycota; c__Tremellomycetes; o__Tremellales; f__Bulleribasidiaceae; g__Vishniacozyma; s__Vishniacozyma_victoriae
denovo1099	0	0	0	0	0	0	0	0	0	1	0	0	0	0	0	0	k__Fungi; p__Basidiomycota; c__Tremellomycetes; o__Tremellales; f__Tremellaceae; g__Cryptococcus; s__unidentified
denovo1228	0	0	19	0	0	0	0	0	0	0	0	0	0	0	0	0	No blast hit
denovo1151	0	0	8	0	0	0	0	0	0	0	0	0	0	0	0	0	k__Fungi; p__Ascomycota; c__Leotiomycetes; o__Helotiales; f__Helotiaceae; g__Articulospora; s__unidentified
denovo1229	0	0	1	0	0	0	0	0	0	0	0	0	0	0	0	0	k__Fungi; p__Basidiomycota; c__Tremellomycetes; o__unidentified; f__unidentified; g__unidentified; s__unidentified
denovo334	0	0	2	1	0	0	4	0	0	17	0	0	0	0	0	0	k__Fungi; p__Ascomycota; c__Dothideomycetes; o__Pleosporales; f__Pleosporales_fam_Incertae_sedis; g__Xenobotryosphaeria; s__unidentified
denovo149	0	4	10	62	145	0	8	0	0	129	0	23	57	0	0	23	k__Fungi; p__Ascomycota; c__Leotiomycetes; o__Helotiales; f__Hyaloscyphaceae; g__unidentified; s__unidentified
denovo148	0	0	0	0	0	0	0	0	0	23	0	0	0	0	14	0	k__Fungi; p__Ascomycota; c__Leotiomycetes; o__Helotiales; f__Hyaloscyphaceae; g__unidentified; s__unidentified
denovo143	0	0	0	0	0	0	0	0	23	0	0	0	0	0	0	0	k__Fungi; p__Ascomycota; c__Dothideomycetes; o__Pleosporales; f__unidentified; g__unidentified; s__unidentified
denovo142	0	0	16	21	7	0	1	0	22	0	0	23	0	0	0	0	k__Fungi; p__unidentified; c__unidentified; o__unidentified; f__unidentified; g__unidentified; s__unidentified
denovo141	0	0	0	0	0	0	0	65	0	1	0	0	0	0	0	0	k__Fungi; p__unidentified; c__unidentified; o__unidentified; f__unidentified; g__unidentified; s__unidentified
denovo140	2	0	9	10	15	28	2	3	18	21	36	10	8	32	2	0	No blast hit
denovo147	0	0	0	0	0	0	0	0	0	0	0	0	0	478	0	0	k__Fungi; p__Basidiomycota; c__Tremellomycetes; o__Tremellales; f__Tremellaceae; g__Tremella; s__Tremella_globispora
denovo146	0	0	0	0	0	0	0	6	0	0	1	0	0	0	0	0	k__Fungi; p__Ascomycota; c__Leotiomycetes; o__Helotiales; f__unidentified; g__unidentified; s__unidentified
denovo145	0	0	0	0	62	0	0	0	0	0	0	0	0	0	0	0	k__Fungi; p__Basidiomycota; c__Tremellomycetes; o__Tremellales; f__Bulleribasidiaceae; g__Dioszegia; s__Dioszegia_hungarica
denovo144	0	0	0	27	0	0	0	0	0	0	0	0	0	0	0	0	No blast hit
denovo405	0	0	0	0	0	0	0	0	1	0	0	0	0	0	0	0	k__Fungi; p__Ascomycota; c__Dothideomycetes; o__Pleosporales; f__Melanommataceae; g__Herpotrichia; s__Herpotrichia_juniperi
denovo129	0	0	164	1337	1	0	0	0	690	0	0	545	0	0	0	0	k__Fungi; p__unidentified; c__unidentified; o__unidentified; f__unidentified; g__unidentified; s__unidentified
denovo335	0	0	0	0	0	0	0	0	0	3	0	0	0	0	0	0	k__Plantae; p__unidentified; c__unidentified; o__unidentified; f__unidentified; g__unidentified; s__unidentified
denovo1170	0	0	0	0	1	0	0	0	0	0	0	0	0	0	0	0	k__Fungi; p__unidentified; c__unidentified; o__unidentified; f__unidentified; g__unidentified; s__unidentified
denovo1171	0	0	4	0	1	0	0	0	0	0	0	0	0	0	0	0	No blast hit
denovo718	0	0	0	0	0	0	1	0	0	0	0	0	0	0	0	0	k__Fungi; p__Ascomycota; c__Leotiomycetes; o__unidentified; f__unidentified; g__unidentified; s__unidentified
denovo719	0	0	0	0	0	0	1	0	0	0	0	0	0	0	0	0	k__Fungi; p__Ascomycota; c__Leotiomycetes; o__Helotiales; f__Hyaloscyphaceae; g__unidentified; s__unidentified
denovo1174	0	2	0	0	0	0	0	0	0	0	0	0	0	0	0	0	k__Fungi; p__Ascomycota; c__Eurotiomycetes; o__Eurotiales; f__Aspergillaceae; g__Penicillium; s__Penicillium_fennelliae
denovo1175	0	932	0	0	0	0	0	0	0	0	0	0	0	0	0	0	k__Fungi; p__Ascomycota; c__Dothideomycetes; o__Pleosporales; f__Didymellaceae; g__Neoascochyta; s__Neoascochyta_exitialis
denovo1176	0	2	0	0	0	0	0	0	0	0	0	0	0	0	0	0	k__Fungi; p__unidentified; c__unidentified; o__unidentified; f__unidentified; g__unidentified; s__unidentified
denovo1177	0	13	0	0	0	0	0	0	0	0	0	0	0	0	0	0	k__Fungi; p__Ascomycota; c__Dothideomycetes; o__Pleosporales; f__Didymellaceae; g__Neoascochyta; s__Neoascochyta_exitialis
denovo712	0	0	0	0	0	0	1	0	0	0	0	0	0	0	0	0	k__Fungi; p__Ascomycota; c__Dothideomycetes; o__unidentified; f__unidentified; g__unidentified; s__unidentified
denovo713	0	0	0	0	3	0	1	0	0	0	0	0	0	0	0	0	k__Fungi; p__Ascomycota; c__Leotiomycetes; o__Helotiales; f__Hyaloscyphaceae; g__unidentified; s__unidentified
denovo710	0	0	0	0	0	1	0	0	0	0	0	0	0	0	0	0	No blast hit
denovo711	0	0	0	0	0	0	1	0	0	0	0	0	0	0	0	0	k__Fungi; p__Ascomycota; c__Leotiomycetes; o__Helotiales; f__Helotiaceae; g__Articulospora; s__unidentified
denovo716	0	0	0	0	0	0	1	0	0	0	0	0	0	0	0	0	k__Fungi; p__unidentified; c__unidentified; o__unidentified; f__unidentified; g__unidentified; s__unidentified
denovo717	0	0	0	0	0	0	2	0	0	0	0	0	0	0	0	0	k__Fungi; p__Ascomycota; c__Dothideomycetes; o__Pleosporales; f__Didymellaceae; g__Phoma; s__Phoma_aloes
denovo714	0	1	0	0	0	0	2	0	0	0	0	0	0	0	0	0	k__Fungi; p__Ascomycota; c__Dothideomycetes; o__Pleosporales; f__Pleosporales_fam_Incertae_sedis; g__Xenobotryosphaeria; s__unidentified
denovo715	0	0	0	0	0	0	2	0	0	0	0	0	0	0	0	0	k__Fungi; p__unidentified; c__unidentified; o__unidentified; f__unidentified; g__unidentified; s__unidentified
denovo468	4	1	0	2	3	12	4	1	0	1	0	5	1	2	1	0	No blast hit
denovo1222	0	0	20	0	0	0	0	0	0	0	0	0	0	0	0	0	k__Fungi; p__unidentified; c__unidentified; o__unidentified; f__unidentified; g__unidentified; s__unidentified
denovo243	41	0	12	0	0	0	0	0	17	0	0	0	0	0	0	0	k__Fungi; p__unidentified; c__unidentified; o__unidentified; f__unidentified; g__unidentified; s__unidentified
denovo1223	0	0	3	0	0	0	0	0	0	0	0	0	0	0	0	0	No blast hit
denovo729	0	0	0	0	1	0	1	0	0	0	0	0	0	0	0	0	k__Fungi; p__Ascomycota; c__Dothideomycetes; o__Pleosporales; f__Pleosporales_fam_Incertae_sedis; g__Xenobotryosphaeria; s__unidentified
denovo728	0	0	0	0	0	0	1	0	0	0	0	0	0	0	0	0	k__Fungi; p__Ascomycota; c__Leotiomycetes; o__Helotiales; f__Helotiaceae; g__Articulospora; s__unidentified
denovo92	0	0	3	0	869	0	0	0	0	0	0	0	0	0	0	0	k__Fungi; p__Ascomycota; c__Saccharomycetes; o__Saccharomycetales; f__Saccharomycetales_fam_Incertae_sedis; g__Candida; s__Candida_albicans
denovo93	0	0	0	0	0	0	0	0	0	43	0	1	0	0	0	0	k__Fungi; p__Ascomycota; c__Saccharomycetes; o__Saccharomycetales; f__Dipodascaceae; g__unidentified; s__unidentified
denovo90	0	0	0	0	0	0	0	0	428	0	0	0	0	0	0	0	k__Fungi; p__Basidiomycota; c__Tremellomycetes; o__Holtermanniales; f__Holtermanniales_fam_Incertae_sedis; g__Holtermanniella; s__Holtermanniella_takashimae
denovo91	0	0	1	1	164	0	18	0	1	289	0	22	259	0	0	22	k__Fungi; p__Ascomycota; c__Leotiomycetes; o__Helotiales; f__Helotiaceae; g__Articulospora; s__unidentified
denovo96	16	0	140	0	0	0	0	0	103	0	0	32	0	0	0	0	k__Fungi; p__unidentified; c__unidentified; o__unidentified; f__unidentified; g__unidentified; s__unidentified
denovo97	0	0	152	0	0	1	0	0	4	0	0	4	0	0	0	0	k__Fungi; p__Ascomycota; c__unidentified; o__unidentified; f__unidentified; g__unidentified; s__unidentified
denovo94	0	0	0	0	264	0	0	0	0	0	0	0	0	0	0	0	k__Fungi; p__Basidiomycota; c__Tremellomycetes; o__Tremellales; f__Bulleribasidiaceae; g__Dioszegia; s__Dioszegia_hungarica
denovo95	0	29	0	116	0	0	0	0	0	0	0	0	0	0	0	0	k__Fungi; p__Ascomycota; c__Dothideomycetes; o__Pleosporales; f__Didymellaceae; g__Neoascochyta; s__Neoascochyta_exitialis
denovo789	0	0	0	1	0	0	0	0	0	0	0	0	0	0	0	0	k__Fungi; p__Ascomycota; c__Leotiomycetes; o__Helotiales; f__Helotiales_fam_Incertae_sedis; g__Chalara; s__unidentified
denovo788	0	0	0	1	0	0	0	0	0	0	0	0	0	0	0	0	k__Fungi; p__unidentified; c__unidentified; o__unidentified; f__unidentified; g__unidentified; s__unidentified
denovo98	0	3	4	22	0	0	0	0	0	0	0	5	33	0	0	0	k__Fungi; p__Ascomycota; c__Leotiomycetes; o__Helotiales; f__Helotiales_fam_Incertae_sedis; g__Chalara; s__unidentified
denovo99	0	0	6	10	0	0	0	0	7	0	0	4	171	0	0	0	k__Fungi; p__Ascomycota; c__Leotiomycetes; o__Helotiales; f__Helotiales_fam_Incertae_sedis; g__Chalara; s__unidentified
denovo432	49	0	0	0	0	0	0	0	0	0	127	0	0	0	0	0	k__Fungi; p__Ascomycota; c__Dothideomycetes; o__Venturiales; f__Venturiaceae; g__unidentified; s__unidentified
denovo913	0	0	0	0	0	0	0	0	0	0	0	0	3	0	0	0	k__Fungi; p__Ascomycota; c__Leotiomycetes; o__Helotiales; f__Helotiales_fam_Incertae_sedis; g__Chalara; s__unidentified
denovo915	0	0	0	0	0	0	0	0	0	0	0	0	2	0	0	0	k__Fungi; p__Basidiomycota; c__Cystobasidiomycetes; o__Cystobasidiomycetes_ord_Incertae_sedis; f__Cystobasidiomycetes_fam_Incertae_sedis; g__Symmetrospora; s__Symmetrospora_marina
denovo78	0	0	0	0	0	0	0	0	0	0	0	378	0	0	0	0	k__Fungi; p__Ascomycota; c__Dothideomycetes; o__Pleosporales; f__Pleosporaceae; g__Stemphylium; s__unidentified
denovo79	0	0	0	0	0	0	0	0	0	0	0	0	0	2342	0	0	k__Fungi; p__Basidiomycota; c__Tremellomycetes; o__Tremellales; f__Tremellaceae; g__Tremella; s__Tremella_globispora
denovo721	0	0	0	0	10	0	22	0	0	14	0	0	23	0	0	42	k__Fungi; p__Ascomycota; c__Leotiomycetes; o__Helotiales; f__Helotiaceae; g__Articulospora; s__unidentified
denovo307	0	0	0	0	3	0	2	0	3	0	0	0	1	0	0	0	k__Fungi; p__Ascomycota; c__unidentified; o__unidentified; f__unidentified; g__unidentified; s__unidentified
denovo70	1	1122	0	0	0	0	1	0	0	0	0	0	0	0	0	0	k__Fungi; p__Basidiomycota; c__Exobasidiomycetes; o__Entylomatales; f__unidentified; g__unidentified; s__unidentified
denovo71	1	0	0	0	0	0	0	1	0	0	0	0	0	1709	0	1	k__Fungi; p__Basidiomycota; c__Tremellomycetes; o__Tremellales; f__Bulleribasidiaceae; g__Dioszegia; s__Dioszegia_fristingensis
denovo72	0	0	0	0	0	0	0	0	0	0	0	383	0	2	0	0	k__Fungi; p__Basidiomycota; c__Microbotryomycetes; o__Sporidiobolales; f__Sporidiobolaceae; g__Sporobolomyces; s__Sporobolomyces_roseus
denovo73	0	0	291	0	0	0	0	0	0	0	0	0	0	0	0	0	k__Fungi; p__Ascomycota; c__Dothideomycetes; o__Pleosporales; f__unidentified; g__unidentified; s__unidentified
denovo74	0	0	0	0	0	0	0	0	696	0	0	0	0	0	0	0	k__Fungi; p__Ascomycota; c__Sordariomycetes; o__Sordariales; f__Chaetomiaceae; g__Chaetomium; s__Chaetomium_grande
denovo75	0	0	0	0	0	0	0	0	0	0	0	228	0	0	0	0	k__Fungi; p__unidentified; c__unidentified; o__unidentified; f__unidentified; g__unidentified; s__unidentified
denovo76	0	0	803	0	0	0	0	0	0	0	0	0	0	0	0	0	k__Fungi; p__Basidiomycota; c__Malasseziomycetes; o__Malasseziales; f__unidentified; g__unidentified; s__unidentified
denovo77	11	0	0	0	0	32	0	388	679	0	13	0	0	0	1007	0	k__Fungi; p__Ascomycota; c__Dothideomycetes; o__Pleosporales; f__Melanommataceae; g__Herpotrichia; s__Herpotrichia_juniperi
denovo880	0	0	0	0	0	0	0	0	0	0	0	0	3	0	0	0	k__Fungi; p__Ascomycota; c__Dothideomycetes; o__Pleosporales; f__Phaeosphaeriaceae; g__Phaeosphaeria; s__Phaeosphaeria_podocarpi
denovo881	0	0	0	0	0	0	0	0	0	0	0	0	1	0	0	0	k__Fungi; p__Ascomycota; c__Leotiomycetes; o__Helotiales; f__Helotiales_fam_Incertae_sedis; g__Chalara; s__unidentified
denovo815	0	107	266	338	1251	0	0	0	0	412	0	0	1	0	0	0	k__Fungi; p__Ascomycota; c__Dothideomycetes; o__Pleosporales; f__Pleosporaceae; g__Alternaria; s__unidentified
denovo852	0	0	3	0	3	0	0	0	0	3	0	0	6	0	0	2	k__Fungi; p__Ascomycota; c__Ascomycota_cls_Incertae_sedis; o__Ascomycota_ord_Incertae_sedis; f__Ascomycota_fam_Incertae_sedis; g__Tetracladium; s__unidentified
denovo306	4	0	0	0	0	0	0	0	1	0	0	0	0	0	0	0	k__Fungi; p__Ascomycota; c__Taphrinomycetes; o__Taphrinales; f__Taphrinaceae; g__Taphrina; s__Taphrina_carpini
denovo331	0	0	0	0	0	0	0	0	0	1	0	0	0	0	0	0	k__Fungi; p__Ascomycota; c__Sordariomycetes; o__Diaporthales; f__Diaporthaceae; g__Diaporthe; s__Diaporthe_australafricana
denovo943	0	0	0	1	0	0	0	0	0	0	0	0	1	0	0	0	No blast hit
denovo969	0	0	0	0	0	0	0	0	0	0	0	0	1	0	0	0	k__Fungi; p__Ascomycota; c__Leotiomycetes; o__Helotiales; f__Helotiaceae; g__Articulospora; s__unidentified
denovo968	0	0	0	0	0	0	0	0	0	0	0	0	1	0	0	0	k__Fungi; p__Ascomycota; c__Dothideomycetes; o__Capnodiales; f__Mycosphaerellaceae; g__Ramularia; s__Ramularia_cynarae
denovo869	0	0	0	0	0	0	0	0	0	0	0	0	2	0	0	0	k__Fungi; p__Ascomycota; c__Leotiomycetes; o__Helotiales; f__Helotiaceae; g__Articulospora; s__unidentified
denovo965	0	0	2	0	0	0	0	1	0	0	0	0	3	0	0	0	k__Fungi; p__unidentified; c__unidentified; o__unidentified; f__unidentified; g__unidentified; s__unidentified
denovo964	0	0	0	0	1	0	0	0	0	1	0	0	2	0	0	0	k__Fungi; p__Ascomycota; c__Ascomycota_cls_Incertae_sedis; o__Ascomycota_ord_Incertae_sedis; f__Ascomycota_fam_Incertae_sedis; g__Tetracladium; s__unidentified
denovo967	0	0	0	0	0	0	0	0	0	0	0	0	2	0	0	0	k__Fungi; p__Ascomycota; c__Leotiomycetes; o__Helotiales; f__Helotiaceae; g__Articulospora; s__unidentified
denovo966	77	5	15	0	17	0	0	24	0	17	0	0	16	0	0	11	No blast hit
denovo961	0	0	0	0	0	0	0	0	0	0	0	0	1	0	0	0	k__Fungi; p__Ascomycota; c__Leotiomycetes; o__Helotiales; f__Helotiaceae; g__Articulospora; s__unidentified
denovo960	0	0	0	0	0	0	0	0	0	0	0	0	3	0	0	0	k__Fungi; p__Ascomycota; c__Leotiomycetes; o__Helotiales; f__Helotiaceae; g__Articulospora; s__unidentified
denovo963	0	0	0	0	0	0	0	0	0	1	0	0	9	0	0	0	k__Fungi; p__Ascomycota; c__Leotiomycetes; o__Helotiales; f__Helotiaceae; g__Articulospora; s__unidentified
denovo962	0	0	0	0	0	0	0	0	0	0	0	0	1	0	0	0	k__Fungi; p__Basidiomycota; c__Agaricomycetes; o__Cantharellales; f__Ceratobasidiaceae; g__unidentified; s__unidentified
denovo842	0	0	1	2	6	0	0	1	0	0	0	0	5	0	0	0	No blast hit
denovo843	0	110	199	200	472	0	0	0	0	224	0	0	2	0	0	0	k__Fungi; p__Ascomycota; c__Dothideomycetes; o__Pleosporales; f__Pleosporaceae; g__Alternaria; s__unidentified
denovo840	0	0	0	0	1	0	0	0	0	0	0	0	0	0	0	0	k__Fungi; p__Ascomycota; c__Sordariomycetes; o__unidentified; f__unidentified; g__unidentified; s__unidentified
denovo841	0	0	0	1	0	0	0	0	0	0	0	0	0	0	0	0	k__Fungi; p__Ascomycota; c__Dothideomycetes; o__Pleosporales; f__Pleosporaceae; g__Alternaria; s__unidentified
denovo846	0	0	0	2	0	0	0	0	0	0	0	0	0	0	0	0	k__Fungi; p__Ascomycota; c__Dothideomycetes; o__Pleosporales; f__Didymellaceae; g__Didymella; s__unidentified
denovo847	0	0	0	1	0	0	0	0	0	0	0	0	0	0	0	0	k__Fungi; p__Ascomycota; c__Leotiomycetes; o__Helotiales; f__Helotiales_fam_Incertae_sedis; g__Tetrachaetum; s__Tetrachaetum_elegans
denovo844	0	0	0	8	0	0	0	0	0	0	0	0	0	0	0	0	k__Fungi; p__Ascomycota; c__Dothideomycetes; o__Pleosporales; f__Didymellaceae; g__Neoascochyta; s__Neoascochyta_exitialis
denovo845	0	0	0	795	0	0	0	0	0	0	0	0	1	0	0	0	k__Fungi; p__unidentified; c__unidentified; o__unidentified; f__unidentified; g__unidentified; s__unidentified
denovo848	0	0	0	0	144	0	0	0	0	0	0	0	0	0	0	0	k__Fungi; p__Basidiomycota; c__Tremellomycetes; o__Tremellales; f__Bulleribasidiaceae; g__Dioszegia; s__Dioszegia_hungarica
denovo849	0	0	0	0	1	0	0	0	0	0	0	0	0	0	0	0	k__Fungi; p__Ascomycota; c__Leotiomycetes; o__Helotiales; f__Helotiaceae; g__Articulospora; s__unidentified
denovo323	0	0	3	0	0	0	0	0	0	52	0	0	0	0	0	0	k__Fungi; p__Ascomycota; c__Dothideomycetes; o__Pleosporales; f__Pleosporaceae; g__Alternaria; s__unidentified
denovo322	0	0	0	0	0	0	0	0	0	5	0	0	0	0	0	0	k__Fungi; p__unidentified; c__unidentified; o__unidentified; f__unidentified; g__unidentified; s__unidentified
denovo321	0	0	0	0	0	0	0	0	0	4	0	0	0	0	8	0	k__Fungi; p__Ascomycota; c__Leotiomycetes; o__Helotiales; f__Helotiaceae; g__Hymenoscyphus; s__Hymenoscyphus_scutula
denovo320	0	0	1	0	0	0	0	0	0	17	0	0	0	0	0	0	k__Fungi; p__Basidiomycota; c__Tremellomycetes; o__Tremellales; f__Tremellaceae; g__Cryptococcus; s__unidentified
denovo327	0	0	1	0	0	0	0	0	0	5	0	0	0	0	0	0	k__Fungi; p__Basidiomycota; c__Tremellomycetes; o__Tremellales; f__Tremellaceae; g__Cryptococcus; s__unidentified
denovo326	0	0	0	0	0	0	0	0	0	2	0	0	0	0	0	0	k__Fungi; p__Ascomycota; c__Leotiomycetes; o__Helotiales; f__Helotiaceae; g__Hymenoscyphus; s__Hymenoscyphus_fructigenus
denovo325	0	0	0	0	8	0	0	0	0	2	0	0	3	0	0	1	k__Fungi; p__Ascomycota; c__Ascomycota_cls_Incertae_sedis; o__Ascomycota_ord_Incertae_sedis; f__Ascomycota_fam_Incertae_sedis; g__Tetracladium; s__unidentified
denovo324	0	0	0	17	17	0	2	0	0	18	0	4	1	0	0	0	k__Fungi; p__Ascomycota; c__Leotiomycetes; o__Helotiales; f__Hyaloscyphaceae; g__unidentified; s__unidentified
denovo240	0	0	2	0	0	0	0	0	21	0	0	0	0	0	0	0	k__Fungi; p__unidentified; c__unidentified; o__unidentified; f__unidentified; g__unidentified; s__unidentified
denovo241	2	0	0	0	0	2	0	1	26	0	0	0	0	3	0	0	k__Fungi; p__Ascomycota; c__Dothideomycetes; o__Pleosporales; f__Melanommataceae; g__Herpotrichia; s__Herpotrichia_juniperi
denovo329	0	0	0	0	8	0	0	0	0	3	0	0	5	0	0	2	k__Fungi; p__Ascomycota; c__Leotiomycetes; o__Helotiales; f__Helotiaceae; g__Articulospora; s__unidentified
denovo328	0	0	0	0	1	0	0	0	0	6	0	0	6	0	0	2	k__Fungi; p__Ascomycota; c__Ascomycota_cls_Incertae_sedis; o__Ascomycota_ord_Incertae_sedis; f__Ascomycota_fam_Incertae_sedis; g__Tetracladium; s__unidentified
denovo244	0	0	2	5	1	0	0	0	2	0	0	5	0	0	0	0	k__Fungi; p__Ascomycota; c__Dothideomycetes; o__Pleosporales; f__Pleosporaceae; g__Alternaria; s__unidentified
denovo245	0	0	0	0	0	0	0	0	1	0	0	0	0	0	0	0	k__Fungi; p__unidentified; c__unidentified; o__unidentified; f__unidentified; g__unidentified; s__unidentified
denovo246	0	0	0	0	0	0	0	0	1	0	0	0	0	0	0	0	k__Fungi; p__Ascomycota; c__unidentified; o__unidentified; f__unidentified; g__unidentified; s__unidentified
denovo247	0	0	0	0	0	0	0	0	4	0	0	0	0	0	0	0	k__Fungi; p__unidentified; c__unidentified; o__unidentified; f__unidentified; g__unidentified; s__unidentified
denovo300	0	0	0	0	0	0	0	0	8	0	0	0	0	0	0	0	k__Fungi; p__unidentified; c__unidentified; o__unidentified; f__unidentified; g__unidentified; s__unidentified
denovo363	0	0	0	2	0	0	0	0	2	0	0	0	0	0	0	0	k__Fungi; p__Ascomycota; c__Dothideomycetes; o__Pleosporales; f__unidentified; g__unidentified; s__unidentified
denovo862	0	0	0	0	0	0	0	0	0	0	0	0	8	0	0	0	k__Fungi; p__Ascomycota; c__Dothideomycetes; o__Pleosporales; f__Phaeosphaeriaceae; g__Phaeosphaeria; s__Phaeosphaeria_podocarpi
denovo362	38	0	0	0	1	4	0	0	162	0	15	0	55	48	33	0	k__Fungi; p__Ascomycota; c__Dothideomycetes; o__Pleosporales; f__Melanommataceae; g__Herpotrichia; s__Herpotrichia_juniperi
denovo948	0	0	0	2	0	0	0	0	0	0	0	0	0	0	0	0	k__Fungi; p__Ascomycota; c__Leotiomycetes; o__Helotiales; f__Hyaloscyphaceae; g__Lachnum; s__Lachnum_hyalopus
denovo832	0	0	5	17	118	0	0	0	0	18	0	0	34	0	0	4	k__Fungi; p__Ascomycota; c__Leotiomycetes; o__Helotiales; f__Hyaloscyphaceae; g__unidentified; s__unidentified
denovo16	0	0	7	1	5099	0	0	0	0	0	0	2	0	0	0	0	k__Fungi; p__Ascomycota; c__Saccharomycetes; o__Saccharomycetales; f__Saccharomycetales_fam_Incertae_sedis; g__Candida; s__Candida_albicans
denovo1029	14	0	0	0	0	0	0	0	0	0	0	0	0	0	0	0	k__Fungi; p__Ascomycota; c__Leotiomycetes; o__Helotiales; f__Helotiaceae; g__Fontanospora; s__unidentified
denovo303	0	0	0	1	0	0	0	0	3	0	0	0	0	0	0	0	k__Fungi; p__unidentified; c__unidentified; o__unidentified; f__unidentified; g__unidentified; s__unidentified
denovo611	0	0	0	4	1	0	0	0	0	0	0	1	1	0	0	0	k__Fungi; p__Ascomycota; c__Dothideomycetes; o__Pleosporales; f__Phaeosphaeriaceae; g__Sclerostagonospora; s__Sclerostagonospora_phragmiticola
denovo239	2	0	0	0	0	0	0	0	166	0	0	0	0	16	0	0	k__Fungi; p__Ascomycota; c__Leotiomycetes; o__Helotiales; f__Helotiaceae; g__Fontanospora; s__unidentified
denovo759	0	0	0	10	0	0	0	0	0	0	0	0	0	0	0	0	k__Fungi; p__Ascomycota; c__Dothideomycetes; o__Pleosporales; f__Didymellaceae; g__Neoascochyta; s__Neoascochyta_exitialis
denovo878	0	0	1	0	0	0	0	0	0	0	0	0	178	0	0	0	k__Fungi; p__Basidiomycota; c__Cystobasidiomycetes; o__Cystobasidiomycetes_ord_Incertae_sedis; f__Cystobasidiomycetes_fam_Incertae_sedis; g__Symmetrospora; s__Symmetrospora_marina
denovo1049	2	0	0	0	0	0	0	0	0	0	0	0	0	0	0	0	No blast hit
denovo187	0	0	0	0	0	0	0	0	4	0	0	0	0	0	0	0	k__Fungi; p__Basidiomycota; c__Tremellomycetes; o__Holtermanniales; f__Holtermanniales_fam_Incertae_sedis; g__Holtermanniella; s__Holtermanniella_takashimae
denovo186	58	0	0	0	0	1	0	2	86	0	2	0	16	8	210	0	k__Fungi; p__Ascomycota; c__Dothideomycetes; o__Pleosporales; f__Melanommataceae; g__Herpotrichia; s__Herpotrichia_juniperi
denovo185	0	0	2	0	0	0	0	0	0	0	0	1	26	0	0	0	k__Fungi; p__Ascomycota; c__Leotiomycetes; o__Helotiales; f__Helotiales_fam_Incertae_sedis; g__Chalara; s__unidentified
denovo184	329	0	0	0	0	0	0	0	0	1	817	0	0	0	0	0	k__Fungi; p__Ascomycota; c__Dothideomycetes; o__Venturiales; f__Venturiaceae; g__unidentified; s__unidentified
denovo183	0	75	2	2514	1	0	1	1	1	0	0	0	0	0	0	0	k__Fungi; p__Ascomycota; c__Dothideomycetes; o__Pleosporales; f__Didymellaceae; g__Neoascochyta; s__Neoascochyta_exitialis
denovo182	0	0	2	0	0	0	0	0	3	0	0	0	16	0	0	0	k__Fungi; p__Ascomycota; c__Leotiomycetes; o__Helotiales; f__Helotiales_fam_Incertae_sedis; g__Chalara; s__unidentified
denovo181	0	0	15	0	4	0	0	0	0	9	0	0	16	0	0	4	k__Fungi; p__Ascomycota; c__Leotiomycetes; o__Helotiales; f__Helotiaceae; g__Articulospora; s__unidentified
denovo180	0	0	0	0	0	0	0	0	0	0	4	1	0	3	0	0	k__Fungi; p__Ascomycota; c__Eurotiomycetes; o__Chaetothyriales; f__Cyphellophoraceae; g__Cyphellophora; s__Cyphellophora_pluriseptata
denovo1224	0	1	0	0	0	0	0	0	0	0	0	0	0	0	0	0	k__Fungi; p__Ascomycota; c__Dothideomycetes; o__Pleosporales; f__unidentified; g__unidentified; s__unidentified
denovo1225	0	1	0	0	0	0	0	0	0	0	0	0	0	0	0	0	k__Fungi; p__Ascomycota; c__Leotiomycetes; o__Helotiales; f__Helotiales_fam_Incertae_sedis; g__Chalara; s__unidentified
denovo1226	0	1	0	0	0	0	0	0	0	0	0	0	0	0	0	0	k__Fungi; p__Ascomycota; c__Dothideomycetes; o__Pleosporales; f__Sporormiaceae; g__Preussia; s__unidentified
denovo1227	0	1	0	0	0	0	0	0	0	0	0	0	0	0	0	0	k__Fungi; p__Ascomycota; c__Dothideomycetes; o__Pleosporales; f__Didymellaceae; g__Neoascochyta; s__Neoascochyta_exitialis
denovo1220	0	0	1	0	0	0	0	0	0	0	0	0	0	0	0	0	k__Fungi; p__Basidiomycota; c__Tremellomycetes; o__Tremellales; f__Bulleraceae; g__Bullera; s__Bullera_globospora
denovo1221	0	0	13	0	0	0	0	0	0	0	0	0	0	0	0	0	k__Fungi; p__Basidiomycota; c__Malasseziomycetes; o__Malasseziales; f__unidentified; g__unidentified; s__unidentified
denovo189	0	0	0	0	0	0	0	0	2	0	0	0	0	0	0	0	k__Fungi; p__Basidiomycota; c__Tremellomycetes; o__unidentified; f__unidentified; g__unidentified; s__unidentified
denovo188	0	0	0	0	0	0	0	117	669	0	12	0	0	0	73	0	k__Fungi; p__Ascomycota; c__Dothideomycetes; o__Pleosporales; f__Melanommataceae; g__Herpotrichia; s__Herpotrichia_juniperi
denovo437	3	0	6	8	12	7	1	0	0	3	20	12	4	4	0	0	No blast hit
denovo436	0	0	0	0	0	0	0	2	0	0	1	0	0	0	0	0	k__Fungi; p__Ascomycota; c__Leotiomycetes; o__Helotiales; f__Hyaloscyphaceae; g__Lachnum; s__Lachnum_nudipes
denovo435	15	0	0	0	0	0	0	0	0	0	64	13	0	61	0	0	k__Fungi; p__Basidiomycota; c__Tremellomycetes; o__Tremellales; f__Bulleribasidiaceae; g__Vishniacozyma; s__Vishniacozyma_victoriae
denovo434	0	0	0	0	0	0	0	0	0	0	1	0	0	0	0	0	k__Fungi; p__Basidiomycota; c__Tremellomycetes; o__Tremellales; f__Bulleribasidiaceae; g__Hannaella; s__Hannaella_siamensis
denovo433	34	0	0	0	0	0	0	36	0	54	57	0	0	0	21	0	k__Fungi; p__Ascomycota; c__Leotiomycetes; o__Helotiales; f__Hyaloscyphaceae; g__unidentified; s__unidentified
denovo282	0	0	0	0	0	0	0	0	1	0	0	0	0	0	0	0	No blast hit
denovo431	0	0	0	0	0	0	0	0	0	0	5	0	0	0	0	0	k__Fungi; p__Ascomycota; c__Dothideomycetes; o__Capnodiales; f__Mycosphaerellaceae; g__Phaeophleospora; s__Phaeophleospora_parsoniae
denovo430	0	0	0	0	0	0	0	0	0	0	2	0	0	4	0	0	k__Fungi; p__Basidiomycota; c__Tremellomycetes; o__Tremellales; f__Bulleribasidiaceae; g__Vishniacozyma; s__Vishniacozyma_victoriae
denovo368	0	0	0	0	0	0	0	0	1	0	0	0	0	0	0	0	k__Plantae; p__unidentified; c__unidentified; o__unidentified; f__unidentified; g__unidentified; s__unidentified
denovo314	0	0	8	0	0	0	13	0	0	153	0	0	0	0	1	0	k__Fungi; p__Ascomycota; c__Dothideomycetes; o__Pleosporales; f__Pleosporaceae; g__Alternaria; s__unidentified
denovo439	0	0	0	6	2	17	1	0	0	0	13	4	1	9	0	0	No blast hit
denovo438	0	1	0	0	0	17	0	1	0	0	2	1	0	0	1	0	No blast hit
denovo756	0	0	0	53	0	0	0	0	0	0	0	0	0	0	0	0	k__Fungi; p__Ascomycota; c__Dothideomycetes; o__Pleosporales; f__Didymellaceae; g__Neoascochyta; s__Neoascochyta_exitialis
denovo757	0	0	0	1	0	0	0	0	0	0	0	0	0	0	0	0	k__Fungi; p__unidentified; c__unidentified; o__unidentified; f__unidentified; g__unidentified; s__unidentified
denovo754	0	0	0	11	0	0	0	0	0	0	0	0	0	0	0	0	k__Fungi; p__Ascomycota; c__Dothideomycetes; o__Pleosporales; f__Phaeosphaeriaceae; g__Sclerostagonospora; s__Sclerostagonospora_phragmiticola
denovo755	0	12	1	54	7	0	0	0	0	0	0	0	20	0	0	0	k__Fungi; p__unidentified; c__unidentified; o__unidentified; f__unidentified; g__unidentified; s__unidentified
denovo752	0	0	0	6	0	0	0	0	0	0	0	0	0	0	0	0	k__Fungi; p__unidentified; c__unidentified; o__unidentified; f__unidentified; g__unidentified; s__unidentified
denovo753	0	0	0	284	0	0	0	0	0	0	0	0	0	0	0	0	k__Fungi; p__Ascomycota; c__Dothideomycetes; o__Pleosporales; f__Didymellaceae; g__Neoascochyta; s__Neoascochyta_exitialis
denovo750	0	0	0	201	23	0	0	0	0	0	0	0	88	0	0	0	k__Fungi; p__Ascomycota; c__Dothideomycetes; o__Pleosporales; f__Phaeosphaeriaceae; g__Sclerostagonospora; s__Sclerostagonospora_phragmiticola
denovo618	0	0	0	0	0	0	0	0	0	0	0	0	0	0	0	0	No blast hit
denovo617	0	0	0	0	0	0	0	0	0	0	0	0	0	0	0	0	k__Fungi; p__Ascomycota; c__Saccharomycetes; o__Saccharomycetales; f__unidentified; g__unidentified; s__unidentified
denovo616	0	0	0	0	0	0	0	0	0	0	0	0	0	0	0	0	k__Fungi; p__Ascomycota; c__Leotiomycetes; o__Helotiales; f__unidentified; g__unidentified; s__unidentified
denovo615	0	0	0	0	0	0	0	0	0	0	0	0	0	0	0	0	k__Fungi; p__Ascomycota; c__Leotiomycetes; o__Helotiales; f__Dermateaceae; g__Cryptosporiopsis; s__Cryptosporiopsis_brunnea
denovo614	0	0	0	0	0	0	0	0	0	0	0	0	0	0	0	0	k__Fungi; p__Ascomycota; c__Dothideomycetes; o__Pleosporales; f__unidentified; g__unidentified; s__unidentified
denovo613	0	0	3	0	0	0	0	0	0	0	0	0	0	0	0	0	k__Fungi; p__Ascomycota; c__Sordariomycetes; o__Hypocreales; f__Hypocreales_fam_Incertae_sedis; g__Acremonium; s__unidentified
denovo612	0	0	0	0	0	0	0	0	0	0	0	0	0	0	0	0	k__Fungi; p__Ascomycota; c__Sordariomycetes; o__Glomerellales; f__Plectosphaerellaceae; g__unidentified; s__unidentified
denovo758	5	0	11	20	14	0	0	0	0	5	0	0	4	0	0	2	No blast hit
denovo610	0	0	0	0	0	0	0	0	0	0	0	1	0	0	0	0	k__Fungi; p__Ascomycota; c__Dothideomycetes; o__Pleosporales; f__Cucurbitariaceae; g__Pyrenochaeta; s__unidentified
denovo888	0	0	0	0	0	0	0	0	0	0	0	0	1	0	0	0	k__Fungi; p__Basidiomycota; c__Agaricomycetes; o__Cantharellales; f__Ceratobasidiaceae; g__unidentified; s__unidentified
denovo310	0	0	1	0	0	0	0	0	0	1	0	0	0	0	0	0	No blast hit
denovo473	0	0	0	0	0	3	0	0	0	0	0	0	0	0	0	0	k__Fungi; p__Ascomycota; c__Leotiomycetes; o__Helotiales; f__Hyaloscyphaceae; g__Lachnum; s__Lachnum_virgineum
denovo311	0	0	0	0	0	0	0	0	0	8	0	0	0	0	0	0	k__Fungi; p__Ascomycota; c__Leotiomycetes; o__Helotiales; f__Helotiaceae; g__Hymenoscyphus; s__Hymenoscyphus_sinicus
denovo720	0	0	0	0	0	0	1	0	0	0	0	0	0	0	0	0	k__Fungi; p__Ascomycota; c__Leotiomycetes; o__Helotiales; f__unidentified; g__unidentified; s__unidentified
denovo792	0	0	0	12	0	0	0	0	0	0	0	0	0	0	0	0	k__Fungi; p__unidentified; c__unidentified; o__unidentified; f__unidentified; g__unidentified; s__unidentified
denovo660	0	3	0	21	0	0	2	0	0	0	0	51	0	0	0	0	k__Fungi; p__unidentified; c__unidentified; o__unidentified; f__unidentified; g__unidentified; s__unidentified
denovo128	0	0	7	7	14	0	2	0	7	0	0	4	0	0	0	0	k__Fungi; p__Ascomycota; c__Dothideomycetes; o__Pleosporales; f__unidentified; g__unidentified; s__unidentified
denovo661	1	0	0	0	0	0	0	0	0	0	0	1	0	0	0	0	k__Fungi; p__Basidiomycota; c__Tremellomycetes; o__Tremellales; f__Bulleribasidiaceae; g__Vishniacozyma; s__Vishniacozyma_victoriae
denovo87	0	0	1	0	210	0	0	0	0	0	0	0	0	0	0	0	k__Fungi; p__Basidiomycota; c__Tremellomycetes; o__Tremellales; f__Bulleribasidiaceae; g__Dioszegia; s__Dioszegia_hungarica
denovo110	319	119	935	735	661	0	150	422	2610	1	1626	1676	2070	3	0	170	k__Fungi; p__Basidiomycota; c__Tremellomycetes; o__unidentified; f__unidentified; g__unidentified; s__unidentified
denovo111	2	2	20	18	15	13	4	1	19	22	41	17	2	7	6	3	No blast hit
denovo509	1	0	2	9	10	1	0	0	0	4	3	6	1	8	0	0	No blast hit
denovo113	0	0	0	0	0	0	0	0	0	0	0	0	0	0	34	0	k__Chromista; p__Ciliophora; c__unidentified; o__unidentified; f__unidentified; g__unidentified; s__unidentified
denovo114	0	0	19	0	0	0	0	0	24	0	0	0	7	0	0	0	k__Fungi; p__Ascomycota; c__Leotiomycetes; o__Helotiales; f__Helotiaceae; g__Articulospora; s__unidentified
denovo115	0	0	0	7	2	0	0	0	0	0	0	2	46	0	0	0	k__Fungi; p__unidentified; c__unidentified; o__unidentified; f__unidentified; g__unidentified; s__unidentified
denovo116	0	0	1	0	0	0	0	0	0	0	0	1	0	6	1	0	k__Fungi; p__Ascomycota; c__Saccharomycetes; o__Saccharomycetales; f__Saccharomycetales_fam_Incertae_sedis; g__Candida; s__unidentified
denovo117	0	0	0	1	6	0	0	0	0	1	0	0	0	0	0	0	k__Fungi; p__Basidiomycota; c__Tremellomycetes; o__Tremellales; f__unidentified; g__unidentified; s__unidentified
denovo118	5	1	12	7	28	4	4	0	14	10	21	16	4	12	3	1	No blast hit
denovo119	6	0	6	0	5	0	1	10	0	10	0	0	1	1	0	0	k__Fungi; p__Ascomycota; c__unidentified; o__unidentified; f__unidentified; g__unidentified; s__unidentified
denovo501	0	0	0	0	0	0	0	0	0	0	0	0	0	39	0	0	k__Fungi; p__Basidiomycota; c__Tremellomycetes; o__Tremellales; f__Tremellaceae; g__Tremella; s__Tremella_globispora
denovo500	0	0	0	0	0	0	0	0	0	0	0	0	0	1	0	0	k__Fungi; p__Basidiomycota; c__Tremellomycetes; o__Tremellales; f__Bulleribasidiaceae; g__Dioszegia; s__Dioszegia_fristingensis
denovo507	1	0	0	0	0	0	0	0	0	0	0	0	0	1	0	0	No blast hit
denovo506	0	0	0	0	0	0	0	0	0	0	0	0	0	181	0	0	k__Fungi; p__Basidiomycota; c__Tremellomycetes; o__Tremellales; f__Tremellaceae; g__Tremella; s__Tremella_globispora
denovo505	0	0	0	0	0	0	0	0	0	0	0	0	0	10	0	0	k__Fungi; p__Basidiomycota; c__Tremellomycetes; o__Tremellales; f__Tremellaceae; g__Tremella; s__Tremella_globispora
denovo504	0	0	0	0	0	0	0	0	0	0	0	0	0	13	0	0	k__Fungi; p__Basidiomycota; c__Tremellomycetes; o__Tremellales; f__Tremellaceae; g__Tremella; s__Tremella_globispora
denovo1080	0	0	0	0	0	0	0	0	0	1	0	0	0	0	0	1	k__Fungi; p__Ascomycota; c__Leotiomycetes; o__Helotiales; f__Helotiaceae; g__Articulospora; s__unidentified
denovo1081	0	0	3	0	6	0	0	1	0	1	0	0	0	0	0	0	No blast hit
denovo1082	0	0	10	0	0	0	0	0	0	12	0	0	0	0	0	0	k__Fungi; p__Ascomycota; c__Dothideomycetes; o__Pleosporales; f__Pleosporales_fam_Incertae_sedis; g__Xenobotryosphaeria; s__unidentified
denovo1083	0	0	0	0	0	0	0	0	0	1	0	0	0	0	0	0	k__Fungi; p__Ascomycota; c__unidentified; o__unidentified; f__unidentified; g__unidentified; s__unidentified
denovo1084	0	0	1	0	0	0	0	0	0	39	0	0	0	0	0	4	k__Fungi; p__Ascomycota; c__Eurotiomycetes; o__Chaetothyriales; f__Herpotrichiellaceae; g__unidentified; s__unidentified
denovo1085	0	0	0	0	0	0	0	0	0	1	0	0	0	0	0	0	k__Fungi; p__Ascomycota; c__Ascomycota_cls_Incertae_sedis; o__Ascomycota_ord_Incertae_sedis; f__Ascomycota_fam_Incertae_sedis; g__Tetracladium; s__unidentified
denovo1086	0	0	0	0	0	0	0	1	0	0	0	0	0	0	0	0	k__Fungi; p__Basidiomycota; c__Tremellomycetes; o__unidentified; f__unidentified; g__unidentified; s__unidentified
denovo1087	0	0	0	0	0	0	0	10	0	0	0	0	0	0	0	0	k__Fungi; p__Basidiomycota; c__Tremellomycetes; o__Tremellales; f__Bulleraceae; g__Bullera; s__Bullera_crocea
denovo1088	0	0	0	0	0	0	0	1	0	0	0	0	0	0	0	0	k__Fungi; p__Ascomycota; c__Sordariomycetes; o__Glomerellales; f__Glomerellaceae; g__Colletotrichum; s__Colletotrichum_acerbum
denovo1089	0	223	382	0	85	0	0	77	0	0	0	0	0	0	0	149	k__Fungi; p__Basidiomycota; c__Tremellomycetes; o__unidentified; f__unidentified; g__unidentified; s__unidentified
denovo1121	0	0	1	0	0	0	0	0	0	0	0	0	0	0	0	0	k__Fungi; p__Ascomycota; c__Dothideomycetes; o__Pleosporales; f__unidentified; g__unidentified; s__unidentified
denovo1120	0	0	1	0	0	0	0	0	0	0	0	0	0	0	0	0	k__Fungi; p__Basidiomycota; c__Tremellomycetes; o__Tremellales; f__Tremellaceae; g__Cryptococcus; s__unidentified
denovo1127	0	0	5	0	0	0	0	0	0	0	0	0	0	0	0	0	k__Fungi; p__Ascomycota; c__Leotiomycetes; o__Helotiales; f__Helotiaceae; g__Articulospora; s__unidentified
denovo2	2708	1056	5694	4033	3387	1	544	3186	9871	9	12068	7952	12495	1	1	1924	k__Fungi; p__unidentified; c__unidentified; o__unidentified; f__unidentified; g__unidentified; s__unidentified
denovo1125	0	0	4	0	0	0	0	0	0	0	0	0	0	0	0	0	k__Fungi; p__Basidiomycota; c__Tremellomycetes; o__Tremellales; f__Tremellaceae; g__Cryptococcus; s__unidentified
denovo1124	0	0	8	0	0	0	0	0	0	0	0	0	0	0	0	0	k__Fungi; p__Basidiomycota; c__Tremellomycetes; o__Tremellales; f__Tremellaceae; g__Cryptococcus; s__unidentified
denovo34	308	0	6	1	0	0	0	0	0	4	0	0	7034	0	0	0	k__Fungi; p__Basidiomycota; c__Agaricomycetes; o__Cantharellales; f__Ceratobasidiaceae; g__unidentified; s__unidentified
denovo35	0	0	0	0	0	0	0	0	0	0	1729	0	0	0	0	0	k__Fungi; p__Ascomycota; c__Sordariomycetes; o__Xylariales; f__Hyponectriaceae; g__Monographella; s__Monographella_nivalis
denovo36	0	0	0	0	0	0	0	0	0	1	1951	0	0	0	0	0	k__Fungi; p__Ascomycota; c__Dothideomycetes; o__Capnodiales; f__Mycosphaerellaceae; g__Mycosphaerella; s__Mycosphaerella_eumusae
denovo37	0	0	0	0	0	0	0	0	3841	1	0	1	0	0	0	0	k__Fungi; p__Basidiomycota; c__Tremellomycetes; o__Holtermanniales; f__Holtermanniales_fam_Incertae_sedis; g__Holtermanniella; s__Holtermanniella_takashimae
denovo30	1	2837	5	10498	0	0	2	0	4	0	0	0	0	0	0	1	k__Fungi; p__Ascomycota; c__Dothideomycetes; o__Pleosporales; f__Didymellaceae; g__Neoascochyta; s__Neoascochyta_exitialis
denovo31	1298	0	0	0	0	0	0	0	0	0	4434	0	0	2	0	0	k__Fungi; p__Ascomycota; c__Dothideomycetes; o__Venturiales; f__Venturiaceae; g__unidentified; s__unidentified
denovo32	1659	0	4941	0	1	0	0	0	1807	1	0	0	0	0	0	0	k__Fungi; p__Ascomycota; c__unidentified; o__unidentified; f__unidentified; g__unidentified; s__unidentified
denovo33	0	0	2044	0	1	0	0	150	0	0	0	0	0	0	0	0	k__Fungi; p__Basidiomycota; c__Tremellomycetes; o__Tremellales; f__Bulleraceae; g__Bullera; s__Bullera_globospora
denovo68	0	0	1	0	810	0	0	0	0	0	0	1	0	0	0	0	k__Fungi; p__Basidiomycota; c__Agaricostilbomycetes; o__Agaricostilbales; f__Agaricostilbaceae; g__Sterigmatomyces; s__Sterigmatomyces_halophilus
denovo4	0	0	1	1	0	0	3	1	2	26967	0	6	10	0	4950	1138	k__Fungi; p__Ascomycota; c__Leotiomycetes; o__Helotiales; f__Helotiaceae; g__Hymenoscyphus; s__Hymenoscyphus_fructigenus
denovo669	0	0	0	2	0	0	0	0	0	0	0	1	0	0	0	0	k__Fungi; p__Ascomycota; c__Dothideomycetes; o__Pleosporales; f__unidentified; g__unidentified; s__unidentified
denovo38	0	0	0	3	0	0	0	0	3393	0	0	1698	0	0	0	0	k__Fungi; p__Basidiomycota; c__Agaricomycetes; o__Cantharellales; f__Cantharellales_fam_Incertae_sedis; g__Sistotrema; s__unidentified
denovo39	0	0	0	0	0	1	0	3293	0	1	1334	0	0	0	0	0	k__Fungi; p__Ascomycota; c__Leotiomycetes; o__Helotiales; f__Hyaloscyphaceae; g__Lachnum; s__Lachnum_virgineum
denovo5	0	0	0	0	1	0	0	0	0	0	0	1	0	9403	0	0	k__Fungi; p__Basidiomycota; c__Tremellomycetes; o__Tremellales; f__Tremellaceae; g__Tremella; s__Tremella_globispora
denovo122	0	0	0	0	0	0	1	0	0	0	0	2	124	0	0	0	k__Fungi; p__Ascomycota; c__Leotiomycetes; o__Helotiales; f__Helotiaceae; g__Articulospora; s__unidentified
denovo228	0	1	0	0	0	0	0	0	10	0	0	0	0	0	0	0	k__Fungi; p__Ascomycota; c__Dothideomycetes; o__Pleosporales; f__unidentified; g__unidentified; s__unidentified
denovo339	0	0	0	0	0	0	0	0	0	18	1	0	0	0	0	0	k__Fungi; p__Basidiomycota; c__Tremellomycetes; o__Tremellales; f__Tremellaceae; g__Cryptococcus; s__unidentified
denovo89	0	0	0	0	1377	0	0	0	0	0	0	0	0	0	0	0	k__Fungi; p__Ascomycota; c__Saccharomycetes; o__Saccharomycetales; f__Saccharomycetales_fam_Incertae_sedis; g__Candida; s__Candida_albicans
denovo1032	77	0	0	0	0	0	0	0	0	0	0	0	0	0	0	0	k__Fungi; p__Ascomycota; c__Leotiomycetes; o__Helotiales; f__Helotiaceae; g__Fontanospora; s__unidentified
denovo88	0	0	0	0	76	0	4	0	0	64	0	8	54	0	0	11	k__Fungi; p__Ascomycota; c__Leotiomycetes; o__Helotiales; f__Helotiaceae; g__Articulospora; s__unidentified
denovo226	0	2	0	11	0	0	2	0	21	0	0	6	0	0	0	0	k__Fungi; p__Ascomycota; c__Dothideomycetes; o__Pleosporales; f__unidentified; g__unidentified; s__unidentified
denovo127	156	0	0	2	0	7	0	4	135	0	19	0	16	25	144	0	k__Fungi; p__Ascomycota; c__Dothideomycetes; o__Pleosporales; f__Melanommataceae; g__Herpotrichia; s__Herpotrichia_juniperi
denovo227	21	0	0	0	0	0	0	0	148	0	5	0	22	20	20	0	k__Fungi; p__Ascomycota; c__Dothideomycetes; o__Pleosporales; f__Melanommataceae; g__Herpotrichia; s__Herpotrichia_juniperi
denovo834	0	0	213	0	280	0	0	0	0	0	0	0	45	0	0	0	k__Fungi; p__Basidiomycota; c__Tremellomycetes; o__Holtermanniales; f__Holtermanniales_fam_Incertae_sedis; g__Holtermanniella; s__Holtermanniella_takashimae
denovo126	0	0	0	0	0	0	0	16	0	0	1	0	0	0	0	0	k__Fungi; p__Ascomycota; c__Leotiomycetes; o__Helotiales; f__Hyaloscyphaceae; g__unidentified; s__unidentified
denovo808	0	0	0	0	3	0	0	0	0	0	0	0	2	0	0	0	k__Fungi; p__Ascomycota; c__unidentified; o__unidentified; f__unidentified; g__unidentified; s__unidentified
denovo809	0	0	0	0	1	0	0	0	0	0	0	0	26	0	0	0	k__Fungi; p__Ascomycota; c__Dothideomycetes; o__Pleosporales; f__Phaeosphaeriaceae; g__Sclerostagonospora; s__Sclerostagonospora_phragmiticola
denovo806	0	0	0	13	0	0	0	0	0	0	0	0	0	0	0	0	k__Fungi; p__Ascomycota; c__Dothideomycetes; o__Pleosporales; f__Didymellaceae; g__Neoascochyta; s__Neoascochyta_exitialis
denovo807	0	0	0	0	1	0	0	0	0	0	0	0	0	0	0	0	k__Fungi; p__Ascomycota; c__Dothideomycetes; o__Pleosporales; f__unidentified; g__unidentified; s__unidentified
denovo804	0	0	0	2	0	0	0	0	0	0	0	0	0	0	0	0	k__Fungi; p__Ascomycota; c__unidentified; o__unidentified; f__unidentified; g__unidentified; s__unidentified
denovo805	0	0	348	581	0	0	0	0	0	0	0	0	1	0	0	0	k__Fungi; p__unidentified; c__unidentified; o__unidentified; f__unidentified; g__unidentified; s__unidentified
denovo802	0	0	0	1	0	0	0	0	0	0	0	0	0	0	0	0	k__Fungi; p__Ascomycota; c__Sordariomycetes; o__Hypocreales; f__unidentified; g__unidentified; s__unidentified
denovo803	0	0	0	1	0	0	0	0	0	0	0	0	0	0	0	0	k__Fungi; p__Ascomycota; c__Dothideomycetes; o__Pleosporales; f__Pleosporaceae; g__Alternaria; s__unidentified
denovo800	0	0	0	11	0	0	0	0	0	0	0	0	0	0	0	0	k__Fungi; p__Ascomycota; c__Dothideomycetes; o__Pleosporales; f__Didymellaceae; g__Neoascochyta; s__Neoascochyta_exitialis
denovo801	0	7	11	18	0	0	0	0	0	0	0	0	52	0	0	0	k__Fungi; p__Ascomycota; c__Leotiomycetes; o__Helotiales; f__Helotiales_fam_Incertae_sedis; g__Chalara; s__unidentified
denovo1019	0	0	0	0	0	0	0	1	0	0	0	0	0	0	0	0	k__Fungi; p__Ascomycota; c__unidentified; o__unidentified; f__unidentified; g__unidentified; s__unidentified
denovo1018	132	2	9	0	1	0	0	61	0	0	0	0	0	0	0	77	k__Fungi; p__Basidiomycota; c__Tremellomycetes; o__unidentified; f__unidentified; g__unidentified; s__unidentified
denovo1017	2	0	0	0	0	0	0	1	0	0	0	0	0	0	0	0	k__Fungi; p__Ascomycota; c__Dothideomycetes; o__Pleosporales; f__Melanommataceae; g__Herpotrichia; s__Herpotrichia_juniperi
denovo1016	0	0	1	0	0	0	0	62	0	0	0	0	0	0	0	0	k__Fungi; p__Basidiomycota; c__Tremellomycetes; o__Tremellales; f__Bulleraceae; g__Bullera; s__Bullera_crocea
denovo1015	0	0	0	0	0	0	0	16	0	0	0	0	0	0	0	0	k__Fungi; p__unidentified; c__unidentified; o__unidentified; f__unidentified; g__unidentified; s__unidentified
denovo1014	0	0	0	0	0	0	0	1	0	0	0	0	0	0	0	0	k__Fungi; p__Basidiomycota; c__Tremellomycetes; o__unidentified; f__unidentified; g__unidentified; s__unidentified
denovo1013	0	0	0	0	0	0	0	408	0	0	0	0	0	0	0	0	k__Fungi; p__Basidiomycota; c__Tremellomycetes; o__Tremellales; f__Bulleraceae; g__Bullera; s__Bullera_crocea
denovo1012	0	0	0	0	0	0	0	77	0	0	0	0	0	0	0	0	k__Fungi; p__Ascomycota; c__Dothideomycetes; o__Pleosporales; f__Melanommataceae; g__Herpotrichia; s__Herpotrichia_juniperi
denovo1011	0	0	0	0	0	0	0	1	0	0	0	0	0	0	0	0	k__Fungi; p__Ascomycota; c__unidentified; o__unidentified; f__unidentified; g__unidentified; s__unidentified
denovo1010	0	0	0	0	0	0	0	2	0	0	0	0	0	0	0	0	k__Fungi; p__Basidiomycota; c__Tremellomycetes; o__Tremellales; f__Bulleraceae; g__Bullera; s__Bullera_crocea
denovo204	0	0	0	0	0	0	0	0	2	0	0	0	0	0	0	0	k__Fungi; p__Ascomycota; c__Dothideomycetes; o__Pleosporales; f__Pleosporaceae; g__Alternaria; s__unidentified
denovo205	4	0	0	0	0	0	0	0	51	0	0	0	0	0	0	0	k__Fungi; p__unidentified; c__unidentified; o__unidentified; f__unidentified; g__unidentified; s__unidentified
denovo206	0	0	0	0	1	0	0	0	3	0	0	2	3	0	0	0	k__Fungi; p__Basidiomycota; c__Tremellomycetes; o__unidentified; f__unidentified; g__unidentified; s__unidentified
denovo207	0	0	15	0	0	0	0	0	6	0	0	0	0	0	0	0	k__Fungi; p__unidentified; c__unidentified; o__unidentified; f__unidentified; g__unidentified; s__unidentified
denovo200	0	0	0	1	0	0	0	8	208	0	4	0	0	0	19	0	k__Fungi; p__Ascomycota; c__Dothideomycetes; o__Pleosporales; f__Melanommataceae; g__Herpotrichia; s__Herpotrichia_juniperi
denovo201	0	0	7	0	0	0	2	0	0	172	0	1	0	0	0	0	k__Fungi; p__Ascomycota; c__Dothideomycetes; o__Pleosporales; f__Pleosporales_fam_Incertae_sedis; g__Xenobotryosphaeria; s__unidentified
denovo202	0	0	2	1	4	0	0	0	3	0	0	6	0	0	0	0	k__Fungi; p__Ascomycota; c__Dothideomycetes; o__Pleosporales; f__Pleosporaceae; g__Alternaria; s__unidentified
denovo203	1	0	5	0	0	0	0	0	66	0	0	1	0	0	0	0	k__Fungi; p__unidentified; c__unidentified; o__unidentified; f__unidentified; g__unidentified; s__unidentified
denovo531	0	0	5	0	0	0	1	0	0	0	0	4	0	0	0	0	k__Fungi; p__Ascomycota; c__Leotiomycetes; o__unidentified; f__unidentified; g__unidentified; s__unidentified
denovo208	0	0	0	0	0	0	0	0	1	0	0	2	0	0	0	0	k__Fungi; p__Ascomycota; c__Dothideomycetes; o__Pleosporales; f__Pleosporaceae; g__Alternaria; s__Alternaria_tenuissima
denovo112	0	0	16	11	9	0	0	0	12	0	0	23	0	0	0	0	k__Fungi; p__Ascomycota; c__Dothideomycetes; o__Pleosporales; f__Pleosporaceae; g__Alternaria; s__unidentified
denovo508	0	0	0	0	0	0	0	0	0	0	0	0	0	100	0	0	k__Fungi; p__Basidiomycota; c__Tremellomycetes; o__Tremellales; f__Tremellaceae; g__Tremella; s__Tremella_globispora
denovo385	1	0	0	0	4	5	0	0	4	1	5	2	1	6	0	0	No blast hit
denovo384	0	0	0	0	0	0	0	0	1	0	0	0	0	0	0	0	k__Fungi; p__Ascomycota; c__Dothideomycetes; o__Pleosporales; f__Pleosporaceae; g__Alternaria; s__unidentified
denovo387	0	0	0	0	0	0	0	0	1	0	0	0	0	0	0	0	k__Fungi; p__Ascomycota; c__Sordariomycetes; o__Sordariales; f__Chaetomiaceae; g__Thielavia; s__Thielavia_inaequalis
denovo386	0	0	0	0	0	0	0	0	1	0	0	0	0	0	0	0	k__Plantae; p__unidentified; c__unidentified; o__unidentified; f__unidentified; g__unidentified; s__unidentified
denovo381	0	0	0	2	0	0	0	0	1	0	0	0	0	0	0	0	k__Fungi; p__unidentified; c__unidentified; o__unidentified; f__unidentified; g__unidentified; s__unidentified
denovo380	0	0	0	4	0	0	0	0	3	0	0	0	4	0	0	0	k__Fungi; p__Ascomycota; c__Leotiomycetes; o__Helotiales; f__Helotiales_fam_Incertae_sedis; g__Chalara; s__unidentified
denovo383	0	20	7	19	0	0	0	0	13	0	0	8	34	0	0	0	k__Fungi; p__Ascomycota; c__Leotiomycetes; o__Helotiales; f__Helotiales_fam_Incertae_sedis; g__Chalara; s__unidentified
denovo382	0	0	0	0	0	0	0	0	3	0	0	0	0	0	0	0	k__Fungi; p__unidentified; c__unidentified; o__unidentified; f__unidentified; g__unidentified; s__unidentified
denovo231	0	0	0	0	0	0	0	0	4	0	0	0	0	0	0	0	k__Fungi; p__unidentified; c__unidentified; o__unidentified; f__unidentified; g__unidentified; s__unidentified
denovo389	0	0	0	0	0	0	0	0	1	802	0	1	1	0	213	39	k__Fungi; p__Ascomycota; c__Leotiomycetes; o__Helotiales; f__Helotiaceae; g__Hymenoscyphus; s__Hymenoscyphus_fructigenus
denovo388	0	0	0	0	0	0	0	0	2	0	0	0	0	0	0	0	k__Fungi; p__unidentified; c__unidentified; o__unidentified; f__unidentified; g__unidentified; s__unidentified
denovo932	9	1	9	4	5	0	0	12	0	0	0	0	102	0	0	2	k__Fungi; p__unidentified; c__unidentified; o__unidentified; f__unidentified; g__unidentified; s__unidentified
denovo503	0	0	0	0	0	0	0	0	0	0	0	0	0	1	0	0	k__Fungi; p__Basidiomycota; c__Tremellomycetes; o__Tremellales; f__Bulleribasidiaceae; g__Dioszegia; s__Dioszegia_fristingensis
denovo930	0	0	0	0	0	0	0	0	0	2	0	0	35	0	0	0	k__Fungi; p__Ascomycota; c__Leotiomycetes; o__Helotiales; f__Helotiaceae; g__Articulospora; s__unidentified
denovo931	6	0	0	0	0	0	0	0	0	0	0	0	5	0	0	0	k__Fungi; p__Ascomycota; c__unidentified; o__unidentified; f__unidentified; g__unidentified; s__unidentified
denovo936	0	93	0	70	59	0	0	0	0	0	0	0	0	0	0	0	k__Fungi; p__Ascomycota; c__Eurotiomycetes; o__Eurotiales; f__Aspergillaceae; g__Penicillium; s__Penicillium_fennelliae
denovo937	0	0	4	6	0	0	0	0	0	0	0	0	0	0	0	0	k__Fungi; p__unidentified; c__unidentified; o__unidentified; f__unidentified; g__unidentified; s__unidentified
denovo934	0	1	0	3	0	0	0	0	0	0	0	0	2	0	0	0	k__Fungi; p__Ascomycota; c__Leotiomycetes; o__Helotiales; f__Helotiales_fam_Incertae_sedis; g__Chalara; s__unidentified
denovo502	0	0	0	0	0	0	0	0	0	0	0	0	0	408	0	0	k__Fungi; p__Basidiomycota; c__Tremellomycetes; o__Tremellales; f__Tremellaceae; g__Tremella; s__Tremella_globispora
denovo938	0	0	0	1	0	0	0	0	0	0	0	0	0	0	0	0	k__Fungi; p__Ascomycota; c__Dothideomycetes; o__Pleosporales; f__unidentified; g__unidentified; s__unidentified
denovo939	0	0	0	3	0	0	0	0	0	0	0	0	0	0	0	0	k__Fungi; p__Ascomycota; c__Dothideomycetes; o__Pleosporales; f__Phaeosphaeriaceae; g__Sclerostagonospora; s__Sclerostagonospora_phragmiticola
denovo378	0	0	0	0	0	0	0	0	1	0	0	0	0	0	0	0	k__Fungi; p__Ascomycota; c__Dothideomycetes; o__Pleosporales; f__Pleosporaceae; g__Alternaria; s__unidentified
denovo379	0	1	0	10	3	0	0	0	3	0	0	6	0	0	5	0	k__Fungi; p__Ascomycota; c__Dothideomycetes; o__Pleosporales; f__Pleosporaceae; g__Alternaria; s__unidentified
denovo471	0	0	0	0	0	1	2	0	0	0	5	7	0	0	0	0	No blast hit
denovo470	1	0	0	1	0	3	2	1	0	1	0	0	0	0	1	1	No blast hit
denovo477	0	0	0	0	0	2	0	0	0	0	0	0	0	0	0	0	k__Fungi; p__Ascomycota; c__Taphrinomycetes; o__Taphrinales; f__Taphrinaceae; g__Taphrina; s__Taphrina_americana
denovo476	0	0	0	0	0	15	0	0	0	0	0	0	0	0	0	0	k__Fungi; p__Basidiomycota; c__Agaricomycetes; o__Agaricales; f__Crepidotaceae; g__Crepidotus; s__Crepidotus_epibryus
denovo475	0	0	0	0	0	2	0	0	0	0	0	0	0	0	0	0	k__Fungi; p__Ascomycota; c__Saccharomycetes; o__Saccharomycetales; f__Saccharomycetales_fam_Incertae_sedis; g__Candida; s__Candida_sake
denovo474	0	0	0	0	0	1	0	0	0	0	0	0	0	0	0	0	k__Plantae; p__unidentified; c__unidentified; o__unidentified; f__unidentified; g__unidentified; s__unidentified
denovo370	0	0	0	0	0	0	0	0	1	0	0	0	0	0	0	0	k__Fungi; p__Basidiomycota; c__Tremellomycetes; o__Tremellales; f__Bulleribasidiaceae; g__Vishniacozyma; s__Vishniacozyma_victoriae
denovo371	21	0	33	39	35	0	9	28	71	0	69	66	78	1	0	7	k__Fungi; p__Basidiomycota; c__Tremellomycetes; o__unidentified; f__unidentified; g__unidentified; s__unidentified
denovo372	0	0	4	0	0	0	0	0	0	48	0	0	1	0	0	0	k__Fungi; p__Basidiomycota; c__Tremellomycetes; o__Tremellales; f__Tremellaceae; g__Cryptococcus; s__unidentified
denovo1061	0	2	30	0	11	0	0	0	0	15	0	0	0	0	0	1	No blast hit
denovo374	0	0	9	8	0	0	0	0	3	0	0	6	0	0	0	0	k__Fungi; p__unidentified; c__unidentified; o__unidentified; f__unidentified; g__unidentified; s__unidentified
denovo375	0	0	0	0	0	0	0	3	20	0	2	0	0	0	1	0	k__Fungi; p__Ascomycota; c__Dothideomycetes; o__Pleosporales; f__Melanommataceae; g__Herpotrichia; s__Herpotrichia_juniperi
denovo376	0	0	0	0	0	0	0	0	2	0	0	0	0	0	0	0	k__Fungi; p__Basidiomycota; c__Tremellomycetes; o__Holtermanniales; f__Holtermanniales_fam_Incertae_sedis; g__Holtermanniella; s__Holtermanniella_takashimae
denovo377	0	0	0	0	0	0	0	0	2	0	0	3	0	0	0	0	No blast hit
denovo271	0	0	0	1	0	0	0	0	141	0	0	0	0	0	0	0	k__Fungi; p__Basidiomycota; c__Tremellomycetes; o__Holtermanniales; f__Holtermanniales_fam_Incertae_sedis; g__Holtermanniella; s__Holtermanniella_takashimae
denovo270	0	0	0	0	0	0	0	7	30	0	0	0	0	0	0	0	k__Fungi; p__Ascomycota; c__Dothideomycetes; o__Pleosporales; f__Melanommataceae; g__Herpotrichia; s__Herpotrichia_juniperi
denovo273	0	0	0	0	0	0	0	0	1	0	0	0	0	0	0	0	k__Fungi; p__Ascomycota; c__Leotiomycetes; o__Helotiales; f__unidentified; g__unidentified; s__unidentified
denovo272	0	3	0	3	2	0	3	0	10	0	0	2	0	0	0	0	k__Fungi; p__Ascomycota; c__Dothideomycetes; o__Pleosporales; f__Pleosporaceae; g__Alternaria; s__unidentified
denovo275	0	0	0	0	0	0	0	0	4	0	0	0	0	0	0	0	k__Fungi; p__Ascomycota; c__unidentified; o__unidentified; f__unidentified; g__unidentified; s__unidentified
denovo274	0	0	0	3	0	2	0	0	2	0	0	0	0	0	0	0	k__Fungi; p__Ascomycota; c__Dothideomycetes; o__Capnodiales; f__Mycosphaerellaceae; g__unidentified; s__unidentified
denovo277	0	0	0	0	0	0	0	0	1	0	0	0	0	0	0	0	k__Fungi; p__Ascomycota; c__Dothideomycetes; o__Pleosporales; f__unidentified; g__unidentified; s__unidentified
denovo276	0	0	0	0	0	0	0	6	61	0	1	0	0	0	4	0	k__Fungi; p__Ascomycota; c__Dothideomycetes; o__Pleosporales; f__Melanommataceae; g__Herpotrichia; s__Herpotrichia_juniperi
denovo279	0	0	0	0	0	0	0	0	0	0	0	1	0	0	0	0	k__Fungi; p__Ascomycota; c__Dothideomycetes; o__Pleosporales; f__Pleosporaceae; g__Alternaria; s__unidentified
denovo278	0	0	3	0	0	0	1	0	0	0	0	3	0	0	0	0	k__Fungi; p__Ascomycota; c__Eurotiomycetes; o__Eurotiales; f__Aspergillaceae; g__Penicillium; s__unidentified
denovo499	0	0	0	0	1	0	0	0	0	0	0	0	0	1	0	0	No blast hit
denovo498	0	0	0	0	0	0	0	0	0	0	0	0	0	31	0	0	k__Fungi; p__Basidiomycota; c__Tremellomycetes; o__Tremellales; f__Tremellaceae; g__Tremella; s__Tremella_globispora
denovo552	0	0	0	0	0	0	0	0	0	0	0	9	0	0	0	0	k__Fungi; p__Ascomycota; c__Dothideomycetes; o__unidentified; f__unidentified; g__unidentified; s__unidentified
denovo553	0	0	0	0	0	0	1	0	0	0	0	1	0	0	0	0	k__Fungi; p__Ascomycota; c__Leotiomycetes; o__Helotiales; f__Helotiaceae; g__Articulospora; s__unidentified
denovo554	0	0	1	0	0	0	0	0	0	0	0	1	0	0	0	0	k__Fungi; p__Ascomycota; c__Leotiomycetes; o__Helotiales; f__Helotiaceae; g__Articulospora; s__unidentified
denovo555	0	1	10	3	0	0	0	0	0	0	0	2	3	0	0	0	k__Fungi; p__Ascomycota; c__Leotiomycetes; o__Helotiales; f__Helotiales_fam_Incertae_sedis; g__Chalara; s__unidentified
denovo556	0	1	0	0	0	0	1	0	0	0	0	2	0	0	0	0	k__Fungi; p__unidentified; c__unidentified; o__unidentified; f__unidentified; g__unidentified; s__unidentified
denovo557	0	0	12	0	0	0	6	0	0	0	0	15	0	0	0	0	k__Fungi; p__Ascomycota; c__Leotiomycetes; o__unidentified; f__unidentified; g__unidentified; s__unidentified
denovo558	0	0	0	0	0	0	0	0	0	0	0	1	0	0	0	0	k__Fungi; p__Ascomycota; c__Dothideomycetes; o__Pleosporales; f__Didymellaceae; g__Didymella; s__Didymella_fabae
denovo559	0	0	0	0	0	0	0	0	0	0	0	1	0	0	0	0	k__Fungi; p__Ascomycota; c__Eurotiomycetes; o__Eurotiales; f__unidentified; g__unidentified; s__unidentified
denovo493	2	0	0	0	0	0	0	0	0	0	0	3	0	30	0	0	k__Fungi; p__Basidiomycota; c__Tremellomycetes; o__Tremellales; f__Bulleribasidiaceae; g__Vishniacozyma; s__Vishniacozyma_victoriae
denovo492	0	0	2	1	7	2	0	0	0	1	2	4	0	14	0	0	No blast hit
denovo495	0	0	0	0	0	0	0	0	0	0	0	0	0	4	0	0	k__Fungi; p__Basidiomycota; c__Tremellomycetes; o__Tremellales; f__Bulleribasidiaceae; g__Vishniacozyma; s__Vishniacozyma_victoriae
denovo494	0	0	0	0	0	0	0	0	0	0	0	0	0	27	0	0	k__Fungi; p__Basidiomycota; c__Tremellomycetes; o__Tremellales; f__Bulleribasidiaceae; g__Vishniacozyma; s__Vishniacozyma_victoriae
denovo497	0	0	0	0	0	0	0	0	0	0	0	0	0	1	0	0	k__Fungi; p__Basidiomycota; c__Tremellomycetes; o__Tremellales; f__Tremellaceae; g__Tremella; s__Tremella_globispora
denovo496	0	0	0	0	0	0	0	0	0	0	0	0	0	29	0	0	k__Fungi; p__Basidiomycota; c__Tremellomycetes; o__Tremellales; f__Tremellaceae; g__Tremella; s__Tremella_globispora
denovo1128	0	0	1	0	0	0	0	0	0	0	0	0	0	0	0	0	k__Fungi; p__Basidiomycota; c__Tremellomycetes; o__Tremellales; f__Tremellaceae; g__Cryptococcus; s__unidentified
denovo61	0	0	884	0	2	0	5	0	1068	13	0	22	412	0	0	1	k__Fungi; p__Ascomycota; c__Leotiomycetes; o__Helotiales; f__Helotiaceae; g__Articulospora; s__unidentified
denovo60	0	0	0	0	0	1	1631	0	0	0	0	0	0	0	0	0	k__Fungi; p__Ascomycota; c__Leotiomycetes; o__Helotiales; f__unidentified; g__unidentified; s__unidentified
denovo158	0	0	0	9	0	0	0	0	0	0	0	0	14	0	0	0	k__Fungi; p__Ascomycota; c__Leotiomycetes; o__Helotiales; f__Helotiales_fam_Incertae_sedis; g__Chalara; s__unidentified
denovo159	0	0	0	0	0	0	2	0	2	0	0	0	0	0	0	0	k__Fungi; p__unidentified; c__unidentified; o__unidentified; f__unidentified; g__unidentified; s__unidentified
denovo989	0	0	0	0	0	0	0	18	0	0	0	0	0	0	0	0	k__Fungi; p__Ascomycota; c__Dothideomycetes; o__Pleosporales; f__Melanommataceae; g__Herpotrichia; s__Herpotrichia_juniperi
denovo988	0	0	0	0	0	0	0	2	0	0	0	0	0	0	0	0	k__Fungi; p__Basidiomycota; c__Tremellomycetes; o__Tremellales; f__Bulleraceae; g__Bullera; s__Bullera_crocea
denovo154	0	0	0	0	0	0	0	0	1	0	0	0	22	0	0	0	k__Fungi; p__Basidiomycota; c__Tremellomycetes; o__Cystofilobasidiales; f__Mrakiaceae; g__Itersonilia; s__Itersonilia_pannonica
denovo155	81	0	239	0	0	0	0	0	59	0	0	0	0	0	0	0	k__Fungi; p__unidentified; c__unidentified; o__unidentified; f__unidentified; g__unidentified; s__unidentified
denovo156	0	0	13	1	0	0	0	0	0	1	1	0	696	0	0	0	k__Fungi; p__Basidiomycota; c__Cystobasidiomycetes; o__Cystobasidiomycetes_ord_Incertae_sedis; f__Cystobasidiomycetes_fam_Incertae_sedis; g__Symmetrospora; s__Symmetrospora_marina
denovo984	0	0	0	0	0	0	0	1	0	0	0	0	0	0	0	0	k__Plantae; p__unidentified; c__unidentified; o__unidentified; f__unidentified; g__unidentified; s__unidentified
denovo983	0	0	0	0	0	0	0	3	0	0	0	0	0	0	0	0	k__Fungi; p__Ascomycota; c__Leotiomycetes; o__Helotiales; f__unidentified; g__unidentified; s__unidentified
denovo982	0	0	0	0	0	0	0	2	0	0	0	0	0	0	0	0	k__Fungi; p__Basidiomycota; c__Tremellomycetes; o__Tremellales; f__Bulleraceae; g__Bullera; s__Bullera_crocea
denovo981	0	0	0	0	0	0	0	2	0	0	0	0	0	0	0	0	k__Fungi; p__Basidiomycota; c__Tremellomycetes; o__Tremellales; f__Bulleraceae; g__Bullera; s__Bullera_crocea
denovo980	0	0	0	0	0	0	0	4	0	0	0	0	0	0	0	0	k__Fungi; p__Ascomycota; c__Leotiomycetes; o__Helotiales; f__unidentified; g__unidentified; s__unidentified
denovo1123	0	0	4	0	0	0	0	0	0	0	0	0	0	0	0	0	k__Fungi; p__Basidiomycota; c__Tremellomycetes; o__Tremellales; f__Bulleribasidiaceae; g__Vishniacozyma; s__Vishniacozyma_victoriae
denovo1122	0	0	10	0	4	0	0	0	0	0	0	0	0	0	0	0	No blast hit
denovo1074	0	1	0	0	0	0	0	0	0	1	0	0	0	0	0	0	k__Fungi; p__Ascomycota; c__Leotiomycetes; o__Helotiales; f__Hyaloscyphaceae; g__unidentified; s__unidentified
denovo1167	0	0	0	0	1	0	0	0	0	0	0	0	0	0	0	0	k__Fungi; p__Basidiomycota; c__Malasseziomycetes; o__Malasseziales; f__Malasseziaceae; g__Malassezia; s__Malassezia_restricta
denovo1166	0	0	0	0	3	0	0	0	0	0	0	0	0	0	0	0	k__Fungi; p__unidentified; c__unidentified; o__unidentified; f__unidentified; g__unidentified; s__unidentified
denovo1165	0	0	0	0	1	0	0	0	0	0	0	0	0	0	0	0	k__Fungi; p__Ascomycota; c__Dothideomycetes; o__unidentified; f__unidentified; g__unidentified; s__unidentified
denovo1164	0	0	1	0	79	0	0	0	0	0	0	0	0	0	0	0	k__Fungi; p__Ascomycota; c__Saccharomycetes; o__Saccharomycetales; f__Saccharomycetales_fam_Incertae_sedis; g__Candida; s__Candida_albicans
denovo1163	0	0	0	0	3	0	0	0	0	0	0	0	0	0	0	0	k__Fungi; p__Ascomycota; c__Leotiomycetes; o__Helotiales; f__Hyaloscyphaceae; g__unidentified; s__unidentified
denovo1162	0	0	0	0	78	0	0	0	0	0	0	0	0	0	0	0	k__Fungi; p__Ascomycota; c__Saccharomycetes; o__Saccharomycetales; f__Saccharomycetales_fam_Incertae_sedis; g__Candida; s__Candida_albicans
denovo1161	0	0	0	0	1	0	0	0	0	0	0	0	0	0	0	0	k__Fungi; p__Ascomycota; c__Dothideomycetes; o__Pleosporales; f__Phaeosphaeriaceae; g__Sclerostagonospora; s__Sclerostagonospora_phragmiticola
denovo1160	0	0	0	0	1	0	0	0	0	0	0	0	0	0	0	0	k__Fungi; p__Ascomycota; c__Dothideomycetes; o__unidentified; f__unidentified; g__unidentified; s__unidentified
denovo727	0	0	0	0	0	0	1	0	0	0	0	0	0	0	0	0	k__Fungi; p__unidentified; c__unidentified; o__unidentified; f__unidentified; g__unidentified; s__unidentified
denovo726	0	0	0	0	0	0	1	0	0	0	0	0	0	0	0	0	k__Fungi; p__Ascomycota; c__Dothideomycetes; o__Pleosporales; f__Phaeosphaeriaceae; g__Setomelanomma; s__Setomelanomma_holmii
denovo725	0	0	0	0	0	0	1	0	0	0	0	0	0	0	0	0	k__Fungi; p__Ascomycota; c__Dothideomycetes; o__Pleosporales; f__Pleosporaceae; g__Alternaria; s__Alternaria_oregonensis
denovo724	0	0	0	0	0	0	1	0	0	0	0	0	0	0	0	0	k__Fungi; p__Ascomycota; c__Leotiomycetes; o__Helotiales; f__Helotiaceae; g__Articulospora; s__unidentified
denovo723	0	0	0	0	0	0	1	0	0	0	0	0	1	0	0	0	No blast hit
denovo722	0	0	0	0	0	0	2	0	0	0	0	0	0	0	0	0	k__Fungi; p__Ascomycota; c__Leotiomycetes; o__unidentified; f__unidentified; g__unidentified; s__unidentified
denovo1169	0	0	0	0	3	0	0	0	0	0	0	0	0	0	0	0	k__Fungi; p__Basidiomycota; c__Agaricostilbomycetes; o__Agaricostilbales; f__Agaricostilbaceae; g__Sterigmatomyces; s__Sterigmatomyces_halophilus
denovo1168	0	0	0	0	1	0	0	0	0	0	0	0	0	0	0	0	k__Fungi; p__Ascomycota; c__Dothideomycetes; o__Pleosporales; f__Phaeosphaeriaceae; g__Phaeosphaeria; s__Phaeosphaeria_herpotrichoides
denovo1068	0	0	0	0	0	0	0	0	0	4	0	0	0	0	0	0	k__Fungi; p__Ascomycota; c__Leotiomycetes; o__Helotiales; f__Helotiaceae; g__Hymenoscyphus; s__Hymenoscyphus_scutula
denovo652	6	0	4	0	0	0	2	2	0	0	0	14	4	0	0	0	k__Fungi; p__Basidiomycota; c__Tremellomycetes; o__unidentified; f__unidentified; g__unidentified; s__unidentified
denovo478	0	0	0	0	0	2	0	0	0	0	0	0	0	0	0	0	k__Fungi; p__Ascomycota; c__Leotiomycetes; o__Helotiales; f__unidentified; g__unidentified; s__unidentified
denovo858	0	0	0	0	0	0	0	0	0	0	0	0	1	0	0	0	k__Fungi; p__Ascomycota; c__Leotiomycetes; o__Helotiales; f__Helotiales_fam_Incertae_sedis; g__Chalara; s__unidentified
denovo85	0	0	0	0	0	0	464	0	0	0	0	1	5	0	0	1	k__Fungi; p__Ascomycota; c__Leotiomycetes; o__Helotiales; f__Helotiaceae; g__Articulospora; s__unidentified
denovo84	0	0	0	0	0	0	0	0	0	0	0	321	0	0	0	0	k__Fungi; p__Basidiomycota; c__Exobasidiomycetes; o__Entylomatales; f__Entylomatales_fam_Incertae_sedis; g__Tilletiopsis; s__Tilletiopsis_washingtonensis
denovo790	0	0	0	3	0	0	0	0	0	0	0	0	0	0	0	0	k__Fungi; p__Ascomycota; c__Dothideomycetes; o__Capnodiales; f__Mycosphaerellaceae; g__Mycosphaerella; s__Mycosphaerella_etlingerae
denovo86	0	0	0	0	14	0	3	2	4	37	70	6	0	0	0	1	k__Plantae; p__unidentified; c__unidentified; o__unidentified; f__unidentified; g__unidentified; s__unidentified
denovo81	0	0	7	0	0	0	0	0	0	0	0	0	89	0	0	0	k__Chromista; p__Ciliophora; c__unidentified; o__unidentified; f__unidentified; g__unidentified; s__unidentified
denovo80	0	0	0	0	0	0	0	813	0	0	0	0	0	0	0	0	k__Fungi; p__Basidiomycota; c__Agaricomycetes; o__Cantharellales; f__Botryobasidiaceae; g__Botryobasidium; s__Botryobasidium_medium
denovo794	0	0	0	1	0	0	0	0	0	0	0	0	0	0	0	0	k__Fungi; p__Ascomycota; c__Dothideomycetes; o__Pleosporales; f__unidentified; g__unidentified; s__unidentified
denovo795	0	1	0	42	0	0	0	0	0	0	0	0	0	0	0	0	k__Fungi; p__Ascomycota; c__Dothideomycetes; o__Pleosporales; f__Didymellaceae; g__Neoascochyta; s__Neoascochyta_exitialis
denovo121	0	0	59	0	0	0	0	0	0	0	0	0	0	0	0	0	k__Fungi; p__Basidiomycota; c__Cystobasidiomycetes; o__Cystobasidiales; f__Cystobasidiaceae; g__Cystobasidium; s__Cystobasidium_slooffiae
denovo120	0	0	48	0	0	0	0	0	0	0	0	0	0	0	0	0	k__Fungi; p__Basidiomycota; c__Malasseziomycetes; o__Malasseziales; f__Malasseziaceae; g__Malassezia; s__Malassezia_restricta
denovo123	0	0	0	0	1	0	0	0	0	0	0	93	0	0	0	0	k__Fungi; p__Basidiomycota; c__Tremellomycetes; o__unidentified; f__unidentified; g__unidentified; s__unidentified
denovo650	26	0	0	0	0	0	0	0	0	0	0	11	0	0	0	0	k__Fungi; p__Basidiomycota; c__Tremellomycetes; o__Tremellales; f__Bulleribasidiaceae; g__Vishniacozyma; s__Vishniacozyma_victoriae
denovo125	0	0	177	0	0	0	0	14	0	0	0	0	0	0	0	0	k__Fungi; p__unidentified; c__unidentified; o__unidentified; f__unidentified; g__unidentified; s__unidentified
denovo124	0	0	0	0	0	0	0	46	0	0	0	0	0	0	0	0	k__Fungi; p__Ascomycota; c__Leotiomycetes; o__Helotiales; f__unidentified; g__unidentified; s__unidentified
denovo655	0	0	0	1	2	0	0	0	0	0	0	1	0	0	0	0	k__Fungi; p__Ascomycota; c__Dothideomycetes; o__Pleosporales; f__Pleosporaceae; g__Alternaria; s__unidentified
denovo654	0	0	0	0	0	0	0	0	0	0	0	1	0	0	0	0	k__Fungi; p__Ascomycota; c__Dothideomycetes; o__unidentified; f__unidentified; g__unidentified; s__unidentified
denovo1172	0	0	0	0	1	0	0	0	0	0	0	0	0	0	0	0	k__Fungi; p__Basidiomycota; c__Microbotryomycetes; o__Sporidiobolales; f__unidentified; g__unidentified; s__unidentified
denovo1214	0	0	1	0	0	0	0	0	0	0	0	0	0	0	0	0	k__Fungi; p__Ascomycota; c__Leotiomycetes; o__Helotiales; f__Helotiaceae; g__Articulospora; s__unidentified
denovo1112	0	0	2	0	2	0	0	0	0	0	0	0	0	0	0	0	No blast hit
denovo1113	0	0	1	0	1	0	0	0	0	0	0	0	0	0	0	0	No blast hit
denovo69	0	0	0	0	0	0	0	570	0	0	0	0	0	0	0	0	k__Fungi; p__Ascomycota; c__Sordariomycetes; o__Glomerellales; f__Glomerellaceae; g__Colletotrichum; s__Colletotrichum_acerbum
denovo1111	0	0	24	0	0	0	0	0	0	0	0	0	0	0	0	0	k__Fungi; p__unidentified; c__unidentified; o__unidentified; f__unidentified; g__unidentified; s__unidentified
denovo1116	0	0	1	0	0	0	0	0	0	0	0	0	0	0	0	0	k__Fungi; p__unidentified; c__unidentified; o__unidentified; f__unidentified; g__unidentified; s__unidentified
denovo1117	0	0	0	0	2	0	0	0	0	0	0	0	0	0	0	0	k__Fungi; p__Ascomycota; c__Eurotiomycetes; o__Chaetothyriales; f__unidentified; g__unidentified; s__unidentified
denovo1114	0	0	2	0	0	0	0	0	0	0	0	0	0	0	0	0	k__Fungi; p__Ascomycota; c__Leotiomycetes; o__unidentified; f__unidentified; g__unidentified; s__unidentified
denovo1115	0	0	67	0	0	0	0	0	0	0	0	0	0	0	0	0	k__Fungi; p__Basidiomycota; c__Cystobasidiomycetes; o__Cystobasidiomycetes_ord_Incertae_sedis; f__Cystobasidiomycetes_fam_Incertae_sedis; g__Symmetrospora; s__Symmetrospora_marina
denovo63	0	0	0	0	0	0	0	0	0	0	0	0	3	0	0	678	k__Fungi; p__Ascomycota; c__Dothideomycetes; o__Capnodiales; f__unidentified; g__unidentified; s__unidentified
denovo62	0	0	0	456	113	0	0	0	1221	0	0	0	0	0	0	0	No blast hit
denovo1118	0	0	0	0	1	0	0	0	0	0	0	0	0	0	0	0	k__Fungi; p__Ascomycota; c__Dothideomycetes; o__Pleosporales; f__Pleosporaceae; g__Alternaria; s__unidentified
denovo1119	0	0	4	0	0	0	0	0	0	0	0	0	0	0	0	0	k__Fungi; p__Ascomycota; c__Dothideomycetes; o__Pleosporales; f__Didymellaceae; g__Ascochyta; s__Ascochyta_pisi
denovo67	0	0	0	0	0	0	0	0	0	0	0	0	0	833	0	0	k__Fungi; p__Basidiomycota; c__Tremellomycetes; o__Tremellales; f__Tremellaceae; g__Tremella; s__Tremella_globispora
denovo66	0	0	463	0	0	0	0	1	1	0	0	0	0	1	0	0	k__Fungi; p__Basidiomycota; c__Tremellomycetes; o__Tremellales; f__Bulleribasidiaceae; g__Vishniacozyma; s__Vishniacozyma_victoriae
denovo65	0	0	298	0	0	0	0	0	0	7802	2	3	2	0	0	0	k__Fungi; p__Basidiomycota; c__Tremellomycetes; o__Tremellales; f__Tremellaceae; g__Cryptococcus; s__unidentified
denovo64	0	0	0	0	988	0	110	0	0	0	0	0	0	0	0	0	k__Fungi; p__Ascomycota; c__Dothideomycetes; o__Pleosporales; f__Phaeosphaeriaceae; g__Sclerostagonospora; s__Sclerostagonospora_phragmiticola
denovo698	1	0	0	0	0	1	0	0	0	0	0	0	0	0	0	0	k__Fungi; p__Ascomycota; c__Dothideomycetes; o__Capnodiales; f__Mycosphaerellaceae; g__Ramularia; s__Ramularia_pratensis
denovo403	0	0	0	0	0	0	0	102	4	0	2	0	0	0	48	0	k__Fungi; p__Ascomycota; c__Dothideomycetes; o__Pleosporales; f__Melanommataceae; g__Herpotrichia; s__Herpotrichia_juniperi
denovo400	0	0	0	1	0	0	0	0	1	0	0	1	0	0	0	0	k__Fungi; p__Ascomycota; c__Dothideomycetes; o__Pleosporales; f__Pleosporaceae; g__Alternaria; s__unidentified
denovo1178	0	157	0	0	0	0	0	0	0	0	0	0	0	0	0	0	k__Fungi; p__Basidiomycota; c__Exobasidiomycetes; o__Entylomatales; f__unidentified; g__unidentified; s__unidentified
denovo1179	0	10	0	0	0	0	0	0	0	0	0	0	0	0	0	0	k__Fungi; p__Ascomycota; c__Dothideomycetes; o__Pleosporales; f__Didymellaceae; g__Neoascochyta; s__Neoascochyta_exitialis
denovo0	2	0	1051	0	0	0	0	0	1	32695	9	4	15	0	0	0	k__Fungi; p__Basidiomycota; c__Tremellomycetes; o__Tremellales; f__Tremellaceae; g__Cryptococcus; s__unidentified
denovo594	2	3	1	13	6	0	4	3	0	0	0	1	23	0	0	1	k__Fungi; p__unidentified; c__unidentified; o__unidentified; f__unidentified; g__unidentified; s__unidentified
denovo978	0	0	0	0	0	0	0	0	0	0	0	0	1	0	0	0	k__Fungi; p__unidentified; c__unidentified; o__unidentified; f__unidentified; g__unidentified; s__unidentified
denovo979	0	0	0	0	42	0	0	0	0	0	0	0	4	0	0	0	k__Fungi; p__Ascomycota; c__Dothideomycetes; o__Pleosporales; f__Phaeosphaeriaceae; g__Sclerostagonospora; s__Sclerostagonospora_phragmiticola
denovo976	0	0	0	0	0	0	0	0	0	0	0	0	1	0	0	0	k__Fungi; p__Basidiomycota; c__Cystobasidiomycetes; o__Cystobasidiomycetes_ord_Incertae_sedis; f__Cystobasidiomycetes_fam_Incertae_sedis; g__Symmetrospora; s__Symmetrospora_marina
denovo977	0	0	3	0	0	0	0	0	0	0	0	0	1	0	0	0	No blast hit
denovo974	0	0	0	0	23	0	0	0	0	0	0	0	26	0	0	0	k__Fungi; p__Ascomycota; c__Dothideomycetes; o__Pleosporales; f__Phaeosphaeriaceae; g__Sclerostagonospora; s__Sclerostagonospora_phragmiticola
denovo975	0	0	0	0	0	0	0	0	0	1	0	0	1	0	0	0	k__Fungi; p__Ascomycota; c__Leotiomycetes; o__Helotiales; f__Helotiaceae; g__Articulospora; s__unidentified
denovo972	0	0	0	0	0	0	0	0	0	0	0	0	1	0	0	0	k__Fungi; p__Ascomycota; c__Leotiomycetes; o__Helotiales; f__Helotiaceae; g__Articulospora; s__unidentified
denovo973	0	0	0	0	0	0	0	0	0	0	0	0	1	0	0	0	k__Fungi; p__Ascomycota; c__Leotiomycetes; o__Helotiales; f__Helotiaceae; g__Articulospora; s__unidentified
denovo970	0	0	0	0	0	0	0	0	0	0	0	0	1	0	0	0	k__Fungi; p__Ascomycota; c__Leotiomycetes; o__Helotiales; f__Helotiaceae; g__Rhizoscyphus; s__unidentified
denovo971	0	0	0	0	0	0	0	0	0	0	0	0	1	0	0	0	k__Fungi; p__unidentified; c__unidentified; o__unidentified; f__unidentified; g__unidentified; s__unidentified
denovo877	0	0	0	0	0	0	0	0	0	11	0	0	10	0	0	0	k__Fungi; p__Ascomycota; c__Eurotiomycetes; o__Chaetothyriales; f__Herpotrichiellaceae; g__unidentified; s__unidentified
denovo876	1	0	1	2	1	0	0	3	0	0	0	0	13	0	0	1	k__Fungi; p__Basidiomycota; c__Tremellomycetes; o__unidentified; f__unidentified; g__unidentified; s__unidentified
denovo875	0	0	0	26	1	0	0	0	0	0	0	0	71	0	0	0	k__Fungi; p__Ascomycota; c__Dothideomycetes; o__Pleosporales; f__Phaeosphaeriaceae; g__Sclerostagonospora; s__Sclerostagonospora_phragmiticola
denovo874	1	0	8	5	4	0	0	1	0	4	0	0	11	0	0	0	No blast hit
denovo873	0	0	0	0	0	0	0	0	0	0	0	0	3	0	0	0	k__Fungi; p__Basidiomycota; c__Cystobasidiomycetes; o__Cystobasidiomycetes_ord_Incertae_sedis; f__Cystobasidiomycetes_fam_Incertae_sedis; g__Symmetrospora; s__Symmetrospora_marina
denovo872	0	0	1	0	0	0	0	0	0	0	0	0	14	0	0	0	k__Fungi; p__Basidiomycota; c__Tremellomycetes; o__unidentified; f__unidentified; g__unidentified; s__unidentified
denovo871	147	3	58	22	9	0	0	246	0	0	0	0	337	0	0	47	k__Fungi; p__unidentified; c__unidentified; o__unidentified; f__unidentified; g__unidentified; s__unidentified
denovo870	0	0	0	0	0	0	0	0	0	0	0	0	667	0	0	0	k__Fungi; p__Ascomycota; c__Dothideomycetes; o__Pleosporales; f__Phaeosphaeriaceae; g__Phaeosphaeria; s__Phaeosphaeria_podocarpi
denovo590	0	0	0	0	0	0	14	0	0	0	0	0	0	0	0	0	k__Fungi; p__Ascomycota; c__Dothideomycetes; o__Pleosporales; f__Phaeosphaeriaceae; g__Setomelanomma; s__Setomelanomma_holmii
denovo879	0	0	0	0	0	0	0	0	0	0	0	0	1	0	0	0	k__Fungi; p__Ascomycota; c__Leotiomycetes; o__Helotiales; f__Hyaloscyphaceae; g__unidentified; s__unidentified
denovo890	0	0	14	0	0	0	0	0	0	0	0	0	1	0	0	0	k__Fungi; p__Basidiomycota; c__Agaricomycetes; o__Polyporales; f__Polyporales_fam_Incertae_sedis; g__Junghuhnia; s__Junghuhnia_nitida
denovo1026	1	0	0	0	0	0	0	0	0	0	0	0	0	0	0	0	k__Fungi; p__Ascomycota; c__Dothideomycetes; o__Pleosporales; f__Melanommataceae; g__Herpotrichia; s__Herpotrichia_juniperi
denovo1027	4	0	0	0	0	0	0	0	0	0	0	0	0	0	0	0	k__Fungi; p__Ascomycota; c__Leotiomycetes; o__Helotiales; f__Hyaloscyphaceae; g__unidentified; s__unidentified
denovo336	0	0	0	0	0	0	0	0	0	7	0	0	0	0	8	0	k__Fungi; p__Ascomycota; c__Leotiomycetes; o__Helotiales; f__Helotiaceae; g__Hymenoscyphus; s__Hymenoscyphus_fructigenus
denovo337	0	0	0	0	0	0	16	0	0	112	0	10	45	0	0	0	k__Fungi; p__Ascomycota; c__Eurotiomycetes; o__Chaetothyriales; f__Herpotrichiellaceae; g__unidentified; s__unidentified
denovo1022	0	0	0	0	0	0	0	75	0	0	0	0	0	0	0	0	k__Fungi; p__Ascomycota; c__Dothideomycetes; o__Pleosporales; f__Melanommataceae; g__Herpotrichia; s__Herpotrichia_juniperi
denovo238	0	3	0	30	9	0	2	0	21	15	0	19	0	0	34	0	k__Fungi; p__Ascomycota; c__Dothideomycetes; o__Pleosporales; f__Pleosporaceae; g__Alternaria; s__unidentified
denovo332	0	0	0	0	6	0	0	0	0	1	0	0	3	0	0	3	k__Fungi; p__Ascomycota; c__Ascomycota_cls_Incertae_sedis; o__Ascomycota_ord_Incertae_sedis; f__Ascomycota_fam_Incertae_sedis; g__Tetracladium; s__unidentified
denovo1021	0	0	0	0	0	0	0	4	0	0	0	0	0	0	0	0	k__Fungi; p__Ascomycota; c__Dothideomycetes; o__Pleosporales; f__Melanommataceae; g__Herpotrichia; s__Herpotrichia_juniperi
denovo235	0	0	0	0	0	0	0	0	1	0	0	0	0	0	0	0	k__Fungi; p__Ascomycota; c__Leotiomycetes; o__Helotiales; f__Helotiaceae; g__Fontanospora; s__unidentified
denovo234	63	12	198	191	163	0	73	91	973	0	712	590	589	1	0	27	k__Fungi; p__Basidiomycota; c__Tremellomycetes; o__unidentified; f__unidentified; g__unidentified; s__unidentified
denovo237	0	0	0	0	0	0	0	0	2	0	0	0	0	0	0	0	k__Fungi; p__Ascomycota; c__Leotiomycetes; o__Helotiales; f__Helotiales_fam_Incertae_sedis; g__Chalara; s__unidentified
denovo236	0	0	0	0	0	0	0	0	14	0	0	0	0	0	0	0	No blast hit
denovo1185	0	0	0	0	0	0	0	0	0	0	0	0	0	0	0	1	k__Fungi; p__Basidiomycota; c__Tremellomycetes; o__Tremellales; f__Bulleribasidiaceae; g__Dioszegia; s__Dioszegia_hungarica
denovo1184	0	1	0	0	0	0	0	0	0	0	0	0	0	0	0	0	k__Fungi; p__Ascomycota; c__Dothideomycetes; o__Pleosporales; f__Didymellaceae; g__Neoascochyta; s__Neoascochyta_europaea
denovo1187	0	9	0	0	0	0	0	0	0	0	0	0	0	0	0	0	k__Fungi; p__unidentified; c__unidentified; o__unidentified; f__unidentified; g__unidentified; s__unidentified
denovo1186	0	0	0	0	0	0	0	0	0	0	0	0	0	0	0	1	k__Fungi; p__Ascomycota; c__Dothideomycetes; o__Capnodiales; f__unidentified; g__unidentified; s__unidentified
denovo651	0	0	0	0	0	0	0	0	0	0	0	1	0	0	0	0	k__Fungi; p__Ascomycota; c__Dothideomycetes; o__Pleosporales; f__unidentified; g__unidentified; s__unidentified
denovo83	45	0	0	1	4	583	0	21	2	0	0	0	0	0	1	0	k__Fungi; p__Ascomycota; c__Orbiliomycetes; o__Orbiliales; f__Orbiliaceae; g__Orbilia; s__unidentified
denovo640	0	0	0	0	0	0	0	0	0	0	0	1	0	0	0	0	k__Fungi; p__Ascomycota; c__Dothideomycetes; o__Pleosporales; f__Cucurbitariaceae; g__Pyrenochaeta; s__unidentified
denovo691	0	0	0	0	0	0	0	0	0	0	0	1	0	0	0	0	k__Fungi; p__Ascomycota; c__Sordariomycetes; o__Hypocreales; f__Nectriaceae; g__Gibberella; s__Gibberella_zeae
denovo902	0	0	0	0	0	0	0	0	0	0	0	0	1	0	0	0	k__Fungi; p__Ascomycota; c__Eurotiomycetes; o__Eurotiales; f__Aspergillaceae; g__Aspergillus; s__Aspergillus_caesiellus
denovo456	0	0	0	0	0	4	0	0	0	0	0	0	0	0	0	0	k__Fungi; p__Basidiomycota; c__Agaricomycetes; o__Agaricales; f__Crepidotaceae; g__Crepidotus; s__Crepidotus_epibryus
denovo578	0	0	0	0	0	0	5	0	0	0	0	0	0	0	0	0	k__Fungi; p__Ascomycota; c__Eurotiomycetes; o__Chaetothyriales; f__Herpotrichiellaceae; g__unidentified; s__unidentified
denovo451	0	0	0	0	0	3	0	0	0	0	0	0	0	0	0	1	No blast hit
denovo628	0	0	0	0	0	0	2	0	0	0	0	0	0	0	0	0	k__Fungi; p__Ascomycota; c__unidentified; o__unidentified; f__unidentified; g__unidentified; s__unidentified
denovo82	21	5	198	133	117	0	9	15	418	1	414	287	444	0	0	16	k__Fungi; p__unidentified; c__unidentified; o__unidentified; f__unidentified; g__unidentified; s__unidentified
denovo198	0	0	0	0	0	17	0	0	15	9	23	7	0	2	1	0	No blast hit
denovo199	0	0	53	0	0	0	0	0	2	821	0	0	0	0	0	0	k__Fungi; p__Basidiomycota; c__Tremellomycetes; o__Tremellales; f__Tremellaceae; g__Cryptococcus; s__unidentified
denovo629	0	1	0	1	0	0	3	0	0	0	0	0	0	0	0	0	k__Fungi; p__Ascomycota; c__Dothideomycetes; o__Pleosporales; f__unidentified; g__unidentified; s__unidentified
denovo641	0	0	0	0	0	0	0	0	0	0	0	1	0	0	0	0	k__Fungi; p__Ascomycota; c__Sordariomycetes; o__Hypocreales; f__Nectriaceae; g__Fusarium; s__unidentified
denovo740	0	0	0	0	0	0	0	0	0	0	0	0	0	0	1	0	k__Fungi; p__Ascomycota; c__Dothideomycetes; o__unidentified; f__unidentified; g__unidentified; s__unidentified
denovo690	0	0	0	0	0	0	0	0	0	0	0	1	0	0	0	0	k__Fungi; p__Ascomycota; c__Dothideomycetes; o__unidentified; f__unidentified; g__unidentified; s__unidentified
denovo190	0	0	1	1	3	0	0	0	3	0	0	1	0	0	0	0	k__Fungi; p__Ascomycota; c__Dothideomycetes; o__Pleosporales; f__Pleosporaceae; g__Alternaria; s__unidentified
denovo191	0	0	0	0	0	0	0	0	46	0	0	0	0	0	0	0	k__Fungi; p__Ascomycota; c__Dothideomycetes; o__Pleosporales; f__Pleosporaceae; g__Alternaria; s__unidentified
denovo192	0	0	0	0	0	0	0	0	3	0	0	0	0	0	0	0	k__Fungi; p__Ascomycota; c__Eurotiomycetes; o__Eurotiales; f__Aspergillaceae; g__Aspergillus; s__Aspergillus_niger
denovo193	0	0	0	0	1	0	0	0	7	0	0	0	1	0	0	0	k__Fungi; p__Basidiomycota; c__Tremellomycetes; o__unidentified; f__unidentified; g__unidentified; s__unidentified
denovo194	0	0	0	0	0	0	0	0	1	0	0	0	0	0	0	0	k__Fungi; p__Ascomycota; c__Leotiomycetes; o__Helotiales; f__Helotiales_fam_Incertae_sedis; g__Chalara; s__unidentified
denovo195	0	0	1	2	2	2	1	0	15	11	13	3	0	5	1	0	No blast hit
denovo196	0	0	0	0	0	0	0	0	47	0	0	0	0	101	0	0	k__Fungi; p__Ascomycota; c__Leotiomycetes; o__Helotiales; f__Helotiaceae; g__Fontanospora; s__unidentified
denovo197	0	0	0	2	2	0	0	0	31	17	0	3	0	0	2	0	k__Fungi; p__Ascomycota; c__Dothideomycetes; o__Pleosporales; f__Pleosporaceae; g__Alternaria; s__unidentified
denovo1233	0	0	5	0	0	0	0	0	0	0	0	0	0	0	0	0	k__Fungi; p__unidentified; c__unidentified; o__unidentified; f__unidentified; g__unidentified; s__unidentified
denovo1232	0	0	5	0	0	0	0	0	0	0	0	0	0	0	0	0	k__Fungi; p__Basidiomycota; c__Tremellomycetes; o__Tremellales; f__Bulleraceae; g__Bullera; s__Bullera_globospora
denovo581	0	0	0	0	14	0	279	0	0	0	0	0	17	0	0	0	k__Fungi; p__Ascomycota; c__unidentified; o__unidentified; f__unidentified; g__unidentified; s__unidentified
denovo580	0	0	0	0	0	0	5	0	0	0	0	0	0	0	0	0	k__Fungi; p__Ascomycota; c__Leotiomycetes; o__Helotiales; f__unidentified; g__unidentified; s__unidentified
denovo587	0	0	0	0	0	0	7	0	0	0	0	0	5	0	0	0	k__Fungi; p__Ascomycota; c__Leotiomycetes; o__Helotiales; f__Helotiaceae; g__Articulospora; s__unidentified
denovo586	0	0	0	0	0	0	2	0	0	0	0	0	0	0	0	0	k__Fungi; p__Ascomycota; c__Leotiomycetes; o__Helotiales; f__Hyaloscyphaceae; g__unidentified; s__unidentified
denovo1235	0	0	11	0	0	0	0	0	0	0	0	0	0	0	0	0	k__Fungi; p__unidentified; c__unidentified; o__unidentified; f__unidentified; g__unidentified; s__unidentified
denovo584	0	0	0	0	0	0	6	0	0	0	0	0	0	0	0	0	k__Fungi; p__Ascomycota; c__Dothideomycetes; o__Pleosporales; f__unidentified; g__unidentified; s__unidentified
denovo420	20	0	0	0	0	0	0	1	0	0	117	10	0	111	0	0	k__Fungi; p__Basidiomycota; c__Tremellomycetes; o__Tremellales; f__Bulleribasidiaceae; g__Vishniacozyma; s__Vishniacozyma_victoriae
denovo421	0	0	0	0	0	0	0	0	0	0	6	0	0	0	0	0	k__Fungi; p__Ascomycota; c__Leotiomycetes; o__Helotiales; f__Hyaloscyphaceae; g__Lachnum; s__Lachnum_virgineum
denovo589	0	0	5	1	0	0	113	0	0	22	0	1	0	0	0	0	k__Fungi; p__Ascomycota; c__Dothideomycetes; o__Pleosporales; f__Pleosporales_fam_Incertae_sedis; g__Xenobotryosphaeria; s__unidentified
denovo588	0	0	5	0	0	0	1	0	0	0	0	0	0	0	0	0	k__Fungi; p__Basidiomycota; c__Cystobasidiomycetes; o__Cystobasidiales; f__Cystobasidiaceae; g__Cystobasidium; s__unidentified
denovo424	0	0	0	0	0	0	0	0	0	0	2	0	0	0	0	0	k__Fungi; p__Basidiomycota; c__Agaricostilbomycetes; o__Agaricostilbales; f__Chionosphaeraceae; g__Kurtzmanomyces; s__unidentified
denovo299	0	0	1	1	1	0	0	0	1	0	0	0	0	0	0	0	k__Fungi; p__unidentified; c__unidentified; o__unidentified; f__unidentified; g__unidentified; s__unidentified
denovo426	0	0	0	0	0	0	0	0	0	0	1	0	0	0	0	0	k__Fungi; p__Ascomycota; c__Sordariomycetes; o__Xylariales; f__Hyponectriaceae; g__Monographella; s__Monographella_nivalis
denovo427	0	0	0	0	0	0	0	0	0	0	9	0	0	0	0	0	No blast hit
denovo341	0	0	1	0	1	0	0	0	0	1	0	0	0	0	1	0	No blast hit
denovo340	0	0	0	0	1	0	0	0	0	4	0	0	0	0	0	1	k__Fungi; p__Ascomycota; c__Leotiomycetes; o__Helotiales; f__Hyaloscyphaceae; g__unidentified; s__unidentified
denovo343	0	0	0	0	0	3	0	0	0	1	0	0	0	0	0	0	k__Fungi; p__Basidiomycota; c__Agaricomycetes; o__Polyporales; f__unidentified; g__unidentified; s__unidentified
denovo342	0	0	0	0	0	0	0	0	0	26	0	0	0	0	0	0	k__Fungi; p__unidentified; c__unidentified; o__unidentified; f__unidentified; g__unidentified; s__unidentified
denovo345	0	0	0	0	15	0	2	0	0	17	0	0	19	0	0	5	k__Fungi; p__Ascomycota; c__Leotiomycetes; o__Helotiales; f__Helotiaceae; g__Articulospora; s__unidentified
denovo344	0	0	0	0	0	0	0	0	0	1	0	0	1	0	0	0	k__Fungi; p__Ascomycota; c__Leotiomycetes; o__Helotiales; f__Helotiaceae; g__Articulospora; s__unidentified
denovo347	0	0	12	1	1	0	6	0	1	179	0	1	0	0	1	0	k__Fungi; p__Ascomycota; c__Dothideomycetes; o__Pleosporales; f__Pleosporales_fam_Incertae_sedis; g__Xenobotryosphaeria; s__unidentified
denovo346	0	0	2	0	0	0	2	0	1	10	0	0	0	0	0	0	k__Fungi; p__Ascomycota; c__Dothideomycetes; o__Pleosporales; f__Pleosporales_fam_Incertae_sedis; g__Xenobotryosphaeria; s__unidentified
denovo349	0	0	0	0	0	0	0	0	0	5	0	0	0	0	4	1	k__Fungi; p__Ascomycota; c__Leotiomycetes; o__Helotiales; f__Helotiaceae; g__Hymenoscyphus; s__Hymenoscyphus_fructigenus
denovo348	0	0	0	0	0	0	0	0	0	7	0	0	0	0	26	4	k__Fungi; p__Ascomycota; c__Leotiomycetes; o__Helotiales; f__Helotiaceae; g__Hymenoscyphus; s__Hymenoscyphus_fructigenus
denovo518	0	0	0	0	0	0	0	0	0	0	1	0	0	0	0	0	k__Fungi; p__Basidiomycota; c__Tremellomycetes; o__Tremellales; f__Bulleribasidiaceae; g__Vishniacozyma; s__Vishniacozyma_heimaeyensis
denovo569	0	3	0	8	0	0	0	0	0	0	0	2	0	0	0	0	k__Fungi; p__Ascomycota; c__Dothideomycetes; o__Pleosporales; f__Pleosporales_fam_Incertae_sedis; g__Xenobotryosphaeria; s__unidentified
denovo568	1	1	545	1	402	1	162	1	0	3	0	166	0	0	3	1	k__Fungi; p__unidentified; c__unidentified; o__unidentified; f__unidentified; g__unidentified; s__unidentified
denovo602	0	0	0	0	0	0	2	0	0	0	0	0	0	0	0	0	k__Fungi; p__Ascomycota; c__Dothideomycetes; o__Pleosporales; f__Pleosporaceae; g__Alternaria; s__unidentified
denovo603	0	0	0	0	0	0	3	0	0	0	0	0	0	0	0	0	k__Fungi; p__Ascomycota; c__Dothideomycetes; o__Pleosporales; f__Phaeosphaeriaceae; g__Sclerostagonospora; s__Sclerostagonospora_phragmiticola
denovo604	0	0	0	0	0	0	2	0	0	0	0	0	0	0	0	0	k__Fungi; p__Ascomycota; c__Leotiomycetes; o__Helotiales; f__Helotiales_fam_Incertae_sedis; g__Rhexocercosporidium; s__unidentified
denovo605	0	0	3	1	6	0	2	0	0	1	0	1	1	0	0	0	k__Fungi; p__Ascomycota; c__Ascomycota_cls_Incertae_sedis; o__Ascomycota_ord_Incertae_sedis; f__Ascomycota_fam_Incertae_sedis; g__Tetracladium; s__unidentified
denovo606	0	0	0	0	0	0	1	0	0	0	0	0	0	0	0	0	k__Fungi; p__Ascomycota; c__unidentified; o__unidentified; f__unidentified; g__unidentified; s__unidentified
denovo607	0	0	0	0	0	0	2	0	0	0	0	0	0	0	0	0	k__Fungi; p__Ascomycota; c__unidentified; o__unidentified; f__unidentified; g__unidentified; s__unidentified
denovo561	0	0	0	0	0	0	0	0	0	0	0	10	0	0	0	0	k__Fungi; p__Ascomycota; c__Dothideomycetes; o__Pleosporales; f__Cucurbitariaceae; g__Pyrenochaeta; s__unidentified
denovo560	0	0	0	0	0	0	0	0	0	0	0	2	0	0	0	0	k__Fungi; p__Ascomycota; c__Dothideomycetes; o__Pleosporales; f__Didymellaceae; g__Didymella; s__Didymella_fabae
denovo563	0	0	1	0	1	0	0	0	0	0	0	2	0	0	0	0	No blast hit
denovo562	0	0	0	0	0	0	0	0	0	0	0	113	0	0	0	0	k__Fungi; p__Ascomycota; c__Sordariomycetes; o__Hypocreales; f__Nectriaceae; g__Gibberella; s__Gibberella_zeae
denovo565	0	0	1	0	0	0	0	0	0	0	0	17	0	0	0	0	k__Fungi; p__Ascomycota; c__Dothideomycetes; o__unidentified; f__unidentified; g__unidentified; s__unidentified
denovo564	1	0	1	1	1	0	0	0	0	0	0	3	0	0	0	0	k__Fungi; p__unidentified; c__unidentified; o__unidentified; f__unidentified; g__unidentified; s__unidentified
denovo567	0	1	0	17	48	0	3	0	0	5	0	119	0	0	6	0	k__Fungi; p__Ascomycota; c__Dothideomycetes; o__Pleosporales; f__Pleosporaceae; g__Alternaria; s__unidentified
denovo566	0	0	0	0	0	0	0	0	0	0	0	19	0	0	0	0	k__Fungi; p__unidentified; c__unidentified; o__unidentified; f__unidentified; g__unidentified; s__unidentified
denovo309	0	0	0	0	0	0	0	0	0	6	0	0	0	0	0	0	k__Fungi; p__Ascomycota; c__Sordariomycetes; o__Diaporthales; f__Valsaceae; g__Amphiporthe; s__Amphiporthe_hranicensis
denovo519	2	0	0	0	0	0	0	0	0	0	2	2	0	2	0	0	k__Fungi; p__Basidiomycota; c__Tremellomycetes; o__Tremellales; f__Bulleribasidiaceae; g__Vishniacozyma; s__Vishniacozyma_victoriae
denovo291	0	0	0	0	97	0	108	0	505	0	0	0	144	0	0	0	k__Fungi; p__Ascomycota; c__unidentified; o__unidentified; f__unidentified; g__unidentified; s__unidentified
denovo13	0	0	3	7613	1614	0	0	0	0	4	1	484	4129	0	0	0	k__Fungi; p__Ascomycota; c__Dothideomycetes; o__Pleosporales; f__Phaeosphaeriaceae; g__Sclerostagonospora; s__Sclerostagonospora_phragmiticola
denovo308	0	0	4	0	0	0	0	0	0	60	0	0	0	0	0	0	k__Fungi; p__Basidiomycota; c__Tremellomycetes; o__Tremellales; f__Tremellaceae; g__Cryptococcus; s__unidentified
denovo290	0	0	0	0	0	0	0	0	1	0	0	0	0	0	0	0	No blast hit
denovo296	0	1	0	1	0	0	0	0	12	0	0	0	0	0	0	0	k__Fungi; p__unidentified; c__unidentified; o__unidentified; f__unidentified; g__unidentified; s__unidentified
denovo165	3	3	2	5	1	9	7	7	6	0	4	0	1	0	3	1	k__Fungi; p__Ascomycota; c__Dothideomycetes; o__Capnodiales; f__Mycosphaerellaceae; g__Ramularia; s__Ramularia_pratensis
denovo164	0	0	0	0	3	0	0	0	0	4	0	0	1	0	0	1	k__Fungi; p__Ascomycota; c__Leotiomycetes; o__Helotiales; f__Helotiaceae; g__Articulospora; s__unidentified
denovo167	0	0	0	0	0	0	0	0	33	0	0	1	0	0	0	0	k__Fungi; p__Ascomycota; c__Dothideomycetes; o__Pleosporales; f__Pleosporaceae; g__Alternaria; s__unidentified
denovo166	0	0	0	0	0	0	0	0	0	0	0	0	23	0	0	0	k__Fungi; p__Ascomycota; c__Dothideomycetes; o__Pleosporales; f__Phaeosphaeriaceae; g__Sclerostagonospora; s__Sclerostagonospora_phragmiticola
denovo693	0	0	0	0	0	0	0	0	0	0	0	0	0	0	1	0	No blast hit
denovo160	3	0	7	10	20	59	3	0	31	30	59	20	4	2	3	1	No blast hit
denovo163	0	0	165	1	288	7	12	0	0	1	3	72	0	0	2	0	k__Fungi; p__unidentified; c__unidentified; o__unidentified; f__unidentified; g__unidentified; s__unidentified
denovo162	6	0	0	0	0	0	0	0	0	0	0	0	0	0	0	0	k__Fungi; p__Ascomycota; c__unidentified; o__unidentified; f__unidentified; g__unidentified; s__unidentified
denovo514	0	0	0	0	0	0	0	0	0	0	0	0	0	6	0	0	k__Fungi; p__Basidiomycota; c__Tremellomycetes; o__Tremellales; f__Bulleribasidiaceae; g__Dioszegia; s__Dioszegia_fristingensis
denovo515	0	0	2	0	0	0	0	0	0	0	0	0	0	1	0	0	No blast hit
denovo516	0	0	0	0	0	0	0	0	0	0	0	0	0	141	0	0	k__Fungi; p__Basidiomycota; c__Tremellomycetes; o__Tremellales; f__Tremellaceae; g__Tremella; s__Tremella_globispora
denovo517	0	0	0	0	0	0	0	0	0	0	1	0	0	0	0	0	k__Fungi; p__Ascomycota; c__unidentified; o__unidentified; f__unidentified; g__unidentified; s__unidentified
denovo169	0	0	0	0	0	0	0	0	2	5	1	0	1	0	0	0	No blast hit
denovo168	0	0	0	0	0	4	0	0	0	0	0	0	0	0	0	0	No blast hit
denovo512	0	0	1	0	0	0	0	0	0	0	2	2	2	3	0	0	No blast hit
denovo513	0	0	0	0	0	0	0	0	0	0	0	0	0	2	0	0	No blast hit
denovo1097	0	0	17	0	0	0	0	0	0	3	0	0	0	0	0	0	k__Fungi; p__Ascomycota; c__Dothideomycetes; o__Pleosporales; f__Pleosporales_fam_Incertae_sedis; g__Xenobotryosphaeria; s__unidentified
denovo1096	0	0	18	0	12	0	0	0	0	2	0	0	0	0	0	0	No blast hit
denovo1095	0	0	0	0	0	0	0	0	0	1	0	0	0	0	0	0	k__Fungi; p__Basidiomycota; c__Tremellomycetes; o__Tremellales; f__Tremellaceae; g__Cryptococcus; s__unidentified
denovo1094	0	0	0	0	0	0	0	0	0	1	0	0	0	0	0	0	k__Fungi; p__Basidiomycota; c__Tremellomycetes; o__Tremellales; f__Tremellaceae; g__Cryptococcus; s__unidentified
denovo1093	0	0	1	0	0	0	0	0	0	6	0	0	0	0	0	0	k__Fungi; p__Basidiomycota; c__Tremellomycetes; o__Tremellales; f__Tremellaceae; g__Cryptococcus; s__unidentified
denovo1092	0	0	0	0	0	0	0	0	0	1	0	0	0	0	0	0	k__Fungi; p__Basidiomycota; c__Tremellomycetes; o__Tremellales; f__Tremellaceae; g__Cryptococcus; s__unidentified
denovo1091	0	0	0	0	0	0	0	1	0	0	0	0	0	0	0	0	k__Fungi; p__Ascomycota; c__Leotiomycetes; o__Helotiales; f__Hyaloscyphaceae; g__unidentified; s__unidentified
denovo1090	0	0	2	0	4	0	0	2	0	0	0	0	0	0	0	1	No blast hit
denovo1156	0	0	0	0	2	0	0	0	0	0	0	0	0	0	0	0	No blast hit
denovo1157	0	0	0	0	1	0	0	0	0	0	0	0	0	0	0	1	k__Fungi; p__Ascomycota; c__Leotiomycetes; o__Helotiales; f__Helotiaceae; g__Articulospora; s__unidentified
denovo1154	0	0	0	0	72	0	0	0	0	0	0	0	0	0	0	0	k__Fungi; p__Basidiomycota; c__Tremellomycetes; o__Tremellales; f__Bulleribasidiaceae; g__Dioszegia; s__Dioszegia_hungarica
denovo1155	0	0	0	0	1	0	0	0	0	0	0	0	0	0	0	0	k__Fungi; p__Ascomycota; c__Dothideomycetes; o__Pleosporales; f__Pleosporaceae; g__Alternaria; s__unidentified
denovo1152	0	0	43	0	0	0	0	0	0	0	0	0	0	0	0	0	k__Fungi; p__Basidiomycota; c__Tremellomycetes; o__unidentified; f__unidentified; g__unidentified; s__unidentified
denovo1153	0	0	1	0	2	0	0	0	0	0	0	0	0	0	0	0	k__Fungi; p__Ascomycota; c__Dothideomycetes; o__Capnodiales; f__Mycosphaerellaceae; g__Mycosphaerella; s__Mycosphaerella_tassiana
denovo1150	0	0	1	0	0	0	0	0	0	0	0	0	0	0	0	0	k__Fungi; p__unidentified; c__unidentified; o__unidentified; f__unidentified; g__unidentified; s__unidentified
denovo1098	0	0	0	0	2	0	0	0	0	1	0	0	0	0	0	0	No blast hit
denovo27	0	0	3	9247	3	0	0	0	4	0	1811	0	4	0	0	1	k__Fungi; p__unidentified; c__unidentified; o__unidentified; f__unidentified; g__unidentified; s__unidentified
denovo26	0	0	0	0	0	19478	0	8	0	0	0	0	0	0	0	0	k__Fungi; p__Ascomycota; c__Leotiomycetes; o__Helotiales; f__Hyaloscyphaceae; g__Lachnum; s__unidentified
denovo25	0	1	6	1	2724	0	953	0	2	10098	0	678	8210	0	0	470	k__Fungi; p__Ascomycota; c__Leotiomycetes; o__Helotiales; f__Helotiaceae; g__Articulospora; s__unidentified
denovo24	0	0	0	0	0	0	0	0	0	0	0	0	0	0	7397	0	k__Fungi; p__unidentified; c__unidentified; o__unidentified; f__unidentified; g__unidentified; s__unidentified
denovo23	0	2	2915	7	3149	12	502	7	0	19	11	1205	2	0	5	1	k__Fungi; p__unidentified; c__unidentified; o__unidentified; f__unidentified; g__unidentified; s__unidentified
denovo22	3274	0	0	0	0	2	0	4864	0	1892	2381	0	2	1	2411	1	k__Fungi; p__Ascomycota; c__Leotiomycetes; o__Helotiales; f__unidentified; g__unidentified; s__unidentified
denovo21	0	1380	765	2799	2	0	0	0	2433	3	0	439	5068	0	0	0	k__Fungi; p__Ascomycota; c__Leotiomycetes; o__Helotiales; f__Helotiales_fam_Incertae_sedis; g__Chalara; s__unidentified
denovo20	0	938	3	3553	1698	0	156	0	2	0	0	0	0	0	0	0	k__Fungi; p__Ascomycota; c__Eurotiomycetes; o__Eurotiales; f__Aspergillaceae; g__Penicillium; s__Penicillium_fennelliae
denovo793	0	1	0	4	0	0	0	0	0	0	0	0	0	0	0	0	k__Fungi; p__Ascomycota; c__Dothideomycetes; o__Pleosporales; f__Didymellaceae; g__Neoascochyta; s__Neoascochyta_europaea
denovo29	0	0	0	0	0	0	114	0	0	3900	0	231	1321	0	0	40	k__Fungi; p__Ascomycota; c__Eurotiomycetes; o__Chaetothyriales; f__Herpotrichiellaceae; g__unidentified; s__unidentified
denovo28	683	986	25	1	1	1	156	822	609	1502	0	100	3108	0	675	6	k__Fungi; p__Ascomycota; c__Saccharomycetes; o__Saccharomycetales; f__Debaryomycetaceae; g__Debaryomyces; s__Debaryomyces_udenii
denovo781	1	1	3	9	10	0	0	1	0	2	0	0	1	0	0	0	No blast hit
denovo212	0	0	0	0	0	0	0	0	0	1	0	0	0	0	0	0	k__Fungi; p__Ascomycota; c__Dothideomycetes; o__Pleosporales; f__Sulcatisporaceae; g__Sulcatispora; s__Sulcatispora_berchemiae
denovo780	0	0	0	2	0	0	0	0	0	0	0	0	0	0	0	0	k__Fungi; p__Ascomycota; c__Ascomycota_cls_Incertae_sedis; o__Ascomycota_ord_Incertae_sedis; f__Ascomycota_fam_Incertae_sedis; g__Tetracladium; s__unidentified
denovo1199	0	0	315	0	0	0	0	0	0	0	0	0	0	0	0	0	k__Fungi; p__Ascomycota; c__unidentified; o__unidentified; f__unidentified; g__unidentified; s__unidentified
denovo672	0	0	0	0	0	0	0	0	0	0	0	1	0	0	0	0	k__Fungi; p__Ascomycota; c__Leotiomycetes; o__Helotiales; f__Helotiaceae; g__Articulospora; s__unidentified
denovo783	0	0	0	2	0	0	0	0	0	0	0	0	0	0	0	0	k__Fungi; p__Ascomycota; c__Dothideomycetes; o__Pleosporales; f__unidentified; g__unidentified; s__unidentified
denovo529	0	0	0	0	0	0	0	0	0	0	0	16	0	0	0	0	k__Fungi; p__Basidiomycota; c__Malasseziomycetes; o__Malasseziales; f__Malasseziaceae; g__Malassezia; s__Malassezia_globosa
denovo769	0	31	3	16	0	0	0	0	0	0	0	0	32	0	0	0	k__Fungi; p__Ascomycota; c__Leotiomycetes; o__Helotiales; f__Helotiales_fam_Incertae_sedis; g__Chalara; s__unidentified
denovo768	14	1	29	61	90	0	0	2	0	15	0	0	23	0	0	1	No blast hit
denovo763	0	0	0	9	0	0	0	0	0	0	0	0	0	0	0	0	k__Fungi; p__unidentified; c__unidentified; o__unidentified; f__unidentified; g__unidentified; s__unidentified
denovo762	0	10	0	21	0	0	0	0	0	0	0	0	0	0	0	0	k__Fungi; p__Ascomycota; c__Dothideomycetes; o__Pleosporales; f__Didymellaceae; g__Neoascochyta; s__Neoascochyta_exitialis
denovo761	0	0	0	9	1	0	0	0	0	0	0	0	4	0	0	0	k__Fungi; p__Ascomycota; c__Dothideomycetes; o__Pleosporales; f__Phaeosphaeriaceae; g__Sclerostagonospora; s__Sclerostagonospora_phragmiticola
denovo760	0	0	0	3	0	0	0	0	0	0	0	0	0	0	0	0	k__Fungi; p__unidentified; c__unidentified; o__unidentified; f__unidentified; g__unidentified; s__unidentified
denovo767	0	0	0	1	1	0	0	0	0	0	0	0	0	0	0	0	k__Fungi; p__Ascomycota; c__Eurotiomycetes; o__Chaetothyriales; f__unidentified; g__unidentified; s__unidentified
denovo766	0	0	0	11	0	0	0	0	0	0	0	0	0	0	0	0	k__Fungi; p__Ascomycota; c__Dothideomycetes; o__Pleosporales; f__Didymellaceae; g__Neoascochyta; s__Neoascochyta_exitialis
denovo765	0	0	0	1	0	0	0	0	0	0	0	0	0	0	0	0	k__Fungi; p__Ascomycota; c__Sordariomycetes; o__Hypocreales; f__Nectriaceae; g__Fusarium; s__unidentified
denovo764	0	0	0	123	0	0	0	0	0	0	0	0	0	0	0	0	k__Fungi; p__Ascomycota; c__Dothideomycetes; o__Pleosporales; f__Didymellaceae; g__Neoascochyta; s__Neoascochyta_europaea
denovo833	0	0	0	0	46	0	0	0	0	0	0	0	0	0	0	0	k__Fungi; p__Basidiomycota; c__Tremellomycetes; o__Tremellales; f__Bulleribasidiaceae; g__Dioszegia; s__Dioszegia_hungarica
denovo1189	0	25	31	0	0	0	0	0	0	0	0	0	0	0	0	0	k__Fungi; p__unidentified; c__unidentified; o__unidentified; f__unidentified; g__unidentified; s__unidentified
denovo831	0	0	0	0	2	0	0	0	0	0	0	0	0	0	0	0	k__Fungi; p__Ascomycota; c__Eurotiomycetes; o__Eurotiales; f__Aspergillaceae; g__Penicillium; s__Penicillium_bialowiezense
denovo830	0	0	1	0	1	0	0	0	0	0	0	0	0	0	0	0	No blast hit
denovo837	0	0	12	31	0	0	0	0	0	0	0	0	0	0	0	0	k__Fungi; p__unidentified; c__unidentified; o__unidentified; f__unidentified; g__unidentified; s__unidentified
denovo836	0	0	0	0	2	0	0	0	0	0	0	0	0	0	0	0	k__Fungi; p__Ascomycota; c__Saccharomycetes; o__Saccharomycetales; f__Saccharomycetales_fam_Incertae_sedis; g__Candida; s__Candida_albicans
denovo835	0	0	0	0	1	0	0	0	0	0	0	0	3	0	0	1	k__Fungi; p__unidentified; c__unidentified; o__unidentified; f__unidentified; g__unidentified; s__unidentified
denovo1188	0	1	0	0	0	0	0	0	0	0	0	0	0	0	0	0	k__Fungi; p__Ascomycota; c__Eurotiomycetes; o__Eurotiales; f__Aspergillaceae; g__Penicillium; s__Penicillium_chrysogenum
denovo576	0	0	27	0	1	0	177	0	0	95	0	2	0	0	1	0	k__Fungi; p__Ascomycota; c__Dothideomycetes; o__Pleosporales; f__Pleosporaceae; g__Alternaria; s__unidentified
denovo839	0	0	0	2	0	0	0	0	0	0	0	0	0	0	0	0	k__Fungi; p__unidentified; c__unidentified; o__unidentified; f__unidentified; g__unidentified; s__unidentified
denovo838	0	0	1	1	0	0	0	0	0	0	0	0	5	0	0	0	k__Fungi; p__Ascomycota; c__Leotiomycetes; o__Helotiales; f__Helotiales_fam_Incertae_sedis; g__Chalara; s__unidentified
denovo583	0	0	0	0	0	0	1	0	0	0	0	0	0	0	0	0	k__Fungi; p__Ascomycota; c__Leotiomycetes; o__Helotiales; f__Hyaloscyphaceae; g__unidentified; s__unidentified
denovo1024	0	0	0	0	0	0	0	14	0	0	0	0	0	0	0	0	k__Fungi; p__Ascomycota; c__Dothideomycetes; o__Pleosporales; f__Melanommataceae; g__Herpotrichia; s__Herpotrichia_juniperi
denovo577	0	0	0	0	0	0	16	0	0	0	0	1	0	0	0	0	k__Fungi; p__Ascomycota; c__Leotiomycetes; o__Helotiales; f__unidentified; g__unidentified; s__unidentified
denovo1025	0	0	0	0	0	0	0	7	0	0	0	0	0	0	0	0	k__Fungi; p__Basidiomycota; c__Tremellomycetes; o__Tremellales; f__Bulleraceae; g__Bullera; s__Bullera_crocea
denovo674	5	0	5	17	22	17	2	0	0	7	0	3	5	0	6	4	No blast hit
denovo791	0	0	0	1	0	0	0	0	0	0	0	0	0	0	0	0	k__Fungi; p__unidentified; c__unidentified; o__unidentified; f__unidentified; g__unidentified; s__unidentified
denovo330	0	0	0	0	0	0	0	0	0	28	0	0	0	0	12	1	k__Fungi; p__Ascomycota; c__Leotiomycetes; o__Helotiales; f__Helotiaceae; g__Hymenoscyphus; s__Hymenoscyphus_fructigenus
denovo1023	0	0	0	0	0	0	0	2	0	0	0	0	0	0	0	0	k__Fungi; p__Ascomycota; c__Dothideomycetes; o__Capnodiales; f__Mycosphaerellaceae; g__Mycosphaerella; s__Mycosphaerella_sumatrensis
denovo1020	1	0	0	0	0	0	0	47	0	0	0	0	0	0	0	0	k__Fungi; p__Ascomycota; c__Dothideomycetes; o__Pleosporales; f__Melanommataceae; g__Herpotrichia; s__Herpotrichia_juniperi
denovo12	0	1	0	5	1537	1	1436	0	7714	2	0	3	2589	0	0	0	k__Fungi; p__Ascomycota; c__unidentified; o__unidentified; f__unidentified; g__unidentified; s__unidentified
denovo333	0	0	0	0	0	0	0	0	0	2516	0	0	1	0	685	129	k__Fungi; p__Ascomycota; c__Leotiomycetes; o__Helotiales; f__Helotiaceae; g__Hymenoscyphus; s__Hymenoscyphus_fructigenus
denovo668	0	0	5	0	0	0	0	0	0	0	0	2	0	0	0	0	k__Fungi; p__unidentified; c__unidentified; o__unidentified; f__unidentified; g__unidentified; s__unidentified
denovo1181	0	6	0	0	0	0	0	0	0	0	0	0	0	0	0	0	k__Fungi; p__Ascomycota; c__Eurotiomycetes; o__Eurotiales; f__Aspergillaceae; g__Penicillium; s__Penicillium_bialowiezense
denovo10	0	309	941	4667	11361	0	161	0	1	6992	0	856	2373	0	0	1424	k__Fungi; p__Ascomycota; c__Ascomycota_cls_Incertae_sedis; o__Ascomycota_ord_Incertae_sedis; f__Ascomycota_fam_Incertae_sedis; g__Tetracladium; s__unidentified
denovo796	0	0	0	1	0	0	0	0	0	0	0	0	0	0	0	0	k__Fungi; p__Ascomycota; c__Dothideomycetes; o__Pleosporales; f__Didymellaceae; g__Neoascochyta; s__Neoascochyta_exitialis
denovo1180	0	15	0	0	0	0	0	0	0	0	0	0	0	0	0	0	k__Fungi; p__Ascomycota; c__Eurotiomycetes; o__Eurotiales; f__Aspergillaceae; g__Penicillium; s__Penicillium_commune
denovo242	0	0	0	0	0	0	0	0	0	5	0	0	0	0	0	0	k__Fungi; p__Ascomycota; c__Dothideomycetes; o__Pleosporales; f__Pleosporales_fam_Incertae_sedis; g__Xenobotryosphaeria; s__unidentified
denovo47	0	0	0	0	0	0	0	0	0	0	0	0	0	0	0	506	k__Fungi; p__Ascomycota; c__Sordariomycetes; o__Xylariales; f__Microdochiaceae; g__Microdochium; s__Microdochium_phragmitis
denovo1183	0	56	0	0	0	0	0	0	0	0	0	0	0	0	0	0	k__Fungi; p__Ascomycota; c__Dothideomycetes; o__Pleosporales; f__Didymellaceae; g__Neoascochyta; s__Neoascochyta_exitialis
denovo396	0	0	0	0	0	0	0	3	9	0	0	0	0	0	5	0	k__Fungi; p__Ascomycota; c__Dothideomycetes; o__Pleosporales; f__Melanommataceae; g__Herpotrichia; s__Herpotrichia_juniperi
denovo397	0	0	0	0	0	0	0	0	1	0	0	0	0	0	0	0	k__Fungi; p__Ascomycota; c__Dothideomycetes; o__Pleosporales; f__Pleosporaceae; g__Alternaria; s__unidentified
denovo394	0	0	0	0	2	0	0	0	0	1	0	0	1	0	0	0	k__Fungi; p__Ascomycota; c__Leotiomycetes; o__Helotiales; f__Helotiaceae; g__Articulospora; s__unidentified
denovo1182	0	430	0	0	0	0	0	0	0	0	0	0	0	0	0	1	k__Fungi; p__Ascomycota; c__Dothideomycetes; o__Pleosporales; f__Didymellaceae; g__Neoascochyta; s__Neoascochyta_exitialis
denovo392	0	0	0	0	0	0	0	0	1	0	0	0	0	0	0	0	k__Fungi; p__Basidiomycota; c__Tremellomycetes; o__Filobasidiales; f__Filobasidiaceae; g__Filobasidium; s__Filobasidium_wieringae
denovo393	0	0	0	0	0	0	0	0	1	0	0	0	0	0	0	0	k__Fungi; p__Ascomycota; c__Dothideomycetes; o__Pleosporales; f__Pleosporaceae; g__Alternaria; s__unidentified
denovo390	0	0	0	0	0	0	0	0	3	0	0	0	1	0	0	0	k__Fungi; p__Ascomycota; c__unidentified; o__unidentified; f__unidentified; g__unidentified; s__unidentified
denovo391	10	1	12	25	23	0	9	11	18	0	54	65	56	0	0	2	k__Fungi; p__Basidiomycota; c__Tremellomycetes; o__unidentified; f__unidentified; g__unidentified; s__unidentified
denovo338	0	0	0	0	0	0	0	0	0	7	0	0	0	0	2	1	k__Fungi; p__Ascomycota; c__Leotiomycetes; o__Helotiales; f__Helotiaceae; g__Hymenoscyphus; s__Hymenoscyphus_fructigenus
denovo488	0	0	0	0	0	0	0	0	0	0	0	0	0	4	0	0	k__Fungi; p__unidentified; c__unidentified; o__unidentified; f__unidentified; g__unidentified; s__unidentified
denovo398	0	0	2	1	5	3	0	0	3	1	13	3	4	1	0	0	No blast hit
denovo399	1	0	3	2	4	10	0	0	1	2	16	2	3	3	1	0	No blast hit
denovo907	0	0	0	0	0	0	0	0	0	0	0	0	13	0	0	0	k__Fungi; p__Ascomycota; c__Leotiomycetes; o__Helotiales; f__Helotiaceae; g__Articulospora; s__unidentified
denovo906	0	0	0	0	0	0	0	0	0	0	0	0	2	0	0	0	k__Fungi; p__Ascomycota; c__Eurotiomycetes; o__Chaetothyriales; f__Herpotrichiellaceae; g__unidentified; s__unidentified
denovo905	0	0	0	0	0	0	0	0	0	0	0	0	61	0	0	0	k__Fungi; p__Ascomycota; c__Dothideomycetes; o__Pleosporales; f__Phaeosphaeriaceae; g__Phaeosphaeria; s__Phaeosphaeria_podocarpi
denovo904	0	0	0	0	0	0	0	0	0	0	0	0	2	0	0	0	k__Fungi; p__Ascomycota; c__Leotiomycetes; o__Helotiales; f__Helotiales_fam_Incertae_sedis; g__Chalara; s__unidentified
denovo903	0	0	1	0	0	0	0	0	0	0	0	0	8	0	0	0	k__Fungi; p__Basidiomycota; c__Tremellomycetes; o__unidentified; f__unidentified; g__unidentified; s__unidentified
denovo233	0	0	0	0	0	0	0	0	6	0	0	0	0	0	0	0	k__Fungi; p__Ascomycota; c__Dothideomycetes; o__Pleosporales; f__Pleosporaceae; g__Alternaria; s__unidentified
denovo901	0	2	2	2	0	0	0	0	0	0	0	0	5	0	0	2	k__Fungi; p__Ascomycota; c__Leotiomycetes; o__Helotiales; f__Hyaloscyphaceae; g__unidentified; s__unidentified
denovo900	0	0	0	0	0	0	0	0	0	1	0	0	13	0	0	0	k__Fungi; p__Ascomycota; c__Leotiomycetes; o__Helotiales; f__Helotiaceae; g__Articulospora; s__unidentified
denovo626	0	0	0	0	0	0	1	0	0	0	0	0	0	0	0	0	k__Fungi; p__Ascomycota; c__Leotiomycetes; o__Helotiales; f__unidentified; g__unidentified; s__unidentified
denovo1058	0	0	2	0	0	0	0	0	0	18	0	0	0	0	0	0	k__Fungi; p__Ascomycota; c__Dothideomycetes; o__Pleosporales; f__Pleosporales_fam_Incertae_sedis; g__Xenobotryosphaeria; s__unidentified
denovo232	0	0	4	33	10	0	0	0	94	114	0	57	0	0	36	0	k__Fungi; p__Ascomycota; c__Dothideomycetes; o__Pleosporales; f__Pleosporaceae; g__Alternaria; s__unidentified
denovo657	0	0	0	0	0	0	0	0	0	0	0	1	0	0	0	0	k__Fungi; p__Ascomycota; c__Dothideomycetes; o__Pleosporales; f__Cucurbitariaceae; g__Pyrenochaeta; s__unidentified
denovo909	0	0	0	0	0	0	0	0	0	0	0	0	1	0	0	0	No blast hit
denovo908	0	0	0	0	0	0	0	0	0	0	0	0	66	0	0	0	k__Fungi; p__Basidiomycota; c__Cystobasidiomycetes; o__Cystobasidiomycetes_ord_Incertae_sedis; f__Cystobasidiomycetes_fam_Incertae_sedis; g__Symmetrospora; s__Symmetrospora_marina
denovo464	4	0	0	1	0	5	0	0	0	0	0	0	0	0	2	0	k__Fungi; p__Ascomycota; c__Dothideomycetes; o__Pleosporales; f__Melanommataceae; g__Herpotrichia; s__Herpotrichia_juniperi
denovo465	0	0	0	0	0	8	0	0	0	0	0	0	0	0	0	0	k__Fungi; p__Basidiomycota; c__Agaricomycetes; o__Agaricales; f__Crepidotaceae; g__Crepidotus; s__Crepidotus_epibryus
denovo466	0	0	0	0	0	1	1	0	0	0	0	0	0	0	0	0	No blast hit
denovo467	0	0	0	0	0	1	0	0	0	0	0	0	0	0	0	0	k__Fungi; p__Ascomycota; c__Dothideomycetes; o__Pleosporales; f__Melanommataceae; g__Herpotrichia; s__Herpotrichia_juniperi
denovo460	0	0	0	2	2	10	1	1	0	0	1	0	0	0	0	0	No blast hit
denovo461	0	0	0	0	0	3	0	0	0	0	0	0	0	0	0	0	k__Fungi; p__unidentified; c__unidentified; o__unidentified; f__unidentified; g__unidentified; s__unidentified
denovo462	0	0	0	0	0	3	0	0	0	0	0	0	0	0	0	0	k__Fungi; p__Ascomycota; c__unidentified; o__unidentified; f__unidentified; g__unidentified; s__unidentified
denovo463	4	0	0	2	0	4	0	7	0	0	0	4	0	0	0	1	k__Fungi; p__Ascomycota; c__Dothideomycetes; o__Pleosporales; f__Phaeosphaeriaceae; g__Phaeosphaeria; s__Phaeosphaeria_podocarpi
denovo305	0	0	0	0	0	0	1	0	2	0	0	0	0	0	0	0	k__Fungi; p__Ascomycota; c__Leotiomycetes; o__Helotiales; f__Helotiaceae; g__Rhizoscyphus; s__unidentified
denovo1070	0	0	0	0	0	0	0	0	0	1	0	0	0	0	0	0	k__Fungi; p__Ascomycota; c__Leotiomycetes; o__Helotiales; f__Helotiaceae; g__Hymenoscyphus; s__Hymenoscyphus_scutula
denovo1073	0	0	0	0	2	0	0	0	0	2	0	0	0	0	0	1	k__Fungi; p__Ascomycota; c__Leotiomycetes; o__Helotiales; f__Helotiaceae; g__Articulospora; s__unidentified
denovo1072	0	0	1	0	0	0	0	0	0	8	0	0	0	0	0	0	k__Fungi; p__Basidiomycota; c__Tremellomycetes; o__Tremellales; f__Tremellaceae; g__Cryptococcus; s__unidentified
denovo1075	0	0	0	0	0	0	0	1	0	0	0	0	0	0	0	0	k__Fungi; p__Basidiomycota; c__Agaricomycetes; o__Polyporales; f__Phanerochaetaceae; g__Bjerkandera; s__unidentified
denovo469	18	0	0	0	0	14	0	16	0	0	0	0	5	6	17	0	k__Fungi; p__Ascomycota; c__Dothideomycetes; o__Pleosporales; f__Melanommataceae; g__Herpotrichia; s__Herpotrichia_juniperi
denovo1077	0	0	0	0	0	0	0	0	0	1	0	0	0	0	0	0	k__Fungi; p__Ascomycota; c__Leotiomycetes; o__Helotiales; f__Myxotrichaceae; g__Oidiodendron; s__unidentified
denovo1076	0	0	4	0	0	0	0	0	0	2	0	0	0	0	0	0	k__Fungi; p__Basidiomycota; c__Tremellomycetes; o__Tremellales; f__Tremellaceae; g__Cryptococcus; s__unidentified
denovo262	0	0	0	0	0	0	19	0	0	0	0	29	0	0	0	0	k__Fungi; p__Ascomycota; c__Dothideomycetes; o__Pleosporales; f__unidentified; g__unidentified; s__unidentified
denovo263	0	0	0	0	0	0	0	0	0	0	0	2	0	0	0	0	k__Fungi; p__unidentified; c__unidentified; o__unidentified; f__unidentified; g__unidentified; s__unidentified
denovo260	0	0	0	0	0	0	0	0	0	0	0	6	0	0	0	0	k__Fungi; p__Ascomycota; c__Dothideomycetes; o__Pleosporales; f__Phaeosphaeriaceae; g__Sclerostagonospora; s__Sclerostagonospora_phragmiticola
denovo261	0	1	0	21	0	0	1	0	10	0	0	9	0	0	0	0	k__Fungi; p__Ascomycota; c__Dothideomycetes; o__Pleosporales; f__unidentified; g__unidentified; s__unidentified
denovo266	0	0	0	0	22	0	5	0	0	75	0	8	68	0	0	1	k__Fungi; p__Ascomycota; c__Leotiomycetes; o__Helotiales; f__Helotiaceae; g__Articulospora; s__unidentified
denovo267	0	0	0	0	0	0	2	0	0	6	0	0	2	0	0	0	k__Fungi; p__Ascomycota; c__Leotiomycetes; o__Helotiales; f__Helotiaceae; g__Articulospora; s__unidentified
denovo264	0	0	0	0	0	0	0	0	0	0	0	1	0	0	0	0	k__Fungi; p__Ascomycota; c__Dothideomycetes; o__Myriangiales; f__Myriangiaceae; g__unidentified; s__unidentified
denovo265	0	0	1	0	0	0	0	0	0	0	0	12	0	0	0	0	k__Fungi; p__unidentified; c__unidentified; o__unidentified; f__unidentified; g__unidentified; s__unidentified
denovo659	0	0	0	4	1	2	0	0	0	0	0	1	0	0	3	0	No blast hit
denovo268	0	1	1	0	1	0	0	0	0	2	0	0	0	0	0	3	k__Fungi; p__Ascomycota; c__Ascomycota_cls_Incertae_sedis; o__Ascomycota_ord_Incertae_sedis; f__Ascomycota_fam_Incertae_sedis; g__Tetracladium; s__unidentified
denovo269	0	0	0	0	0	0	0	0	0	0	0	6	0	0	0	0	k__Fungi; p__Ascomycota; c__Dothideomycetes; o__unidentified; f__unidentified; g__unidentified; s__unidentified
denovo797	0	0	2	2	6	0	0	1	0	2	0	0	0	0	0	0	No blast hit
denovo525	0	0	0	0	0	0	0	0	0	0	0	0	0	4	0	0	k__Fungi; p__Basidiomycota; c__Tremellomycetes; o__Tremellales; f__Bulleribasidiaceae; g__Vishniacozyma; s__Vishniacozyma_victoriae
denovo524	1	0	5	8	5	1	1	0	0	2	0	4	3	7	0	0	No blast hit
denovo527	0	0	0	0	0	0	0	1	0	0	0	0	0	1	0	0	k__Fungi; p__Ascomycota; c__Taphrinomycetes; o__Taphrinales; f__Taphrinaceae; g__Taphrina; s__Taphrina_vestergrenii
denovo526	0	0	0	0	0	0	0	0	0	0	0	0	0	1	0	0	k__Fungi; p__Basidiomycota; c__Tremellomycetes; o__Tremellales; f__Tremellaceae; g__Tremella; s__Tremella_globispora
denovo521	0	0	0	1	0	0	0	0	0	0	1	0	0	0	0	0	No blast hit
denovo520	0	0	0	0	0	0	0	0	0	0	2	1	0	1	0	0	k__Fungi; p__Basidiomycota; c__Tremellomycetes; o__Tremellales; f__Bulleribasidiaceae; g__Vishniacozyma; s__Vishniacozyma_victoriae
denovo523	1	0	0	0	0	0	0	0	0	0	1	1	0	0	0	0	k__Fungi; p__Basidiomycota; c__Tremellomycetes; o__Tremellales; f__Bulleribasidiaceae; g__Vishniacozyma; s__Vishniacozyma_victoriae
denovo522	0	0	0	0	0	0	0	0	0	0	1	0	0	0	0	0	No blast hit
denovo482	0	0	0	0	0	0	0	0	0	0	0	0	0	34	0	0	k__Fungi; p__Basidiomycota; c__Tremellomycetes; o__Tremellales; f__Bulleribasidiaceae; g__Dioszegia; s__Dioszegia_fristingensis
denovo483	0	0	0	0	0	0	0	0	0	0	0	1	0	2	0	0	k__Fungi; p__Basidiomycota; c__Tremellomycetes; o__Cystofilobasidiales; f__Cystofilobasidiaceae; g__Cystofilobasidium; s__Cystofilobasidium_infirmominiatum
denovo480	0	0	0	0	1	1	0	0	0	0	0	0	0	0	3	0	k__Plantae; p__unidentified; c__unidentified; o__unidentified; f__unidentified; g__unidentified; s__unidentified
denovo481	2	2	5	6	8	3	4	0	0	1	3	8	1	22	0	3	No blast hit
denovo486	0	0	0	0	0	0	0	0	0	0	0	0	0	857	0	0	k__Fungi; p__Basidiomycota; c__Tremellomycetes; o__Tremellales; f__Tremellaceae; g__Tremella; s__Tremella_globispora
denovo487	0	0	0	5	0	0	1	0	0	0	2	0	0	13	0	0	No blast hit
denovo484	0	0	0	0	0	0	0	0	0	0	4	2	0	12	0	0	k__Fungi; p__Basidiomycota; c__Tremellomycetes; o__Tremellales; f__Bulleribasidiaceae; g__Vishniacozyma; s__Vishniacozyma_victoriae
denovo485	0	0	0	0	0	0	0	0	0	0	0	0	0	56	0	0	k__Fungi; p__Ascomycota; c__Leotiomycetes; o__Helotiales; f__Helotiaceae; g__Fontanospora; s__unidentified
denovo658	0	0	0	0	0	0	0	0	0	0	0	1	1	0	0	0	k__Fungi; p__Basidiomycota; c__Tremellomycetes; o__unidentified; f__unidentified; g__unidentified; s__unidentified
denovo537	0	0	0	0	0	0	0	0	0	0	0	12	0	0	0	0	k__Fungi; p__Ascomycota; c__Dothideomycetes; o__Pleosporales; f__Cucurbitariaceae; g__Pyrenochaeta; s__unidentified
denovo301	0	0	0	1	0	0	0	0	1	0	0	1	0	0	0	0	k__Fungi; p__unidentified; c__unidentified; o__unidentified; f__unidentified; g__unidentified; s__unidentified
denovo230	0	0	0	0	0	0	0	0	2	0	0	0	0	0	0	0	k__Fungi; p__Ascomycota; c__Dothideomycetes; o__Pleosporales; f__unidentified; g__unidentified; s__unidentified
denovo991	1	0	3	0	0	0	0	1	0	1	0	0	0	0	0	0	No blast hit
denovo992	61	0	27	0	0	0	0	0	0	0	0	0	0	0	0	0	k__Fungi; p__Ascomycota; c__unidentified; o__unidentified; f__unidentified; g__unidentified; s__unidentified
denovo993	12	0	0	0	0	0	0	3	0	0	0	0	0	0	0	0	k__Fungi; p__Ascomycota; c__Leotiomycetes; o__Helotiales; f__unidentified; g__unidentified; s__unidentified
denovo994	1	0	0	0	0	0	0	0	0	0	0	0	0	0	0	0	k__Fungi; p__Ascomycota; c__Leotiomycetes; o__Helotiales; f__Helotiaceae; g__Meliniomyces; s__unidentified
denovo995	36	0	0	0	0	0	0	0	0	0	0	0	0	0	0	0	k__Fungi; p__Ascomycota; c__Leotiomycetes; o__Helotiales; f__Helotiaceae; g__Fontanospora; s__unidentified
denovo996	1	0	0	0	0	0	0	0	0	0	0	0	0	0	0	0	No blast hit
denovo997	7	0	4	0	0	0	0	11	0	0	0	0	0	0	0	2	k__Fungi; p__Basidiomycota; c__Tremellomycetes; o__unidentified; f__unidentified; g__unidentified; s__unidentified
denovo998	14	0	0	0	0	0	0	0	0	0	0	0	0	0	0	0	k__Fungi; p__Ascomycota; c__Leotiomycetes; o__Helotiales; f__Helotiaceae; g__Fontanospora; s__unidentified
denovo999	98	2	161	0	0	0	0	53	0	0	0	0	0	0	0	22	k__Fungi; p__Basidiomycota; c__Tremellomycetes; o__unidentified; f__unidentified; g__unidentified; s__unidentified
denovo1200	0	0	1	0	0	0	0	0	0	0	0	0	0	0	0	0	k__Fungi; p__Ascomycota; c__Dothideomycetes; o__Pleosporales; f__unidentified; g__unidentified; s__unidentified
denovo1201	0	0	2	0	0	0	0	0	0	0	0	0	0	0	0	0	k__Fungi; p__unidentified; c__unidentified; o__unidentified; f__unidentified; g__unidentified; s__unidentified
denovo1206	0	0	1	0	0	0	0	0	0	0	0	0	0	0	0	0	k__Fungi; p__Ascomycota; c__Leotiomycetes; o__unidentified; f__unidentified; g__unidentified; s__unidentified
denovo1207	0	0	1	0	0	0	0	0	0	0	0	0	0	0	0	0	k__Fungi; p__unidentified; c__unidentified; o__unidentified; f__unidentified; g__unidentified; s__unidentified
denovo1204	0	0	1	0	0	0	0	0	0	0	0	0	0	0	0	0	k__Fungi; p__unidentified; c__unidentified; o__unidentified; f__unidentified; g__unidentified; s__unidentified
denovo1205	0	0	1	0	0	0	0	0	0	0	0	0	0	0	0	0	No blast hit
denovo411	9	0	0	0	0	0	0	0	1	0	0	0	2	0	4	0	k__Fungi; p__Ascomycota; c__Dothideomycetes; o__Pleosporales; f__Melanommataceae; g__Herpotrichia; s__Herpotrichia_juniperi
denovo410	0	0	0	0	0	0	0	28	4	0	0	0	0	0	25	0	k__Fungi; p__Ascomycota; c__Dothideomycetes; o__Pleosporales; f__Melanommataceae; g__Herpotrichia; s__Herpotrichia_juniperi
denovo413	0	0	0	0	0	0	0	0	1	0	0	0	0	0	0	0	k__Fungi; p__Basidiomycota; c__Tremellomycetes; o__Holtermanniales; f__Holtermanniales_fam_Incertae_sedis; g__Holtermanniella; s__Holtermanniella_takashimae
denovo412	1	0	1	3	3	0	1	3	1	0	46	18	1	0	0	1	k__Fungi; p__Basidiomycota; c__Tremellomycetes; o__unidentified; f__unidentified; g__unidentified; s__unidentified
denovo415	0	0	0	0	0	0	0	0	0	0	2	0	0	0	0	0	No blast hit
denovo414	1	0	1	0	0	0	0	0	0	0	1	0	0	1	0	0	No blast hit
denovo417	0	0	5	8	15	37	0	0	0	3	70	19	5	64	1	0	No blast hit
denovo416	0	0	0	0	0	0	0	0	0	0	19	0	0	0	0	0	k__Fungi; p__unidentified; c__unidentified; o__unidentified; f__unidentified; g__unidentified; s__unidentified
denovo419	0	0	0	0	0	0	0	0	0	0	4	0	0	0	0	0	k__Fungi; p__unidentified; c__unidentified; o__unidentified; f__unidentified; g__unidentified; s__unidentified
denovo418	0	0	0	1	0	0	0	0	0	0	131	0	0	0	0	0	k__Fungi; p__Ascomycota; c__Dothideomycetes; o__Capnodiales; f__Mycosphaerellaceae; g__Cercosporella; s__Cercosporella_tinosporae
denovo1190	0	1	0	0	0	0	0	0	0	0	0	0	0	0	0	0	k__Fungi; p__Ascomycota; c__Eurotiomycetes; o__Eurotiales; f__Aspergillaceae; g__Penicillium; s__Penicillium_commune
denovo3	0	0	3906	18142	7	0	0	0	5787	0	0	4405	5	0	0	0	k__Fungi; p__unidentified; c__unidentified; o__unidentified; f__unidentified; g__unidentified; s__unidentified
denovo17	2	0	3	2	2	4	0	1	0	2	0	0	6663	0	0	0	k__Fungi; p__Ascomycota; c__Dothideomycetes; o__Pleosporales; f__Phaeosphaeriaceae; g__Phaeosphaeria; s__Phaeosphaeria_podocarpi
denovo639	0	0	0	0	0	0	0	0	0	0	0	9	0	0	0	0	k__Fungi; p__Ascomycota; c__Dothideomycetes; o__Pleosporales; f__Cucurbitariaceae; g__Pyrenochaeta; s__unidentified
denovo638	0	0	0	3	0	0	0	0	0	0	0	10	0	0	0	0	k__Fungi; p__Ascomycota; c__Dothideomycetes; o__Pleosporales; f__unidentified; g__unidentified; s__unidentified
denovo732	0	3	0	0	0	0	0	0	0	0	0	0	0	0	100	0	k__Fungi; p__Ascomycota; c__Dothideomycetes; o__Pleosporales; f__Pleosporaceae; g__Alternaria; s__unidentified
denovo733	0	0	0	0	0	0	0	0	0	0	0	0	0	0	1	0	k__Fungi; p__Ascomycota; c__Leotiomycetes; o__Helotiales; f__unidentified; g__unidentified; s__unidentified
denovo734	0	0	0	0	0	0	0	0	0	0	0	0	0	0	1	0	k__Fungi; p__Ascomycota; c__Dothideomycetes; o__Pleosporales; f__Melanommataceae; g__Herpotrichia; s__Herpotrichia_juniperi
denovo735	2	0	0	0	0	0	0	0	0	0	0	0	0	0	1	0	k__Fungi; p__Ascomycota; c__Leotiomycetes; o__Helotiales; f__Hyaloscyphaceae; g__unidentified; s__unidentified
denovo736	0	0	0	0	0	0	0	0	0	0	0	0	0	0	2	0	k__Fungi; p__unidentified; c__unidentified; o__unidentified; f__unidentified; g__unidentified; s__unidentified
denovo737	7	0	0	0	0	0	0	4	0	2	0	0	0	0	3	0	k__Fungi; p__Ascomycota; c__Leotiomycetes; o__Helotiales; f__Helotiaceae; g__Hymenoscyphus; s__Hymenoscyphus_subsymmetricus
denovo631	0	0	0	0	0	0	0	0	0	0	0	0	0	0	0	0	No blast hit
denovo630	0	0	0	0	0	0	0	0	0	0	0	0	0	0	0	0	k__Fungi; p__Ascomycota; c__Dothideomycetes; o__Capnodiales; f__Mycosphaerellaceae; g__Ramularia; s__Ramularia_pratensis
denovo633	0	0	1	0	0	0	0	0	0	0	0	0	0	0	0	0	k__Fungi; p__Basidiomycota; c__Wallemiomycetes; o__Wallemiales; f__Wallemiales_fam_Incertae_sedis; g__Wallemia; s__unidentified
denovo632	0	0	0	0	0	0	0	0	0	0	0	0	0	0	0	0	k__Fungi; p__Ascomycota; c__Dothideomycetes; o__Pleosporales; f__Phaeosphaeriaceae; g__Phaeosphaeria; s__Phaeosphaeria_alpina
denovo635	0	0	0	0	0	0	1	0	0	0	0	0	0	0	0	0	k__Fungi; p__Ascomycota; c__Dothideomycetes; o__Pleosporales; f__Phaeosphaeriaceae; g__Phaeosphaeria; s__unidentified
denovo634	0	0	0	0	0	0	1	0	0	0	0	0	0	0	0	0	k__Fungi; p__Ascomycota; c__unidentified; o__unidentified; f__unidentified; g__unidentified; s__unidentified
denovo637	0	0	43	0	6	0	15	2	0	1	0	28	0	0	0	0	k__Fungi; p__unidentified; c__unidentified; o__unidentified; f__unidentified; g__unidentified; s__unidentified
denovo209	0	0	0	0	0	0	0	0	75	1	0	0	0	0	0	26	k__Fungi; p__Ascomycota; c__Dothideomycetes; o__Pleosporales; f__unidentified; g__unidentified; s__unidentified
denovo579	0	0	0	0	0	0	17	0	0	5	0	0	0	0	0	0	k__Fungi; p__Ascomycota; c__Dothideomycetes; o__Pleosporales; f__Pleosporales_fam_Incertae_sedis; g__Xenobotryosphaeria; s__unidentified
denovo1191	0	1	0	0	0	0	0	0	0	0	0	0	0	0	0	0	k__Fungi; p__unidentified; c__unidentified; o__unidentified; f__unidentified; g__unidentified; s__unidentified
denovo14	0	0	1969	2	4185	0	5	0	1	0	0	1	823	0	0	0	k__Fungi; p__Ascomycota; c__Dothideomycetes; o__Capnodiales; f__Mycosphaerellaceae; g__Mycosphaerella; s__Mycosphaerella_tassiana
denovo1063	0	0	0	0	0	0	0	0	0	1	0	0	0	0	0	0	k__Fungi; p__Ascomycota; c__Leotiomycetes; o__Helotiales; f__Helotiaceae; g__Articulospora; s__unidentified
denovo177	0	0	0	0	0	0	0	142	0	0	0	0	1	0	0	0	k__Fungi; p__Basidiomycota; c__Tremellomycetes; o__Tremellales; f__Bulleraceae; g__Bullera; s__Bullera_crocea
denovo798	1	0	0	1	1	0	0	0	0	0	0	0	1	0	0	0	No blast hit
denovo627	0	0	0	0	0	0	2	0	0	0	0	0	0	0	0	0	k__Fungi; p__Basidiomycota; c__Cystobasidiomycetes; o__Erythrobasidiales; f__unidentified; g__unidentified; s__unidentified
denovo656	0	0	0	3	0	0	0	0	0	0	0	1	0	0	0	0	k__Fungi; p__unidentified; c__unidentified; o__unidentified; f__unidentified; g__unidentified; s__unidentified
denovo139	0	0	0	0	0	0	0	0	0	0	0	0	93	0	0	0	k__Fungi; p__Ascomycota; c__unidentified; o__unidentified; f__unidentified; g__unidentified; s__unidentified
denovo648	0	0	0	2	0	0	0	0	0	0	0	1	0	0	0	0	k__Fungi; p__Ascomycota; c__Dothideomycetes; o__Pleosporales; f__unidentified; g__unidentified; s__unidentified
denovo649	0	0	0	0	0	1	0	0	0	0	0	2	0	0	0	0	No blast hit
denovo132	169	0	634	0	0	0	0	0	1073	0	0	0	0	0	0	0	k__Fungi; p__unidentified; c__unidentified; o__unidentified; f__unidentified; g__unidentified; s__unidentified
denovo133	0	0	0	0	0	0	0	0	136	0	0	0	0	0	0	0	k__Fungi; p__Ascomycota; c__Dothideomycetes; o__Pleosporales; f__Pleosporaceae; g__Alternaria; s__unidentified
denovo130	0	2	0	8	0	0	0	17	0	0	0	0	0	0	0	0	k__Fungi; p__Ascomycota; c__Dothideomycetes; o__Pleosporales; f__unidentified; g__unidentified; s__unidentified
denovo131	0	0	0	0	0	0	0	0	0	659	0	1	0	0	0	0	k__Fungi; p__unidentified; c__unidentified; o__unidentified; f__unidentified; g__unidentified; s__unidentified
denovo136	0	0	0	0	0	0	0	0	406	0	0	4	0	0	0	104	k__Fungi; p__Ascomycota; c__Dothideomycetes; o__Pleosporales; f__unidentified; g__unidentified; s__unidentified
denovo137	50	0	0	0	0	0	0	0	0	0	0	0	0	0	0	0	k__Fungi; p__Basidiomycota; c__Agaricomycetes; o__Cantharellales; f__Ceratobasidiaceae; g__Ceratobasidium; s__unidentified
denovo134	3	1	7	4	1	1	0	17	0	0	0	0	1	0	3	10	k__Fungi; p__Ascomycota; c__Dothideomycetes; o__Capnodiales; f__Mycosphaerellaceae; g__Ramularia; s__Ramularia_pratensis
denovo643	0	0	0	2	0	0	0	0	0	0	0	1	0	0	0	0	k__Fungi; p__unidentified; c__unidentified; o__unidentified; f__unidentified; g__unidentified; s__unidentified
denovo990	3	0	0	0	0	0	0	5	0	0	0	0	0	0	0	2	k__Fungi; p__Basidiomycota; c__Tremellomycetes; o__unidentified; f__unidentified; g__unidentified; s__unidentified
denovo1239	0	0	2	0	0	0	0	0	0	0	0	0	0	0	0	0	k__Fungi; p__Ascomycota; c__Leotiomycetes; o__Helotiales; f__Helotiaceae; g__Articulospora; s__unidentified
denovo799	0	0	0	1	0	0	0	0	0	0	0	0	0	0	0	0	k__Fungi; p__Ascomycota; c__Dothideomycetes; o__Pleosporales; f__Melanommataceae; g__Herpotrichia; s__Herpotrichia_juniperi
denovo1208	0	0	30	0	0	0	0	0	0	0	0	0	0	0	0	0	k__Fungi; p__Basidiomycota; c__unidentified; o__unidentified; f__unidentified; g__unidentified; s__unidentified
denovo1101	0	0	14	0	0	0	0	0	0	0	0	0	0	0	0	0	k__Fungi; p__Basidiomycota; c__Tremellomycetes; o__Tremellales; f__Bulleraceae; g__Bullera; s__Bullera_globospora
denovo1100	0	1	28	0	25	0	0	0	0	1	0	0	0	0	0	0	No blast hit
denovo1103	0	0	4	0	0	0	0	0	0	0	0	0	0	0	0	0	k__Fungi; p__unidentified; c__unidentified; o__unidentified; f__unidentified; g__unidentified; s__unidentified
denovo1102	0	0	5	0	0	0	0	0	0	0	0	0	0	0	0	0	k__Fungi; p__Ascomycota; c__Dothideomycetes; o__Capnodiales; f__Teratosphaeriaceae; g__Devriesia; s__unidentified
denovo1105	0	0	9	0	0	0	0	0	0	0	0	0	0	0	0	0	k__Fungi; p__Basidiomycota; c__Cystobasidiomycetes; o__Cystobasidiomycetes_ord_Incertae_sedis; f__Cystobasidiomycetes_fam_Incertae_sedis; g__Symmetrospora; s__Symmetrospora_marina
denovo1104	0	0	4	0	0	0	0	0	0	0	0	0	0	0	0	0	k__Fungi; p__Ascomycota; c__Leotiomycetes; o__Helotiales; f__Helotiaceae; g__Articulospora; s__unidentified
denovo1107	0	0	63	0	2	0	0	0	0	0	0	0	0	0	0	0	k__Fungi; p__unidentified; c__unidentified; o__unidentified; f__unidentified; g__unidentified; s__unidentified
denovo1106	0	0	5	0	0	0	0	0	0	0	0	0	0	0	0	0	k__Fungi; p__Basidiomycota; c__Tremellomycetes; o__Tremellales; f__Bulleribasidiaceae; g__Vishniacozyma; s__Vishniacozyma_victoriae
denovo1109	0	0	91	0	0	0	0	0	0	0	0	0	0	0	0	0	k__Fungi; p__Ascomycota; c__Dothideomycetes; o__Pleosporales; f__Didymellaceae; g__Didymella; s__Didymella_exigua
denovo1108	0	0	2	0	0	0	0	0	0	0	0	0	0	0	0	0	k__Fungi; p__Ascomycota; c__Saccharomycetes; o__Saccharomycetales; f__Phaffomycetaceae; g__Wickerhamomyces; s__Wickerhamomyces_rabaulensis
denovo54	0	0	0	0	0	0	1093	0	0	0	0	269	0	0	0	0	k__Fungi; p__Ascomycota; c__Leotiomycetes; o__Helotiales; f__Dermateaceae; g__Pezicula; s__unidentified
denovo55	0	1	0	0	0	0	2125	0	0	0	0	0	0	0	0	0	k__Fungi; p__Ascomycota; c__Dothideomycetes; o__Pleosporales; f__Phaeosphaeriaceae; g__Setomelanomma; s__Setomelanomma_holmii
denovo52	0	0	0	0	0	0	0	0	0	0	0	1337	0	0	0	0	k__Fungi; p__Ascomycota; c__Sordariomycetes; o__Hypocreales; f__Nectriaceae; g__Gibberella; s__Gibberella_zeae
denovo53	0	0	0	0	0	0	0	0	1	0	0	0	0	0	1	544	k__Fungi; p__Basidiomycota; c__Tremellomycetes; o__Tremellales; f__Bulleribasidiaceae; g__Dioszegia; s__Dioszegia_hungarica
denovo50	0	0	49	0	0	0	125	0	1087	0	0	1171	0	0	0	158	k__Fungi; p__Ascomycota; c__Dothideomycetes; o__Pleosporales; f__unidentified; g__unidentified; s__unidentified
denovo51	0	0	0	0	1	0	0	0	0	0	0	1473	0	0	0	0	k__Fungi; p__Ascomycota; c__Dothideomycetes; o__unidentified; f__unidentified; g__unidentified; s__unidentified
denovo41	0	0	0	0	0	0	0	0	3119	1	0	0	0	0	0	0	k__Fungi; p__Ascomycota; c__Dothideomycetes; o__Pleosporales; f__Pleosporales_fam_Incertae_sedis; g__Chalastospora; s__Chalastospora_ellipsoidea
denovo40	2	0	53	0	4962	8	0	2	337	907	15	373	465	124	0	0	k__Fungi; p__Basidiomycota; c__Malasseziomycetes; o__Malasseziales; f__Malasseziaceae; g__Malassezia; s__Malassezia_restricta
denovo1209	0	0	17	0	0	0	0	0	0	0	0	0	0	0	0	0	k__Fungi; p__unidentified; c__unidentified; o__unidentified; f__unidentified; g__unidentified; s__unidentified
denovo653	0	0	0	0	0	0	0	0	0	0	0	1	0	0	0	0	No blast hit
denovo1202	0	0	1	0	0	0	0	0	0	0	0	0	0	0	0	0	k__Fungi; p__unidentified; c__unidentified; o__unidentified; f__unidentified; g__unidentified; s__unidentified
denovo42	499	0	0	1	0	0	2	0	1793	0	0	0	3	535	0	0	k__Fungi; p__Ascomycota; c__Leotiomycetes; o__Helotiales; f__Helotiaceae; g__Fontanospora; s__unidentified
denovo46	1506	0	0	0	1	0	0	0	2	0	4754	1041	0	4663	0	0	k__Fungi; p__Basidiomycota; c__Tremellomycetes; o__unidentified; f__unidentified; g__unidentified; s__unidentified
denovo178	0	0	0	0	0	0	0	26	0	0	0	0	0	0	0	0	k__Fungi; p__Basidiomycota; c__Tremellomycetes; o__Tremellales; f__Bulleraceae; g__Bullera; s__Bullera_crocea
denovo43	137	27	448	588	875	599	99	54	804	851	1101	591	263	738	131	47	No blast hit
denovo1203	0	0	1	0	0	0	0	0	0	0	0	0	0	0	0	0	k__Fungi; p__Ascomycota; c__unidentified; o__unidentified; f__unidentified; g__unidentified; s__unidentified
denovo45	0	1	0	0	8	0	0	0	0	1	1772	0	0	0	0	0	k__Plantae; p__Anthophyta; c__Eudicotyledonae; o__Fagales; f__Fagaceae; g__Quercus; s__unidentified
denovo44	0	0	0	0	0	6743	1	1	0	0	0	0	0	0	0	0	k__Fungi; p__Basidiomycota; c__Agaricomycetes; o__Agaricales; f__Crepidotaceae; g__Crepidotus; s__Crepidotus_epibryus
denovo868	0	0	0	0	0	0	0	0	0	0	0	0	1	0	0	0	k__Fungi; p__Ascomycota; c__Leotiomycetes; o__Helotiales; f__Helotiaceae; g__Articulospora; s__unidentified
denovo942	0	0	0	11	0	0	0	0	0	0	0	0	0	0	0	0	k__Fungi; p__Ascomycota; c__Dothideomycetes; o__Pleosporales; f__Didymellaceae; g__Neoascochyta; s__Neoascochyta_exitialis
denovo941	0	0	0	1	0	0	0	0	0	0	0	0	0	0	0	0	k__Fungi; p__unidentified; c__unidentified; o__unidentified; f__unidentified; g__unidentified; s__unidentified
denovo940	0	1	1	1	4	0	0	0	0	4	0	0	1	0	0	0	k__Fungi; p__Ascomycota; c__Ascomycota_cls_Incertae_sedis; o__Ascomycota_ord_Incertae_sedis; f__Ascomycota_fam_Incertae_sedis; g__Tetracladium; s__unidentified
denovo947	0	9	17	7	65	0	0	0	0	38	0	0	8	0	0	25	k__Fungi; p__Ascomycota; c__Ascomycota_cls_Incertae_sedis; o__Ascomycota_ord_Incertae_sedis; f__Ascomycota_fam_Incertae_sedis; g__Tetracladium; s__unidentified
denovo946	0	0	0	1	0	0	0	0	0	0	0	0	0	0	0	0	k__Fungi; p__unidentified; c__unidentified; o__unidentified; f__unidentified; g__unidentified; s__unidentified
denovo945	0	7	11	12	69	0	0	0	0	24	0	0	17	0	0	48	k__Fungi; p__Ascomycota; c__Leotiomycetes; o__Helotiales; f__Hyaloscyphaceae; g__unidentified; s__unidentified
denovo944	0	0	0	1	0	0	0	0	0	0	0	0	0	0	0	0	k__Fungi; p__unidentified; c__unidentified; o__unidentified; f__unidentified; g__unidentified; s__unidentified
denovo860	0	0	0	0	0	0	0	0	0	0	0	0	5	0	0	0	k__Fungi; p__unidentified; c__unidentified; o__unidentified; f__unidentified; g__unidentified; s__unidentified
denovo861	0	0	0	0	0	0	0	0	0	0	0	0	9	0	0	0	k__Fungi; p__Ascomycota; c__Dothideomycetes; o__Pleosporales; f__Phaeosphaeriaceae; g__Phaeosphaeria; s__Phaeosphaeria_podocarpi
denovo949	0	1	0	19	0	0	0	0	0	0	0	0	0	0	0	0	k__Fungi; p__Ascomycota; c__Dothideomycetes; o__Pleosporales; f__Didymellaceae; g__Neoascochyta; s__Neoascochyta_exitialis
denovo863	25	0	1	0	0	0	0	0	0	0	0	0	547	0	0	0	k__Fungi; p__Basidiomycota; c__Agaricomycetes; o__Cantharellales; f__Ceratobasidiaceae; g__unidentified; s__unidentified
denovo864	0	0	0	0	0	0	0	0	0	1	0	0	2	0	0	0	No blast hit
denovo865	0	0	0	0	0	0	0	0	0	0	0	0	6	0	0	0	k__Fungi; p__Ascomycota; c__Saccharomycetes; o__Saccharomycetales; f__Dipodascaceae; g__unidentified; s__unidentified
denovo866	0	0	0	0	0	0	0	0	0	0	0	0	5	0	0	0	k__Fungi; p__Ascomycota; c__Leotiomycetes; o__Helotiales; f__Helotiaceae; g__Articulospora; s__unidentified
denovo867	1	0	0	0	0	0	0	0	0	0	0	0	1384	0	0	0	k__Fungi; p__Ascomycota; c__Dothideomycetes; o__Pleosporales; f__Phaeosphaeriaceae; g__Phaeosphaeria; s__Phaeosphaeria_podocarpi
denovo1129	0	0	1	0	0	0	0	0	0	0	0	0	0	0	0	0	No blast hit
denovo751	0	0	0	20	0	0	0	0	0	0	0	0	0	0	0	0	k__Fungi; p__unidentified; c__unidentified; o__unidentified; f__unidentified; g__unidentified; s__unidentified
denovo248	0	0	0	0	0	0	0	0	1	0	0	0	0	0	0	0	k__Fungi; p__Ascomycota; c__Dothideomycetes; o__Pleosporales; f__unidentified; g__unidentified; s__unidentified
denovo1035	1	0	0	0	0	0	0	0	0	0	0	0	0	0	0	3	k__Fungi; p__Ascomycota; c__Sordariomycetes; o__Xylariales; f__Apiosporaceae; g__Arthrinium; s__Arthrinium_pseudosinense
denovo1034	0	0	0	0	0	0	0	0	0	0	0	0	0	0	0	46	k__Fungi; p__Basidiomycota; c__Tremellomycetes; o__Tremellales; f__Bulleribasidiaceae; g__Dioszegia; s__Dioszegia_hungarica
denovo1037	0	0	0	0	0	0	0	0	0	0	0	0	0	0	0	1	k__Fungi; p__unidentified; c__unidentified; o__unidentified; f__unidentified; g__unidentified; s__unidentified
denovo1036	0	0	0	0	0	0	0	0	0	0	0	0	0	0	0	6	k__Fungi; p__Ascomycota; c__Sordariomycetes; o__Hypocreales; f__unidentified; g__unidentified; s__unidentified
denovo1031	20	0	0	0	0	0	0	0	0	0	0	0	0	0	0	0	k__Fungi; p__unidentified; c__unidentified; o__unidentified; f__unidentified; g__unidentified; s__unidentified
denovo1030	1	0	0	0	0	0	0	0	0	0	0	0	0	0	0	0	k__Fungi; p__unidentified; c__unidentified; o__unidentified; f__unidentified; g__unidentified; s__unidentified
denovo6	0	0	2	1	8709	0	0	0	0	0	0	2	0	0	0	0	k__Fungi; p__Basidiomycota; c__Tremellomycetes; o__Tremellales; f__Bulleribasidiaceae; g__Dioszegia; s__Dioszegia_hungarica
denovo7	1	2	2	1	1	0	0	4	4	0	0	1	0	8347	0	1	k__Fungi; p__Basidiomycota; c__Tremellomycetes; o__Tremellales; f__Bulleribasidiaceae; g__Dioszegia; s__Dioszegia_fristingensis
denovo8	6747	0	0	4	2	238	1	838	6745	1	312	0	1190	624	8852	7	k__Fungi; p__Ascomycota; c__Dothideomycetes; o__Pleosporales; f__Melanommataceae; g__Herpotrichia; s__Herpotrichia_juniperi
denovo9	0	576	2587	8581	9305	9	516	0	5231	10206	0	4837	17	0	4041	2	k__Fungi; p__Ascomycota; c__Dothideomycetes; o__Pleosporales; f__Pleosporaceae; g__Alternaria; s__unidentified
denovo224	1	0	0	2	1	5	0	0	5	1	3	1	0	3	2	0	No blast hit
denovo225	0	0	0	0	0	0	0	0	1	0	0	0	0	0	0	0	k__Fungi; p__Basidiomycota; c__Exobasidiomycetes; o__Exobasidiales; f__Exobasidiaceae; g__Exobasidium; s__Exobasidium_bisporum
denovo222	2	0	6	5	10	24	4	0	34	47	75	16	3	24	3	0	No blast hit
denovo223	0	0	3	0	0	0	0	0	1	0	0	0	6	0	0	0	k__Fungi; p__Ascomycota; c__Leotiomycetes; o__Helotiales; f__Helotiales_fam_Incertae_sedis; g__Chalara; s__unidentified
denovo220	0	0	0	0	0	0	0	0	11	0	0	0	0	0	0	0	k__Fungi; p__Ascomycota; c__Leotiomycetes; o__Helotiales; f__Helotiaceae; g__Articulospora; s__unidentified
denovo221	0	0	1	0	0	0	0	0	40	0	0	0	0	0	0	0	k__Fungi; p__Ascomycota; c__Dothideomycetes; o__Pleosporales; f__Pleosporaceae; g__Alternaria; s__unidentified
denovo701	2	0	3	4	5	3	5	2	0	0	0	0	2	0	2	1	No blast hit
denovo1060	0	0	0	0	0	0	0	0	0	3	0	0	0	0	0	0	k__Fungi; p__Ascomycota; c__Leotiomycetes; o__Helotiales; f__Helotiaceae; g__Hymenoscyphus; s__Hymenoscyphus_fructigenus
denovo700	0	0	0	0	0	1	0	0	0	0	0	0	0	0	0	0	k__Fungi; p__Basidiomycota; c__Cystobasidiomycetes; o__Erythrobasidiales; f__unidentified; g__unidentified; s__unidentified
denovo597	0	0	2	0	0	0	13	0	0	0	0	1	0	0	0	0	k__Fungi; p__Ascomycota; c__Leotiomycetes; o__unidentified; f__unidentified; g__unidentified; s__unidentified
denovo703	0	0	0	0	0	1	0	0	0	0	0	0	0	0	0	0	k__Fungi; p__Ascomycota; c__Leotiomycetes; o__Helotiales; f__unidentified; g__unidentified; s__unidentified
denovo428	1	0	0	1	0	8	0	0	0	0	7	1	0	8	2	0	No blast hit
denovo702	2	0	0	1	5	1	3	1	0	1	0	0	0	0	3	0	No blast hit
denovo395	0	0	1	159	30	0	0	0	31	15	0	122	0	0	21	0	k__Fungi; p__Ascomycota; c__Dothideomycetes; o__Pleosporales; f__Pleosporaceae; g__Alternaria; s__unidentified
denovo429	0	0	0	0	0	0	0	2	0	0	3	0	0	0	0	0	k__Fungi; p__Ascomycota; c__Leotiomycetes; o__Helotiales; f__unidentified; g__unidentified; s__unidentified
denovo441	0	0	3	4	9	16	1	0	0	1	15	5	1	5	3	0	No blast hit
denovo1231	0	0	1	0	0	0	0	0	0	0	0	0	0	0	0	0	k__Fungi; p__Ascomycota; c__Dothideomycetes; o__Pleosporales; f__Pleosporaceae; g__unidentified; s__unidentified
denovo1071	0	0	0	0	0	0	0	0	0	11	0	0	0	0	0	3	k__Fungi; p__Ascomycota; c__Leotiomycetes; o__Helotiales; f__Helotiaceae; g__Hymenoscyphus; s__Hymenoscyphus_fructigenus
denovo1230	0	0	6	0	0	0	0	0	0	0	0	0	0	0	0	0	k__Fungi; p__Basidiomycota; c__Cystobasidiomycetes; o__Cystobasidiomycetes_ord_Incertae_sedis; f__Cystobasidiomycetes_fam_Incertae_sedis; g__Symmetrospora; s__Symmetrospora_marina
denovo707	0	0	0	0	0	0	0	0	0	0	0	0	0	0	1	0	k__Fungi; p__unidentified; c__unidentified; o__unidentified; f__unidentified; g__unidentified; s__unidentified
denovo1237	0	0	1	0	0	0	0	0	0	0	0	0	0	0	0	0	k__Fungi; p__Ascomycota; c__Saccharomycetes; o__Saccharomycetales; f__Phaffomycetaceae; g__Wickerhamomyces; s__Wickerhamomyces_rabaulensis
denovo706	0	0	4	0	7	1	0	0	0	0	0	0	0	0	2	0	k__Fungi; p__Ascomycota; c__unidentified; o__unidentified; f__unidentified; g__unidentified; s__unidentified
denovo1236	0	0	1	0	0	0	0	0	0	0	0	0	0	0	0	0	k__Fungi; p__Basidiomycota; c__Malasseziomycetes; o__Malasseziales; f__unidentified; g__unidentified; s__unidentified
denovo895	0	0	0	0	0	0	0	0	0	0	0	0	3	0	0	0	k__Fungi; p__Basidiomycota; c__Agaricomycetes; o__Cantharellales; f__Ceratobasidiaceae; g__unidentified; s__unidentified
denovo894	0	0	8	0	0	0	0	0	0	0	0	0	133	0	0	0	k__Fungi; p__Basidiomycota; c__Cystobasidiomycetes; o__Cystobasidiomycetes_ord_Incertae_sedis; f__Cystobasidiomycetes_fam_Incertae_sedis; g__Symmetrospora; s__Symmetrospora_marina
denovo897	0	0	0	1	0	0	0	0	0	1	0	0	1	0	0	0	No blast hit
denovo896	0	0	0	0	0	0	0	0	0	0	0	0	1	0	0	0	k__Fungi; p__Ascomycota; c__Leotiomycetes; o__Helotiales; f__Hyaloscyphaceae; g__unidentified; s__unidentified
denovo891	0	0	0	0	0	0	0	0	0	0	0	0	1	0	0	0	k__Fungi; p__Ascomycota; c__Leotiomycetes; o__Helotiales; f__Helotiales_fam_Incertae_sedis; g__Chalara; s__unidentified
denovo591	0	0	0	0	0	0	16	0	0	0	0	1	8	0	0	0	k__Fungi; p__Ascomycota; c__Leotiomycetes; o__Helotiales; f__Helotiaceae; g__Articulospora; s__unidentified
denovo893	0	0	0	0	0	0	0	0	0	0	0	0	6	0	0	0	k__Fungi; p__Ascomycota; c__unidentified; o__unidentified; f__unidentified; g__unidentified; s__unidentified
denovo892	0	0	0	0	0	0	0	0	0	0	0	0	2	0	0	0	k__Fungi; p__Basidiomycota; c__Agaricomycetes; o__Cantharellales; f__Ceratobasidiaceae; g__unidentified; s__unidentified
denovo455	0	0	0	0	2	10	0	0	0	1	0	1	0	0	0	0	No blast hit
denovo454	0	0	0	0	0	1	0	0	0	0	0	0	0	0	0	0	k__Fungi; p__Basidiomycota; c__Tremellomycetes; o__Trichosporonales; f__Trichosporonaceae; g__Cutaneotrichosporon; s__Cutaneotrichosporon_cutaneum
denovo457	0	0	0	0	0	3	0	0	0	0	0	0	0	0	0	0	k__Fungi; p__Ascomycota; c__Leotiomycetes; o__Helotiales; f__unidentified; g__unidentified; s__unidentified
denovo1234	0	0	1	0	0	0	0	0	0	0	0	0	0	0	0	0	k__Fungi; p__Ascomycota; c__Dothideomycetes; o__Pleosporales; f__unidentified; g__unidentified; s__unidentified
denovo598	0	0	0	0	0	0	1	0	0	0	0	0	0	0	0	0	k__Fungi; p__Ascomycota; c__Dothideomycetes; o__Pleosporales; f__unidentified; g__unidentified; s__unidentified
denovo599	0	0	0	0	0	0	23	0	0	0	0	52	0	0	0	1	k__Fungi; p__Ascomycota; c__Dothideomycetes; o__Pleosporales; f__unidentified; g__unidentified; s__unidentified
denovo453	0	0	0	0	0	10	2	0	0	0	0	0	0	0	0	0	No blast hit
denovo452	0	0	0	0	0	1	0	0	0	0	0	0	0	0	0	0	No blast hit
denovo352	0	0	0	0	0	0	0	0	0	1	0	0	0	0	0	0	k__Fungi; p__Basidiomycota; c__Tremellomycetes; o__Tremellales; f__Tremellaceae; g__Cryptococcus; s__unidentified
denovo353	0	0	1	0	0	0	0	0	0	3	0	0	0	0	0	0	k__Fungi; p__Ascomycota; c__Leotiomycetes; o__Helotiales; f__Hyaloscyphaceae; g__Lachnum; s__unidentified
denovo350	0	0	0	1	2	0	0	0	0	1	0	0	0	0	0	0	k__Fungi; p__Ascomycota; c__Leotiomycetes; o__Helotiales; f__Hyaloscyphaceae; g__unidentified; s__unidentified
denovo298	0	0	0	1	1	3	0	0	3	2	3	2	0	3	0	0	No blast hit
denovo356	0	0	0	0	0	1	1	0	0	1	0	0	0	0	0	0	No blast hit
denovo357	0	0	0	0	0	0	0	0	1	0	0	0	0	0	0	0	k__Fungi; p__Ascomycota; c__Dothideomycetes; o__Pleosporales; f__Pleosporaceae; g__Alternaria; s__unidentified
denovo354	0	0	0	0	0	0	0	0	0	1	0	0	0	0	0	0	k__Fungi; p__Ascomycota; c__Leotiomycetes; o__Helotiales; f__Helotiaceae; g__Articulospora; s__unidentified
denovo355	0	0	0	0	0	0	0	0	0	18	0	0	0	0	0	0	k__Fungi; p__Basidiomycota; c__Tremellomycetes; o__Tremellales; f__Tremellaceae; g__Cryptococcus; s__unidentified
denovo293	0	0	0	0	0	0	0	0	1	0	0	0	0	0	0	0	k__Fungi; p__Ascomycota; c__Dothideomycetes; o__Pleosporales; f__Melanommataceae; g__Herpotrichia; s__Herpotrichia_juniperi
denovo292	0	0	0	0	0	0	0	0	0	1	0	0	0	0	0	0	k__Fungi; p__Ascomycota; c__Sordariomycetes; o__Trichosphaeriales; f__Trichosphaeriaceae; g__Nigrospora; s__unidentified
denovo358	0	0	0	0	0	0	0	0	1	0	0	0	0	0	0	0	k__Fungi; p__Ascomycota; c__Leotiomycetes; o__Helotiales; f__Helotiales_fam_Incertae_sedis; g__Chalara; s__unidentified
denovo359	5	1	5	4	17	0	3	8	8	0	6	14	4	0	0	0	k__Fungi; p__Basidiomycota; c__Tremellomycetes; o__unidentified; f__unidentified; g__unidentified; s__unidentified
denovo297	0	0	0	0	0	0	0	0	2	0	0	0	0	0	0	0	k__Fungi; p__Ascomycota; c__Leotiomycetes; o__Helotiales; f__Helotiaceae; g__Rhizoscyphus; s__unidentified
denovo422	0	0	0	0	0	0	0	0	0	0	5	0	0	0	0	0	k__Fungi; p__Ascomycota; c__Dothideomycetes; o__Capnodiales; f__Mycosphaerellaceae; g__Cercosporella; s__Cercosporella_tinosporae
denovo295	0	0	1	1	0	0	0	0	1	0	0	1	0	0	0	0	k__Fungi; p__Ascomycota; c__Dothideomycetes; o__Pleosporales; f__Pleosporales_fam_Incertae_sedis; g__Chalastospora; s__Chalastospora_ellipsoidea
denovo294	0	0	0	0	0	0	0	0	19	0	0	0	0	0	0	0	k__Fungi; p__Ascomycota; c__Dothideomycetes; o__Pleosporales; f__Pleosporaceae; g__Alternaria; s__unidentified
denovo675	0	0	0	0	1	0	0	0	0	0	0	1	0	0	0	0	No blast hit
denovo730	0	0	0	1	0	0	1	0	0	0	0	0	0	0	0	0	k__Fungi; p__Ascomycota; c__Dothideomycetes; o__Pleosporales; f__unidentified; g__unidentified; s__unidentified
denovo677	7	0	5	18	21	9	1	1	0	9	0	8	1	0	4	0	No blast hit
denovo1238	0	0	1	0	0	0	0	0	0	0	0	0	0	0	0	0	k__Fungi; p__Basidiomycota; c__Tremellomycetes; o__Tremellales; f__Bulleraceae; g__Bullera; s__Bullera_globospora
denovo671	0	0	0	0	0	0	0	0	0	0	0	1	0	0	0	0	k__Fungi; p__Ascomycota; c__Sordariomycetes; o__Hypocreales; f__Nectriaceae; g__Gibberella; s__Gibberella_tricincta
denovo670	0	0	0	0	0	0	0	0	0	0	0	1	0	0	0	0	k__Fungi; p__Ascomycota; c__Dothideomycetes; o__Pleosporales; f__Didymellaceae; g__Didymella; s__Didymella_fabae
denovo673	0	0	0	0	0	0	0	0	0	0	0	1	0	0	0	0	k__Fungi; p__unidentified; c__unidentified; o__unidentified; f__unidentified; g__unidentified; s__unidentified
denovo731	0	0	0	0	0	0	0	0	0	0	0	0	0	0	12	0	k__Fungi; p__unidentified; c__unidentified; o__unidentified; f__unidentified; g__unidentified; s__unidentified
denovo572	0	0	7	0	0	0	1	0	0	0	0	3	0	0	0	0	k__Fungi; p__Ascomycota; c__Leotiomycetes; o__unidentified; f__unidentified; g__unidentified; s__unidentified
denovo573	0	0	0	0	0	0	0	0	0	0	0	72	0	0	0	0	k__Fungi; p__Ascomycota; c__Dothideomycetes; o__Pleosporales; f__Cucurbitariaceae; g__Pyrenochaeta; s__unidentified
denovo570	0	0	27	0	12	0	29	0	0	0	0	13	0	0	0	1	k__Fungi; p__unidentified; c__unidentified; o__unidentified; f__unidentified; g__unidentified; s__unidentified
denovo571	1	0	3	0	0	0	0	0	0	0	0	16	0	0	0	0	k__Fungi; p__Basidiomycota; c__Tremellomycetes; o__unidentified; f__unidentified; g__unidentified; s__unidentified
denovo679	0	0	0	0	0	0	0	0	0	0	0	1	0	0	0	0	k__Fungi; p__Basidiomycota; c__Exobasidiomycetes; o__Exobasidiales; f__Exobasidiaceae; g__Exobasidium; s__unidentified
denovo678	0	0	1	3	3	0	2	1	0	0	0	1	4	0	0	0	k__Fungi; p__Basidiomycota; c__Tremellomycetes; o__unidentified; f__unidentified; g__unidentified; s__unidentified
denovo574	0	0	2	0	0	0	1	0	0	0	0	1	0	0	0	0	k__Fungi; p__Ascomycota; c__Leotiomycetes; o__unidentified; f__unidentified; g__unidentified; s__unidentified
denovo575	0	0	2	0	2	0	1	0	0	0	0	0	0	0	0	0	No blast hit
denovo595	7	0	5	18	21	12	8	4	0	4	0	10	5	0	12	2	No blast hit
denovo933	0	0	0	0	0	0	0	0	0	0	0	0	1	0	0	0	k__Fungi; p__Ascomycota; c__Leotiomycetes; o__Helotiales; f__Helotiaceae; g__Articulospora; s__unidentified
denovo249	1	0	3	0	0	0	0	0	45	0	0	0	0	0	0	0	k__Fungi; p__unidentified; c__unidentified; o__unidentified; f__unidentified; g__unidentified; s__unidentified
denovo705	0	0	0	0	0	1	0	0	0	0	0	0	0	0	0	0	No blast hit
denovo689	1	407	0	743	0	0	97	0	0	0	0	4	0	0	0	0	k__Fungi; p__Ascomycota; c__Dothideomycetes; o__Pleosporales; f__unidentified; g__unidentified; s__unidentified
denovo680	0	0	0	0	0	0	0	0	0	0	0	1	0	0	0	0	k__Fungi; p__Basidiomycota; c__Agaricomycetes; o__Cantharellales; f__Cantharellales_fam_Incertae_sedis; g__Sistotrema; s__unidentified
denovo681	0	0	0	0	0	0	0	0	0	0	0	1	1	0	0	0	k__Fungi; p__Ascomycota; c__Leotiomycetes; o__Helotiales; f__Helotiales_fam_Incertae_sedis; g__Chalara; s__unidentified
denovo682	0	0	0	0	0	0	0	0	0	0	0	1	0	0	0	0	k__Fungi; p__unidentified; c__unidentified; o__unidentified; f__unidentified; g__unidentified; s__unidentified
denovo683	0	0	0	1	1	0	0	0	0	0	0	1	0	0	0	0	No blast hit
denovo684	0	0	0	0	0	0	0	0	0	0	0	1	0	0	0	0	k__Fungi; p__unidentified; c__unidentified; o__unidentified; f__unidentified; g__unidentified; s__unidentified
denovo685	0	0	0	3	3	0	0	0	0	0	0	1	0	0	0	0	k__Fungi; p__unidentified; c__unidentified; o__unidentified; f__unidentified; g__unidentified; s__unidentified
denovo686	0	0	2	10	0	0	0	0	0	0	0	1	9	0	0	0	k__Fungi; p__Ascomycota; c__Leotiomycetes; o__Helotiales; f__Helotiales_fam_Incertae_sedis; g__Chalara; s__unidentified
denovo687	4	3	1	4	2	0	1	3	0	0	0	2	21	0	0	0	k__Fungi; p__unidentified; c__unidentified; o__unidentified; f__unidentified; g__unidentified; s__unidentified
denovo176	0	0	0	0	0	0	0	0	0	6	0	0	0	0	11	0	k__Fungi; p__Ascomycota; c__Leotiomycetes; o__Helotiales; f__unidentified; g__unidentified; s__unidentified
denovo596	0	0	0	0	0	0	484	0	0	0	0	53	0	0	0	0	k__Fungi; p__Ascomycota; c__Leotiomycetes; o__Helotiales; f__Dermateaceae; g__Pezicula; s__unidentified
denovo174	3	0	3	0	0	0	0	0	0	0	0	0	0	0	0	2	k__Fungi; p__Ascomycota; c__Eurotiomycetes; o__Chaetothyriales; f__unidentified; g__unidentified; s__unidentified
denovo175	0	0	0	0	0	0	0	0	0	15	0	0	0	0	3	0	k__Fungi; p__Ascomycota; c__Leotiomycetes; o__Helotiales; f__unidentified; g__unidentified; s__unidentified
denovo172	0	0	0	0	0	0	0	0	0	0	106	0	0	0	0	0	k__Fungi; p__Ascomycota; c__Sordariomycetes; o__Xylariales; f__Hyponectriaceae; g__Monographella; s__Monographella_nivalis
denovo173	0	0	0	0	142	0	113	0	837	1	0	0	233	0	0	0	k__Fungi; p__Ascomycota; c__unidentified; o__unidentified; f__unidentified; g__unidentified; s__unidentified
denovo170	0	0	0	0	0	0	0	0	0	0	0	8	0	0	0	0	k__Fungi; p__Ascomycota; c__Dothideomycetes; o__unidentified; f__unidentified; g__unidentified; s__unidentified
denovo171	0	0	0	0	0	0	0	0	0	0	0	0	18	0	0	0	k__Fungi; p__Ascomycota; c__Dothideomycetes; o__Pleosporales; f__Phaeosphaeriaceae; g__Sclerostagonospora; s__Sclerostagonospora_phragmiticola
denovo619	0	0	0	0	0	0	0	0	0	0	0	0	0	0	0	0	k__Fungi; p__Ascomycota; c__Leotiomycetes; o__Helotiales; f__Helotiaceae; g__Articulospora; s__unidentified
denovo104	0	0	505	0	0	0	0	137	0	0	0	0	0	0	0	0	k__Fungi; p__unidentified; c__unidentified; o__unidentified; f__unidentified; g__unidentified; s__unidentified
denovo704	26	1	18	43	57	16	13	15	0	8	0	0	19	0	14	8	No blast hit
denovo179	1	0	1	1	0	1	3	2	3	4	10	2	2	3	0	0	k__Fungi; p__Ascomycota; c__unidentified; o__unidentified; f__unidentified; g__unidentified; s__unidentified
denovo709	6	2	16	69	84	26	23	4	0	6	0	0	26	0	22	7	No blast hit
denovo708	0	0	0	0	0	0	0	0	0	0	0	0	0	0	1	0	k__Plantae; p__unidentified; c__unidentified; o__unidentified; f__unidentified; g__unidentified; s__unidentified
denovo18	0	0	0	0	0	0	0	0	0	7092	0	5	2	0	0	0	k__Fungi; p__Ascomycota; c__Sordariomycetes; o__Xylariales; f__Xylariaceae; g__unidentified; s__unidentified
denovo19	1	2559	1	5630	1	0	1052	1	4466	0	0	2001	1	0	0	0	k__Fungi; p__Ascomycota; c__Dothideomycetes; o__Pleosporales; f__unidentified; g__unidentified; s__unidentified
denovo1149	0	0	2	0	0	0	0	0	0	0	0	0	0	0	0	0	k__Fungi; p__unidentified; c__unidentified; o__unidentified; f__unidentified; g__unidentified; s__unidentified
denovo1148	0	0	1	0	0	0	0	0	0	0	0	0	0	0	0	0	k__Fungi; p__Ascomycota; c__Leotiomycetes; o__Helotiales; f__Helotiaceae; g__Articulospora; s__unidentified
denovo489	0	0	0	1	0	0	0	0	0	0	0	0	0	2	0	0	k__Plantae; p__unidentified; c__unidentified; o__unidentified; f__unidentified; g__unidentified; s__unidentified
denovo472	7	0	2	2	7	8	7	1	0	3	5	6	1	1	1	2	No blast hit
denovo1145	0	0	51	0	0	0	0	0	0	0	0	0	0	0	0	0	k__Fungi; p__Ascomycota; c__unidentified; o__unidentified; f__unidentified; g__unidentified; s__unidentified
denovo1144	0	0	91	0	0	0	0	0	0	0	0	0	0	0	0	0	k__Fungi; p__Basidiomycota; c__Tremellomycetes; o__Tremellales; f__Bulleraceae; g__Bullera; s__Bullera_globospora
denovo1147	0	0	1	0	0	0	0	0	0	0	0	0	0	0	0	0	k__Fungi; p__Ascomycota; c__Leotiomycetes; o__Helotiales; f__Helotiales_fam_Incertae_sedis; g__Chalara; s__unidentified
denovo1146	0	0	21	0	0	0	0	0	0	0	0	0	0	0	0	0	k__Fungi; p__Basidiomycota; c__Cystobasidiomycetes; o__Cystobasidiomycetes_ord_Incertae_sedis; f__Cystobasidiomycetes_fam_Incertae_sedis; g__Symmetrospora; s__Symmetrospora_marina
denovo1141	0	0	10	0	0	0	0	0	0	0	0	0	0	0	0	0	k__Fungi; p__Basidiomycota; c__Tremellomycetes; o__unidentified; f__unidentified; g__unidentified; s__unidentified
denovo1140	0	0	22	0	0	0	0	0	0	0	0	0	0	0	0	0	k__Fungi; p__Ascomycota; c__Dothideomycetes; o__Pleosporales; f__unidentified; g__unidentified; s__unidentified
denovo1143	0	0	2	0	0	0	0	0	0	0	0	0	0	0	0	0	k__Fungi; p__Ascomycota; c__unidentified; o__unidentified; f__unidentified; g__unidentified; s__unidentified
denovo1142	0	0	1	0	0	0	0	0	0	0	0	0	0	0	0	0	k__Fungi; p__Ascomycota; c__unidentified; o__unidentified; f__unidentified; g__unidentified; s__unidentified
denovo676	0	0	1	1	2	0	0	0	0	2	0	3	0	0	1	0	No blast hit
denovo1069	0	1	1	0	2	0	0	0	0	1	0	0	0	0	0	0	No blast hit
denovo636	0	0	0	0	0	0	6	0	0	0	0	0	0	0	0	0	k__Fungi; p__Ascomycota; c__unidentified; o__unidentified; f__unidentified; g__unidentified; s__unidentified
denovo11	0	0	0	0	0	0	0	6042	4	0	0	0	22	0	0	0	k__Fungi; p__Basidiomycota; c__Tremellomycetes; o__Tremellales; f__Bulleraceae; g__Bullera; s__Bullera_crocea
denovo738	0	0	0	0	0	0	0	0	0	0	0	0	0	0	13	0	k__Fungi; p__unidentified; c__unidentified; o__unidentified; f__unidentified; g__unidentified; s__unidentified
denovo1078	0	1	16	0	0	0	0	0	0	29	0	0	0	0	0	0	k__Fungi; p__Ascomycota; c__Dothideomycetes; o__Pleosporales; f__Pleosporales_fam_Incertae_sedis; g__Xenobotryosphaeria; s__unidentified
denovo1173	0	1	0	0	0	0	0	0	0	0	0	0	0	0	0	0	k__Fungi; p__Ascomycota; c__Dothideomycetes; o__Pleosporales; f__Didymellaceae; g__Neoascochyta; s__Neoascochyta_exitialis
denovo315	0	0	0	0	0	0	0	0	0	570	0	0	0	0	65	10	k__Fungi; p__Ascomycota; c__Leotiomycetes; o__Helotiales; f__Helotiaceae; g__Hymenoscyphus; s__Hymenoscyphus_fructigenus
denovo1062	0	0	0	0	0	0	0	0	0	1	0	0	0	0	0	0	k__Fungi; p__Ascomycota; c__Leotiomycetes; o__Helotiales; f__Helotiaceae; g__Articulospora; s__unidentified
denovo778	0	0	0	5	0	0	0	0	0	0	0	0	1	0	0	0	k__Fungi; p__Ascomycota; c__Dothideomycetes; o__Pleosporales; f__Phaeosphaeriaceae; g__Sclerostagonospora; s__Sclerostagonospora_phragmiticola
denovo779	0	0	0	1	0	0	0	0	0	0	0	0	0	0	0	0	k__Fungi; p__Ascomycota; c__Eurotiomycetes; o__unidentified; f__unidentified; g__unidentified; s__unidentified
denovo688	0	0	0	0	0	0	0	0	0	0	0	1	0	0	0	0	k__Fungi; p__unidentified; c__unidentified; o__unidentified; f__unidentified; g__unidentified; s__unidentified
denovo774	0	1	0	93	0	0	0	0	0	0	0	0	0	0	0	0	k__Fungi; p__Ascomycota; c__Dothideomycetes; o__Pleosporales; f__Didymellaceae; g__Neoascochyta; s__Neoascochyta_exitialis
denovo775	0	0	0	114	25	0	0	0	0	0	0	0	62	0	0	0	k__Fungi; p__Ascomycota; c__Dothideomycetes; o__Pleosporales; f__Phaeosphaeriaceae; g__Sclerostagonospora; s__Sclerostagonospora_phragmiticola
denovo776	0	0	0	2	0	0	0	0	0	0	0	0	0	0	0	0	k__Fungi; p__Ascomycota; c__Leotiomycetes; o__Helotiales; f__Hyaloscyphaceae; g__unidentified; s__unidentified
denovo777	0	0	0	3	0	0	0	0	0	0	0	0	0	0	0	0	k__Fungi; p__unidentified; c__unidentified; o__unidentified; f__unidentified; g__unidentified; s__unidentified
denovo770	0	0	0	6	0	0	0	0	0	0	0	0	0	0	0	0	k__Fungi; p__Ascomycota; c__Dothideomycetes; o__Pleosporales; f__Didymellaceae; g__Neoascochyta; s__Neoascochyta_exitialis
denovo771	1	0	0	3	0	0	0	0	0	0	0	0	3	0	0	0	k__Fungi; p__Ascomycota; c__Leotiomycetes; o__Helotiales; f__Helotiaceae; g__Fontanospora; s__unidentified
denovo772	0	0	0	3	2	0	0	0	0	0	0	0	0	0	0	0	No blast hit
denovo773	0	0	0	9	0	0	0	0	0	0	0	0	0	0	0	0	k__Fungi; p__Basidiomycota; c__Agaricomycetes; o__Cantharellales; f__Cantharellales_fam_Incertae_sedis; g__Sistotrema; s__Sistotrema_oblongisporum
denovo824	0	0	0	0	2	0	0	0	0	0	0	0	0	0	0	0	k__Fungi; p__Basidiomycota; c__Exobasidiomycetes; o__Exobasidiales; f__Exobasidiaceae; g__Exobasidium; s__Exobasidium_reticulatum
denovo600	0	0	0	0	0	0	3	0	0	0	0	0	0	0	0	0	k__Fungi; p__Ascomycota; c__Dothideomycetes; o__Pleosporales; f__unidentified; g__unidentified; s__unidentified
denovo423	0	0	0	0	0	0	0	0	0	0	1	1	0	0	0	0	No blast hit
denovo373	0	0	0	0	0	0	0	0	1	0	0	0	0	0	0	0	k__Fungi; p__Basidiomycota; c__Agaricomycetes; o__Cantharellales; f__Cantharellales_fam_Incertae_sedis; g__Sistotrema; s__unidentified
denovo820	0	0	0	1	17	0	0	0	0	0	0	0	3	0	0	0	k__Fungi; p__Ascomycota; c__Dothideomycetes; o__Pleosporales; f__Phaeosphaeriaceae; g__Sclerostagonospora; s__Sclerostagonospora_phragmiticola
denovo821	0	0	0	0	441	0	0	0	0	0	0	0	0	0	0	0	k__Fungi; p__Ascomycota; c__Saccharomycetes; o__Saccharomycetales; f__Saccharomycetales_fam_Incertae_sedis; g__Candida; s__Candida_albicans
denovo822	0	0	0	0	1	0	0	0	0	0	0	0	0	0	0	0	k__Fungi; p__Ascomycota; c__Leotiomycetes; o__Helotiales; f__Hyaloscyphaceae; g__unidentified; s__unidentified
denovo601	0	0	0	0	0	0	1	0	0	0	0	0	0	0	0	0	k__Fungi; p__Ascomycota; c__unidentified; o__unidentified; f__unidentified; g__unidentified; s__unidentified
denovo1066	0	0	0	0	0	0	0	0	0	3	0	0	0	0	0	0	k__Fungi; p__Ascomycota; c__Dothideomycetes; o__Pleosporales; f__Pleosporaceae; g__Alternaria; s__unidentified
denovo828	0	1	0	0	8	0	0	0	0	1	0	0	2	0	0	1	k__Fungi; p__Ascomycota; c__Leotiomycetes; o__Helotiales; f__Hyaloscyphaceae; g__unidentified; s__unidentified
denovo829	0	0	0	0	2	0	0	0	0	0	0	0	0	0	0	0	k__Fungi; p__Ascomycota; c__Dothideomycetes; o__Pleosporales; f__Pleosporales_fam_Incertae_sedis; g__Xenobotryosphaeria; s__unidentified
denovo1067	0	0	0	0	0	0	0	0	0	1	0	0	0	0	0	0	k__Fungi; p__Ascomycota; c__Leotiomycetes; o__Helotiales; f__Helotiaceae; g__Hymenoscyphus; s__Hymenoscyphus_caudatus
denovo1064	0	0	0	0	0	0	0	0	0	1	0	0	0	0	0	0	k__Fungi; p__Ascomycota; c__Leotiomycetes; o__Helotiales; f__Helotiaceae; g__Meliniomyces; s__unidentified
denovo819	0	0	0	0	2	0	0	0	0	1	0	0	3	0	0	1	k__Fungi; p__Ascomycota; c__Leotiomycetes; o__Helotiales; f__Helotiaceae; g__Articulospora; s__unidentified
denovo818	0	0	0	0	1	0	0	0	0	0	0	0	0	0	0	1	k__Fungi; p__Ascomycota; c__unidentified; o__unidentified; f__unidentified; g__unidentified; s__unidentified
denovo1065	0	0	0	0	2	0	0	0	0	1	0	0	0	0	0	0	k__Fungi; p__Basidiomycota; c__Malasseziomycetes; o__Malasseziales; f__Malasseziaceae; g__Malassezia; s__Malassezia_restricta
denovo899	0	0	0	0	0	0	0	0	0	0	0	0	1	0	0	1	k__Fungi; p__Basidiomycota; c__Tremellomycetes; o__unidentified; f__unidentified; g__unidentified; s__unidentified
denovo951	0	1	0	2	0	0	0	0	0	0	0	0	0	0	0	0	k__Fungi; p__Ascomycota; c__Dothideomycetes; o__Pleosporales; f__unidentified; g__unidentified; s__unidentified
denovo351	0	0	0	0	0	0	0	0	0	1	0	0	0	0	0	0	k__Fungi; p__Ascomycota; c__Sordariomycetes; o__Hypocreales; f__Cordycipitaceae; g__Simplicillium; s__Simplicillium_lamellicola
denovo592	0	0	0	0	0	0	3	0	0	0	0	0	0	0	0	0	k__Fungi; p__Ascomycota; c__unidentified; o__unidentified; f__unidentified; g__unidentified; s__unidentified
denovo608	0	1	5	6	4	0	1	0	0	2	0	14	1	0	1	0	No blast hit
denovo1028	8	0	0	0	0	0	0	0	0	0	0	0	0	0	0	0	k__Fungi; p__unidentified; c__unidentified; o__unidentified; f__unidentified; g__unidentified; s__unidentified
denovo609	0	0	0	0	0	0	0	0	0	0	0	89	0	0	0	0	k__Fungi; p__Basidiomycota; c__unidentified; o__unidentified; f__unidentified; g__unidentified; s__unidentified
denovo1110	0	0	27	0	0	0	0	0	0	0	0	0	0	0	0	0	k__Fungi; p__Basidiomycota; c__Tremellomycetes; o__Tremellales; f__Bulleraceae; g__Bullera; s__Bullera_globospora
denovo898	0	0	0	0	0	0	0	0	0	0	0	0	62	0	0	0	k__Fungi; p__Ascomycota; c__Dothideomycetes; o__Pleosporales; f__Phaeosphaeriaceae; g__Phaeosphaeria; s__Phaeosphaeria_podocarpi
denovo918	4	0	8	3	15	0	0	0	0	3	0	0	2	0	0	0	No blast hit
denovo919	0	0	0	0	0	0	0	0	0	3	0	0	12	0	0	0	k__Fungi; p__Ascomycota; c__Leotiomycetes; o__Helotiales; f__Helotiaceae; g__Articulospora; s__unidentified
denovo313	0	0	0	0	0	0	0	0	0	1	0	0	0	0	0	0	No blast hit
denovo782	1	0	0	1	1	0	0	1	0	0	0	0	2	0	0	0	k__Fungi; p__Basidiomycota; c__Tremellomycetes; o__unidentified; f__unidentified; g__unidentified; s__unidentified
denovo593	0	0	0	0	0	0	12	0	0	0	0	0	1	0	0	0	k__Fungi; p__Ascomycota; c__Leotiomycetes; o__Helotiales; f__Helotiaceae; g__Articulospora; s__unidentified
denovo910	2	0	2	1	1	0	0	0	0	3	0	0	1	0	0	2	No blast hit
denovo911	0	0	0	0	0	0	0	0	0	0	0	0	2	0	0	0	k__Fungi; p__Basidiomycota; c__Exobasidiomycetes; o__Exobasidiales; f__Exobasidiaceae; g__Exobasidium; s__Exobasidium_inconspicuum
denovo912	0	0	0	0	0	0	0	0	0	0	0	0	1	0	0	0	k__Fungi; p__Basidiomycota; c__Cystobasidiomycetes; o__Cystobasidiomycetes_ord_Incertae_sedis; f__Cystobasidiomycetes_fam_Incertae_sedis; g__Symmetrospora; s__Symmetrospora_marina
denovo1041	38	0	0	0	0	0	0	0	0	0	0	0	0	0	0	0	k__Fungi; p__Basidiomycota; c__Tremellomycetes; o__Tremellales; f__Bulleribasidiaceae; g__Vishniacozyma; s__Vishniacozyma_victoriae
denovo914	0	0	0	0	0	0	0	0	0	0	0	0	123	0	0	0	k__Fungi; p__Ascomycota; c__Dothideomycetes; o__Pleosporales; f__Phaeosphaeriaceae; g__Phaeosphaeria; s__Phaeosphaeria_podocarpi
denovo1051	135	168	255	0	48	0	0	161	0	0	0	0	0	0	0	135	k__Fungi; p__Basidiomycota; c__Tremellomycetes; o__unidentified; f__unidentified; g__unidentified; s__unidentified
denovo916	0	0	0	0	0	0	0	0	0	0	0	0	4	0	0	0	k__Fungi; p__Ascomycota; c__Leotiomycetes; o__Helotiales; f__Helotiaceae; g__Articulospora; s__unidentified
denovo917	0	2	3	1	0	0	0	0	0	0	0	0	2	0	0	0	k__Fungi; p__Ascomycota; c__Leotiomycetes; o__Helotiales; f__Helotiales_fam_Incertae_sedis; g__Chalara; s__unidentified
denovo851	0	0	0	0	1	0	0	0	0	0	0	0	0	0	0	0	No blast hit
denovo850	0	0	0	0	3	0	0	0	0	0	0	0	0	0	0	0	k__Fungi; p__Ascomycota; c__Dothideomycetes; o__Pleosporales; f__Pleosporales_fam_Incertae_sedis; g__Xenobotryosphaeria; s__unidentified
denovo853	0	0	0	0	4	0	0	0	0	0	0	0	0	0	0	0	k__Fungi; p__Ascomycota; c__Ascomycota_cls_Incertae_sedis; o__Ascomycota_ord_Incertae_sedis; f__Ascomycota_fam_Incertae_sedis; g__Tetracladium; s__unidentified
denovo1050	1	0	2	0	0	0	0	0	0	0	0	0	0	0	0	0	k__Fungi; p__Ascomycota; c__unidentified; o__unidentified; f__unidentified; g__unidentified; s__unidentified
denovo855	0	82	1	61	41	0	0	0	0	0	0	0	0	0	0	0	k__Fungi; p__Ascomycota; c__Eurotiomycetes; o__Eurotiales; f__Aspergillaceae; g__Penicillium; s__Penicillium_fennelliae
denovo854	0	0	10	0	17	0	0	0	0	0	0	0	0	0	0	0	k__Fungi; p__unidentified; c__unidentified; o__unidentified; f__unidentified; g__unidentified; s__unidentified
denovo857	0	0	0	0	1	0	0	0	0	0	0	0	0	0	0	0	No blast hit
denovo856	0	0	0	0	11	0	0	0	0	0	0	0	0	0	0	0	k__Fungi; p__Basidiomycota; c__Tremellomycetes; o__Tremellales; f__Bulleribasidiaceae; g__Dioszegia; s__Dioszegia_hungarica
denovo1053	2	0	0	0	0	0	0	0	0	0	0	0	0	0	0	0	k__Fungi; p__Ascomycota; c__Leotiomycetes; o__Helotiales; f__Hyaloscyphaceae; g__unidentified; s__unidentified
denovo1057	0	0	0	0	0	0	0	0	0	5	0	0	0	0	0	1	k__Fungi; p__Ascomycota; c__Leotiomycetes; o__Helotiales; f__Helotiaceae; g__Hymenoscyphus; s__Hymenoscyphus_sinicus
denovo1126	0	0	4	0	0	0	0	0	0	0	0	0	0	0	0	0	k__Fungi; p__Ascomycota; c__Dothideomycetes; o__Pleosporales; f__unidentified; g__unidentified; s__unidentified
denovo582	0	0	0	0	0	0	3	0	0	0	0	4	0	0	0	0	k__Fungi; p__Ascomycota; c__Dothideomycetes; o__Pleosporales; f__unidentified; g__unidentified; s__unidentified
denovo1056	0	0	3	0	0	0	0	0	0	31	0	0	0	0	0	0	k__Fungi; p__Ascomycota; c__Dothideomycetes; o__Pleosporales; f__Pleosporales_fam_Incertae_sedis; g__Xenobotryosphaeria; s__unidentified
denovo1008	16	0	0	0	0	0	0	0	0	0	0	0	0	0	0	0	k__Fungi; p__Ascomycota; c__Leotiomycetes; o__Helotiales; f__unidentified; g__unidentified; s__unidentified
denovo785	0	0	0	3	0	0	0	0	0	0	0	0	0	0	0	0	k__Fungi; p__Ascomycota; c__Dothideomycetes; o__Pleosporales; f__Phaeosphaeriaceae; g__Sclerostagonospora; s__Sclerostagonospora_phragmiticola
denovo1048	6	2	2	0	0	0	0	0	0	2	0	0	0	0	0	2	No blast hit
denovo1055	1	0	0	0	0	0	0	0	0	0	0	0	0	0	0	0	k__Plantae; p__unidentified; c__unidentified; o__unidentified; f__unidentified; g__unidentified; s__unidentified
denovo318	0	0	0	0	0	0	0	0	0	14	0	1	0	0	0	0	k__Fungi; p__Ascomycota; c__Dothideomycetes; o__Pleosporales; f__Pleosporales_fam_Incertae_sedis; g__Xenobotryosphaeria; s__unidentified
denovo319	0	0	0	0	1	0	2	0	0	10	0	0	2	0	0	1	k__Fungi; p__Ascomycota; c__Ascomycota_cls_Incertae_sedis; o__Ascomycota_ord_Incertae_sedis; f__Ascomycota_fam_Incertae_sedis; g__Tetracladium; s__unidentified
denovo1044	0	0	0	0	0	0	0	0	0	0	0	0	0	0	0	1	k__Fungi; p__Ascomycota; c__Dothideomycetes; o__Capnodiales; f__Mycosphaerellaceae; g__Ramularia; s__Ramularia_cynarae
denovo1045	2	0	1	0	0	0	0	0	0	0	0	0	0	0	0	0	No blast hit
denovo1046	3	0	0	0	0	0	0	0	0	0	0	0	0	0	0	0	k__Fungi; p__Ascomycota; c__Leotiomycetes; o__Helotiales; f__Helotiaceae; g__Fontanospora; s__unidentified
denovo1047	16	0	0	0	0	0	0	0	0	0	0	0	0	0	0	0	k__Fungi; p__Ascomycota; c__Dothideomycetes; o__Venturiales; f__Venturiaceae; g__unidentified; s__unidentified
denovo312	0	0	0	0	0	0	0	0	0	1	0	0	0	0	0	0	k__Fungi; p__Basidiomycota; c__Malasseziomycetes; o__Malasseziales; f__Malasseziaceae; g__Malassezia; s__Malassezia_restricta
denovo459	3	0	0	1	2	8	0	1	0	0	1	4	0	3	1	1	No blast hit
denovo1042	7	0	0	0	0	0	0	0	0	0	0	0	0	0	0	0	k__Fungi; p__Basidiomycota; c__Tremellomycetes; o__Tremellales; f__Bulleribasidiaceae; g__Vishniacozyma; s__Vishniacozyma_victoriae
denovo1043	11	0	13	0	0	0	0	0	0	0	0	0	0	0	0	0	k__Fungi; p__Basidiomycota; c__Tremellomycetes; o__unidentified; f__unidentified; g__unidentified; s__unidentified
denovo257	0	0	1	0	0	0	0	0	1	0	1	0	0	0	0	0	No blast hit
denovo1192	0	0	1	0	0	0	0	0	0	0	0	0	0	0	0	0	k__Fungi; p__Basidiomycota; c__Tremellomycetes; o__unidentified; f__unidentified; g__unidentified; s__unidentified
denovo255	0	0	297	1236	1	0	0	0	387	0	0	338	0	0	0	0	k__Fungi; p__unidentified; c__unidentified; o__unidentified; f__unidentified; g__unidentified; s__unidentified
denovo254	0	0	0	0	0	0	0	0	1	0	0	0	0	0	0	0	k__Fungi; p__Ascomycota; c__Sordariomycetes; o__Hypocreales; f__Nectriaceae; g__unidentified; s__unidentified
denovo253	0	0	1	0	1	0	0	0	2	3	0	0	1	1	0	0	No blast hit
denovo252	0	0	0	0	0	0	0	0	3	0	0	0	0	0	0	0	k__Fungi; p__Ascomycota; c__Leotiomycetes; o__Helotiales; f__Helotiaceae; g__Articulospora; s__unidentified
denovo251	0	0	62	0	0	0	0	0	0	1453	0	0	0	0	0	0	k__Fungi; p__Basidiomycota; c__Tremellomycetes; o__Tremellales; f__Tremellaceae; g__Cryptococcus; s__unidentified
denovo1193	0	0	1	0	0	0	0	0	0	0	0	0	0	0	0	0	k__Fungi; p__Basidiomycota; c__Tremellomycetes; o__unidentified; f__unidentified; g__unidentified; s__unidentified
denovo1059	0	0	0	0	0	0	0	0	0	1	0	0	0	0	0	0	k__Fungi; p__Basidiomycota; c__Tremellomycetes; o__Trichosporonales; f__Trichosporonaceae; g__Apiotrichum; s__Apiotrichum_veenhuisii
denovo259	0	0	0	0	0	0	0	0	0	0	0	1	0	0	0	0	k__Fungi; p__Ascomycota; c__Sordariomycetes; o__Hypocreales; f__Nectriaceae; g__Gibberella; s__Gibberella_baccata
denovo258	0	0	0	0	0	0	0	0	1	0	0	0	0	0	0	0	No blast hit
denovo536	31	3	21	53	47	0	16	19	0	0	0	163	229	0	0	9	k__Fungi; p__unidentified; c__unidentified; o__unidentified; f__unidentified; g__unidentified; s__unidentified
denovo784	0	0	0	53	0	0	0	0	0	0	0	0	0	0	0	0	k__Fungi; p__Ascomycota; c__Dothideomycetes; o__Pleosporales; f__Didymellaceae; g__Neoascochyta; s__Neoascochyta_exitialis
denovo534	0	0	0	0	0	0	0	0	0	0	0	5	0	0	0	0	k__Fungi; p__Ascomycota; c__Dothideomycetes; o__unidentified; f__unidentified; g__unidentified; s__unidentified
denovo535	0	0	1	1	3	0	1	0	0	0	0	7	0	0	0	0	No blast hit
denovo532	2	0	2	2	0	1	2	0	0	0	0	6	0	0	2	1	No blast hit
denovo533	0	0	0	0	1	1	0	0	0	0	0	1	0	0	0	0	No blast hit
denovo530	0	0	1	0	0	0	0	0	0	0	0	1	0	0	0	0	k__Fungi; p__Ascomycota; c__Leotiomycetes; o__Helotiales; f__Helotiales_fam_Incertae_sedis; g__Chalara; s__unidentified
denovo825	0	0	0	0	1	0	0	0	0	0	0	0	0	0	0	0	k__Plantae; p__unidentified; c__unidentified; o__unidentified; f__unidentified; g__unidentified; s__unidentified
denovo1196	0	0	2	0	0	0	0	0	0	0	0	0	0	0	0	0	No blast hit
denovo458	1	0	1	0	0	12	0	0	0	0	0	1	0	0	0	0	No blast hit
denovo826	0	0	0	0	12	0	0	0	0	0	0	0	0	0	0	0	k__Fungi; p__Basidiomycota; c__Tremellomycetes; o__Tremellales; f__Bulleribasidiaceae; g__Dioszegia; s__Dioszegia_hungarica
denovo538	0	5	0	5	0	0	1	0	0	0	0	12	0	0	0	0	k__Fungi; p__Ascomycota; c__Dothideomycetes; o__Pleosporales; f__unidentified; g__unidentified; s__unidentified
denovo1197	0	0	39	0	0	0	0	0	0	0	0	0	0	0	0	0	k__Fungi; p__Basidiomycota; c__Tremellomycetes; o__unidentified; f__unidentified; g__unidentified; s__unidentified
denovo1054	1	0	0	0	0	0	0	0	0	0	0	0	0	0	0	0	k__Fungi; p__Ascomycota; c__unidentified; o__unidentified; f__unidentified; g__unidentified; s__unidentified
denovo827	0	0	0	0	17	0	0	0	0	0	0	0	1	0	0	0	k__Fungi; p__Ascomycota; c__Dothideomycetes; o__Pleosporales; f__Phaeosphaeriaceae; g__Sclerostagonospora; s__Sclerostagonospora_phragmiticola
denovo1194	0	0	1	0	0	0	0	0	0	0	0	0	0	0	0	0	No blast hit
denovo1195	0	0	1	0	0	0	0	0	0	0	0	0	0	0	0	0	k__Fungi; p__Ascomycota; c__Dothideomycetes; o__Pleosporales; f__Phaeosphaeriaceae; g__unidentified; s__unidentified
denovo528	0	0	0	0	0	0	0	0	0	0	0	2	0	0	0	0	k__Fungi; p__unidentified; c__unidentified; o__unidentified; f__unidentified; g__unidentified; s__unidentified
denovo787	0	0	0	5	0	0	0	0	0	0	0	0	0	0	0	0	k__Fungi; p__unidentified; c__unidentified; o__unidentified; f__unidentified; g__unidentified; s__unidentified
denovo1219	0	0	3	0	0	0	0	0	0	0	0	0	0	0	0	0	No blast hit
denovo1218	0	0	4	0	0	0	0	0	0	0	0	0	0	0	0	0	k__Fungi; p__unidentified; c__unidentified; o__unidentified; f__unidentified; g__unidentified; s__unidentified
denovo1003	65	0	0	0	0	0	0	0	0	0	0	0	0	0	0	0	k__Fungi; p__unidentified; c__unidentified; o__unidentified; f__unidentified; g__unidentified; s__unidentified
denovo1040	6	0	0	0	0	0	0	0	0	0	0	0	0	0	0	0	k__Fungi; p__Ascomycota; c__Dothideomycetes; o__Pleosporales; f__Melanommataceae; g__Herpotrichia; s__Herpotrichia_juniperi
denovo1033	0	0	0	0	0	0	0	0	0	0	0	0	0	0	0	105	k__Fungi; p__Ascomycota; c__Sordariomycetes; o__Xylariales; f__Microdochiaceae; g__Microdochium; s__Microdochium_phragmitis
denovo1211	0	0	3	0	0	0	0	0	0	0	0	0	0	0	0	0	k__Fungi; p__Ascomycota; c__Ascomycota_cls_Incertae_sedis; o__Ascomycota_ord_Incertae_sedis; f__Ascomycota_fam_Incertae_sedis; g__Tetracladium; s__unidentified
denovo1210	0	0	2	0	0	0	0	0	0	0	0	0	0	0	0	0	k__Fungi; p__Ascomycota; c__Ascomycota_cls_Incertae_sedis; o__Ascomycota_ord_Incertae_sedis; f__Ascomycota_fam_Incertae_sedis; g__Tetracladium; s__unidentified
denovo1213	0	0	1	0	0	0	0	0	0	0	0	0	0	0	0	0	k__Fungi; p__unidentified; c__unidentified; o__unidentified; f__unidentified; g__unidentified; s__unidentified
denovo1212	0	0	21	0	0	0	0	0	0	0	0	0	0	0	0	0	k__Fungi; p__unidentified; c__unidentified; o__unidentified; f__unidentified; g__unidentified; s__unidentified
denovo1215	0	0	14	0	0	0	0	0	0	0	0	0	0	0	0	0	k__Fungi; p__Ascomycota; c__Dothideomycetes; o__Pleosporales; f__Pleosporaceae; g__unidentified; s__unidentified
denovo138	0	0	0	0	0	1	0	0	0	0	0	0	0	0	1463	0	k__Fungi; p__unidentified; c__unidentified; o__unidentified; f__unidentified; g__unidentified; s__unidentified
denovo1217	0	0	3	0	0	0	0	0	0	0	0	0	0	0	0	0	k__Fungi; p__Basidiomycota; c__Malasseziomycetes; o__Malasseziales; f__unidentified; g__unidentified; s__unidentified
denovo1216	0	0	1	0	0	0	0	0	0	0	0	0	0	0	0	0	k__Fungi; p__Ascomycota; c__unidentified; o__unidentified; f__unidentified; g__unidentified; s__unidentified
denovo402	0	0	0	0	0	0	0	0	2	0	0	0	0	0	0	0	No blast hit
denovo491	0	0	0	0	0	0	0	0	0	0	0	0	0	189	0	0	k__Fungi; p__Basidiomycota; c__Tremellomycetes; o__Tremellales; f__Tremellaceae; g__Tremella; s__Tremella_globispora
denovo302	0	0	0	0	0	0	0	0	5	0	0	0	0	0	0	0	k__Fungi; p__Basidiomycota; c__Tremellomycetes; o__unidentified; f__unidentified; g__unidentified; s__unidentified
denovo401	0	0	0	0	0	0	0	0	1	0	2	0	0	0	0	0	No blast hit
denovo406	0	0	0	0	0	0	0	0	1	0	0	0	0	0	0	0	k__Fungi; p__Basidiomycota; c__Tremellomycetes; o__Holtermanniales; f__Holtermanniales_fam_Incertae_sedis; g__Holtermanniella; s__Holtermanniella_takashimae
denovo407	0	0	0	1	0	0	0	0	1	0	0	1	0	0	0	0	k__Fungi; p__unidentified; c__unidentified; o__unidentified; f__unidentified; g__unidentified; s__unidentified
denovo404	0	0	0	0	0	0	0	0	1	0	0	0	0	0	0	0	k__Fungi; p__unidentified; c__unidentified; o__unidentified; f__unidentified; g__unidentified; s__unidentified
denovo490	0	0	0	0	0	0	0	0	0	0	0	0	0	117	0	0	k__Fungi; p__Basidiomycota; c__Tremellomycetes; o__Tremellales; f__Bulleribasidiaceae; g__Dioszegia; s__Dioszegia_fristingensis
denovo408	0	0	19	109	0	0	0	0	1	0	0	24	0	0	0	0	k__Fungi; p__unidentified; c__unidentified; o__unidentified; f__unidentified; g__unidentified; s__unidentified
denovo409	0	0	12	0	0	0	0	0	3	0	0	0	0	0	0	0	k__Fungi; p__Ascomycota; c__Leotiomycetes; o__Helotiales; f__Helotiaceae; g__Articulospora; s__unidentified
denovo786	0	0	0	1	0	0	0	0	0	0	0	0	0	0	0	0	k__Fungi; p__Ascomycota; c__Dothideomycetes; o__Pleosporales; f__Didymellaceae; g__Neoascochyta; s__Neoascochyta_europaea
denovo152	3	0	0	0	0	0	0	0	0	0	0	0	0	0	0	0	k__Fungi; p__Ascomycota; c__Ascomycota_cls_Incertae_sedis; o__Ascomycota_ord_Incertae_sedis; f__Ascomycota_fam_Incertae_sedis; g__Retiarius; s__unidentified
denovo745	0	0	5	28	0	0	0	0	0	0	0	0	0	0	0	0	k__Fungi; p__unidentified; c__unidentified; o__unidentified; f__unidentified; g__unidentified; s__unidentified
denovo744	0	0	1	8	0	0	0	0	0	0	0	0	5	0	0	0	k__Fungi; p__Ascomycota; c__Leotiomycetes; o__Helotiales; f__Helotiales_fam_Incertae_sedis; g__Chalara; s__unidentified
denovo747	0	0	0	10	0	0	0	0	0	0	0	0	0	0	0	0	No blast hit
denovo746	0	1	0	3	0	0	0	0	0	0	0	0	0	0	0	0	k__Fungi; p__Basidiomycota; c__Tremellomycetes; o__unidentified; f__unidentified; g__unidentified; s__unidentified
denovo741	0	0	0	3	0	0	0	0	0	0	0	0	0	0	0	0	k__Fungi; p__Ascomycota; c__Leotiomycetes; o__Helotiales; f__Helotiales_fam_Incertae_sedis; g__Chalara; s__unidentified
denovo229	0	0	0	1	5	0	0	0	1	1	0	0	0	0	0	1	k__Fungi; p__Ascomycota; c__Leotiomycetes; o__Helotiales; f__Hyaloscyphaceae; g__unidentified; s__unidentified
denovo743	0	0	0	1	0	0	0	0	0	0	0	0	0	0	0	0	k__Fungi; p__Ascomycota; c__Eurotiomycetes; o__Eurotiales; f__Aspergillaceae; g__Penicillium; s__Penicillium_fennelliae
denovo742	0	2	0	100	0	0	0	0	0	0	0	0	0	0	0	0	k__Fungi; p__Ascomycota; c__Dothideomycetes; o__Pleosporales; f__Didymellaceae; g__Neoascochyta; s__Neoascochyta_exitialis
denovo622	0	0	0	0	0	0	0	0	0	0	0	1	0	0	0	0	k__Fungi; p__unidentified; c__unidentified; o__unidentified; f__unidentified; g__unidentified; s__unidentified
denovo623	0	0	0	0	0	0	0	0	0	0	0	6	0	0	0	0	k__Fungi; p__Basidiomycota; c__Tremellomycetes; o__unidentified; f__unidentified; g__unidentified; s__unidentified
denovo620	0	0	0	0	0	0	0	0	0	0	0	0	0	0	0	0	k__Fungi; p__Ascomycota; c__Eurotiomycetes; o__Eurotiales; f__Aspergillaceae; g__Penicillium; s__Penicillium_bialowiezense
denovo621	0	0	0	0	1	0	0	0	0	0	0	0	5	0	0	0	k__Fungi; p__Basidiomycota; c__Cystobasidiomycetes; o__Cystobasidiales; f__Cystobasidiaceae; g__Cystobasidium; s__Cystobasidium_pinicola
denovo749	0	1	0	52	1	0	0	0	0	0	0	0	0	0	0	0	k__Fungi; p__Ascomycota; c__Dothideomycetes; o__Pleosporales; f__Didymellaceae; g__Didymella; s__unidentified
denovo748	0	1	0	64	0	0	0	0	0	0	0	0	0	0	0	0	k__Fungi; p__Ascomycota; c__Dothideomycetes; o__Pleosporales; f__Didymellaceae; g__Neoascochyta; s__Neoascochyta_exitialis
denovo624	0	0	0	0	0	0	5	0	0	0	0	1	0	0	0	0	k__Fungi; p__Ascomycota; c__Leotiomycetes; o__Helotiales; f__Helotiaceae; g__Articulospora; s__unidentified
denovo625	0	0	1	0	0	0	3	0	0	0	0	1	0	0	0	0	k__Fungi; p__unidentified; c__unidentified; o__unidentified; f__unidentified; g__unidentified; s__unidentified
denovo644	0	0	0	0	0	0	0	0	0	0	0	7	0	0	0	0	k__Fungi; p__Ascomycota; c__Dothideomycetes; o__unidentified; f__unidentified; g__unidentified; s__unidentified
denovo935	0	0	0	6	0	0	0	0	0	0	0	0	0	0	0	0	k__Fungi; p__Ascomycota; c__Dothideomycetes; o__Pleosporales; f__Didymellaceae; g__Neoascochyta; s__Neoascochyta_exitialis
denovo645	0	0	0	0	0	0	0	0	0	0	0	6	0	0	0	0	k__Fungi; p__Ascomycota; c__Dothideomycetes; o__Pleosporales; f__Cucurbitariaceae; g__Pyrenochaeta; s__unidentified
denovo1158	0	0	0	0	60	0	0	0	0	0	0	0	0	0	0	0	k__Fungi; p__Basidiomycota; c__Agaricostilbomycetes; o__Agaricostilbales; f__Agaricostilbaceae; g__Sterigmatomyces; s__Sterigmatomyces_halophilus
denovo646	0	0	0	0	0	0	0	0	0	0	0	3	0	0	0	0	k__Fungi; p__Ascomycota; c__Sordariomycetes; o__Hypocreales; f__Nectriaceae; g__Fusarium; s__unidentified
denovo15	0	0	274	0	1	0	0	0	0	1	0	0	8029	0	0	0	k__Fungi; p__Basidiomycota; c__Cystobasidiomycetes; o__Cystobasidiomycetes_ord_Incertae_sedis; f__Cystobasidiomycetes_fam_Incertae_sedis; g__Symmetrospora; s__Symmetrospora_marina
denovo647	0	0	0	0	0	0	0	0	0	0	0	60	0	0	0	0	k__Fungi; p__Ascomycota; c__Sordariomycetes; o__Hypocreales; f__Nectriaceae; g__Gibberella; s__Gibberella_zeae
denovo739	0	0	0	0	0	0	0	0	0	0	0	0	0	0	1	0	k__Fungi; p__unidentified; c__unidentified; o__unidentified; f__unidentified; g__unidentified; s__unidentified
denovo1198	0	0	2	0	0	0	0	0	0	0	0	0	0	0	0	0	k__Fungi; p__Ascomycota; c__Leotiomycetes; o__Helotiales; f__Hyaloscyphaceae; g__unidentified; s__unidentified
denovo811	0	0	0	0	2	0	0	0	0	0	0	0	0	0	0	0	k__Fungi; p__Ascomycota; c__Dothideomycetes; o__Pleosporales; f__Phaeosphaeriaceae; g__Sclerostagonospora; s__Sclerostagonospora_phragmiticola
denovo1052	138	41	301	0	58	0	0	72	0	0	0	0	0	0	0	28	k__Fungi; p__Basidiomycota; c__Tremellomycetes; o__unidentified; f__unidentified; g__unidentified; s__unidentified
denovo317	0	0	1	2	2	4	0	0	2	14	13	2	1	2	2	0	No blast hit
denovo316	0	0	1	0	0	4	0	0	0	6	1	2	0	3	0	0	No blast hit
denovo642	0	0	6	0	0	0	1	0	0	0	0	4	0	0	0	0	k__Fungi; p__Ascomycota; c__Leotiomycetes; o__unidentified; f__unidentified; g__unidentified; s__unidentified
denovo109	0	0	219	0	0	0	0	0	0	0	0	0	0	0	0	0	k__Fungi; p__Ascomycota; c__Dothideomycetes; o__Pleosporales; f__unidentified; g__unidentified; s__unidentified
denovo108	2	1	0	4	0	9	3	4	8	12	0	2	0	2	2	0	k__Fungi; p__Ascomycota; c__Dothideomycetes; o__Capnodiales; f__Mycosphaerellaceae; g__Cercospora; s__Cercospora_eremochloae
denovo107	0	0	0	0	0	0	0	0	0	2274	0	0	2	0	235	61	k__Fungi; p__Ascomycota; c__Leotiomycetes; o__Helotiales; f__Helotiaceae; g__Hymenoscyphus; s__Hymenoscyphus_fructigenus
denovo106	0	0	25	1	0	0	0	0	0	0	1	0	666	0	0	0	k__Fungi; p__Basidiomycota; c__Cystobasidiomycetes; o__Cystobasidiomycetes_ord_Incertae_sedis; f__Cystobasidiomycetes_fam_Incertae_sedis; g__Symmetrospora; s__Symmetrospora_marina
denovo105	0	0	7	0	68	0	0	0	0	72	0	5	48	0	0	16	k__Fungi; p__Ascomycota; c__Ascomycota_cls_Incertae_sedis; o__Ascomycota_ord_Incertae_sedis; f__Ascomycota_fam_Incertae_sedis; g__Tetracladium; s__unidentified
denovo135	5	4	15	8	1	14	4	8	29	3	0	2	7	2	7	3	k__Fungi; p__Ascomycota; c__unidentified; o__unidentified; f__unidentified; g__unidentified; s__unidentified
denovo103	25	0	104	0	0	0	0	0	25	0	0	4	0	0	0	0	k__Fungi; p__Basidiomycota; c__Tremellomycetes; o__unidentified; f__unidentified; g__unidentified; s__unidentified
denovo102	0	0	1	37	5	0	0	0	0	0	0	2	58	0	0	0	k__Fungi; p__Ascomycota; c__Dothideomycetes; o__Pleosporales; f__Phaeosphaeriaceae; g__Sclerostagonospora; s__Sclerostagonospora_phragmiticola
denovo101	0	0	0	0	0	0	0	0	0	0	0	0	0	0	0	0	k__Fungi; p__Ascomycota; c__unidentified; o__unidentified; f__unidentified; g__unidentified; s__unidentified
denovo100	0	0	0	1374	0	0	0	0	0	0	261	0	0	0	0	0	k__Fungi; p__unidentified; c__unidentified; o__unidentified; f__unidentified; g__unidentified; s__unidentified
denovo1079	0	0	0	0	0	0	0	0	0	8	0	0	0	0	0	0	k__Fungi; p__unidentified; c__unidentified; o__unidentified; f__unidentified; g__unidentified; s__unidentified
denovo810	0	0	0	1	2	0	0	0	0	0	0	0	0	0	0	0	k__Fungi; p__Ascomycota; c__Dothideomycetes; o__Pleosporales; f__Phaeosphaeriaceae; g__Phaeosphaeria; s__Phaeosphaeria_herpotrichoides
denovo823	0	0	0	0	3	0	0	0	0	0	0	0	0	0	0	0	k__Fungi; p__unidentified; c__unidentified; o__unidentified; f__unidentified; g__unidentified; s__unidentified
denovo1134	0	0	1	0	0	0	0	0	0	0	0	0	0	0	0	0	No blast hit
denovo1135	0	0	87	0	0	0	0	0	0	0	0	0	0	0	0	0	k__Fungi; p__Basidiomycota; c__Tremellomycetes; o__unidentified; f__unidentified; g__unidentified; s__unidentified
denovo1136	0	0	3	0	0	0	0	0	0	0	0	0	0	0	0	0	k__Fungi; p__Ascomycota; c__unidentified; o__unidentified; f__unidentified; g__unidentified; s__unidentified
denovo1137	0	0	16	0	0	0	0	0	0	0	0	0	0	0	0	0	k__Fungi; p__unidentified; c__unidentified; o__unidentified; f__unidentified; g__unidentified; s__unidentified
denovo1130	0	0	1	0	0	0	0	0	0	0	0	0	0	0	0	0	k__Fungi; p__Ascomycota; c__Saccharomycetes; o__Saccharomycetales; f__Phaffomycetaceae; g__Wickerhamomyces; s__Wickerhamomyces_rabaulensis
denovo1131	0	0	93	0	0	0	0	0	0	0	0	0	0	0	0	0	k__Fungi; p__unidentified; c__unidentified; o__unidentified; f__unidentified; g__unidentified; s__unidentified
denovo1132	0	0	6	0	0	0	0	0	0	0	0	0	0	0	0	0	k__Fungi; p__Ascomycota; c__Dothideomycetes; o__Pleosporales; f__Phaeosphaeriaceae; g__Setophoma; s__unidentified
denovo1133	0	0	2	0	0	0	0	0	0	0	0	0	0	0	0	0	k__Fungi; p__Ascomycota; c__Leotiomycetes; o__Helotiales; f__Helotiaceae; g__Articulospora; s__unidentified
denovo49	0	0	0	1	0	1	0	1130	1123	0	0	1	0	0	0	0	k__Fungi; p__unidentified; c__unidentified; o__unidentified; f__unidentified; g__unidentified; s__unidentified
denovo48	380	1118	86	1	703	1	348	0	0	1	0	0	2253	0	0	0	k__Fungi; p__unidentified; c__unidentified; o__unidentified; f__unidentified; g__unidentified; s__unidentified
denovo1138	0	0	1	0	0	0	0	0	0	0	0	0	0	0	0	0	k__Fungi; p__unidentified; c__unidentified; o__unidentified; f__unidentified; g__unidentified; s__unidentified
denovo1139	0	0	6	0	0	0	0	0	0	0	0	0	0	0	0	0	k__Fungi; p__Basidiomycota; c__Tremellomycetes; o__unidentified; f__unidentified; g__unidentified; s__unidentified
denovo697	0	0	0	0	0	0	0	0	0	0	0	0	0	0	1	0	k__Fungi; p__Ascomycota; c__Dothideomycetes; o__Pleosporales; f__Melanommataceae; g__Herpotrichia; s__Herpotrichia_juniperi
denovo696	0	0	0	0	0	0	0	0	0	0	0	0	0	0	4	0	k__Fungi; p__Ascomycota; c__Dothideomycetes; o__Pleosporales; f__Melanommataceae; g__Herpotrichia; s__Herpotrichia_juniperi
denovo550	0	0	0	0	0	0	0	0	0	0	0	6	0	0	0	0	k__Fungi; p__Ascomycota; c__Dothideomycetes; o__unidentified; f__unidentified; g__unidentified; s__unidentified
denovo695	0	0	0	0	0	0	0	0	0	0	0	0	0	0	385	0	k__Fungi; p__unidentified; c__unidentified; o__unidentified; f__unidentified; g__unidentified; s__unidentified
denovo425	0	0	0	0	0	0	0	7	0	0	2	0	0	0	0	0	k__Fungi; p__Ascomycota; c__Leotiomycetes; o__Helotiales; f__Hyaloscyphaceae; g__Lachnum; s__Lachnum_virgineum
denovo694	0	0	0	0	0	0	0	0	0	0	0	0	0	0	1	0	k__Plantae; p__Anthophyta; c__Eudicotyledonae; o__Fagales; f__Fagaceae; g__Quercus; s__unidentified
denovo161	0	0	0	0	352	0	0	0	0	0	0	0	0	0	0	0	k__Fungi; p__Basidiomycota; c__Tremellomycetes; o__Tremellales; f__Bulleribasidiaceae; g__Dioszegia; s__Dioszegia_hungarica
denovo256	0	0	0	0	0	0	0	0	3	0	0	0	0	0	0	0	k__Fungi; p__Ascomycota; c__Leotiomycetes; o__Erysiphales; f__Erysiphaceae; g__Erysiphe; s__Erysiphe_wadae
denovo692	0	0	0	0	0	0	0	0	0	0	0	0	0	0	189	0	k__Fungi; p__unidentified; c__unidentified; o__unidentified; f__unidentified; g__unidentified; s__unidentified
denovo954	3	0	2	1	1	0	0	1	0	2	0	0	1	0	0	2	No blast hit
denovo955	0	0	0	1	0	0	0	0	0	0	0	0	0	0	0	0	k__Fungi; p__unidentified; c__unidentified; o__unidentified; f__unidentified; g__unidentified; s__unidentified
denovo956	0	0	0	1	0	0	0	0	0	0	0	0	0	0	0	0	k__Fungi; p__Ascomycota; c__Dothideomycetes; o__Pleosporales; f__Didymellaceae; g__Neoascochyta; s__Neoascochyta_exitialis
denovo957	0	0	0	0	0	0	0	0	0	0	0	0	4	0	0	0	k__Fungi; p__Basidiomycota; c__Tremellomycetes; o__Cystofilobasidiales; f__Mrakiaceae; g__Itersonilia; s__Itersonilia_perplexans
denovo950	0	5	0	2	0	0	0	0	0	0	0	0	0	0	0	0	k__Fungi; p__Ascomycota; c__Dothideomycetes; o__Pleosporales; f__unidentified; g__unidentified; s__unidentified
denovo304	0	0	2	3	5	6	0	0	3	2	3	3	0	0	1	0	No blast hit
denovo952	0	0	0	1	0	0	0	0	0	0	0	0	0	0	0	0	No blast hit
denovo953	0	0	0	4	0	0	0	0	0	0	0	0	0	0	0	0	k__Fungi; p__Ascomycota; c__Dothideomycetes; o__Pleosporales; f__Phaeosphaeriaceae; g__Sclerostagonospora; s__Sclerostagonospora_phragmiticola
denovo539	0	0	0	0	0	0	0	0	0	0	0	1	0	0	0	0	k__Fungi; p__unidentified; c__unidentified; o__unidentified; f__unidentified; g__unidentified; s__unidentified
denovo814	0	0	6	0	10	0	0	0	0	0	0	0	1	0	0	0	k__Fungi; p__Basidiomycota; c__Tremellomycetes; o__Holtermanniales; f__Holtermanniales_fam_Incertae_sedis; g__Holtermanniella; s__Holtermanniella_takashimae
denovo817	0	0	1	1	5	0	0	0	0	0	0	0	1	0	0	0	No blast hit
denovo816	0	0	0	0	7	0	0	0	0	0	0	0	0	0	0	0	k__Fungi; p__Ascomycota; c__Dothideomycetes; o__Pleosporales; f__Phaeosphaeriaceae; g__Phaeosphaeria; s__Phaeosphaeria_herpotrichoides
denovo958	0	0	0	0	0	0	0	0	0	0	0	0	1	0	0	0	k__Fungi; p__Ascomycota; c__Leotiomycetes; o__Helotiales; f__Helotiaceae; g__Articulospora; s__unidentified
denovo959	0	0	0	0	0	0	0	0	0	0	0	0	2	0	0	0	k__Fungi; p__Basidiomycota; c__Cystobasidiomycetes; o__Cystobasidiomycetes_ord_Incertae_sedis; f__Cystobasidiomycetes_fam_Incertae_sedis; g__Symmetrospora; s__Symmetrospora_marina
denovo813	0	0	0	0	2	0	0	0	0	0	0	0	0	0	0	0	k__Fungi; p__Ascomycota; c__Dothideomycetes; o__Pleosporales; f__Phaeosphaeriaceae; g__Sclerostagonospora; s__Sclerostagonospora_phragmiticola
denovo812	0	0	0	0	1	0	0	0	0	0	0	0	0	0	0	0	k__Fungi; p__Ascomycota; c__Leotiomycetes; o__Helotiales; f__Helotiaceae; g__Articulospora; s__unidentified
denovo585	0	0	0	0	6	0	6	0	0	0	0	0	14	0	0	0	k__Fungi; p__unidentified; c__unidentified; o__unidentified; f__unidentified; g__unidentified; s__unidentified
denovo1009	52	0	0	0	0	0	0	0	0	0	0	0	0	0	0	1	k__Fungi; p__Ascomycota; c__unidentified; o__unidentified; f__unidentified; g__unidentified; s__unidentified
denovo479	0	0	0	0	0	3	0	0	0	0	0	0	0	0	0	0	k__Fungi; p__Ascomycota; c__Leotiomycetes; o__Helotiales; f__Hyaloscyphaceae; g__unidentified; s__unidentified
denovo1000	1	0	0	0	0	0	0	0	0	0	0	0	0	0	0	0	k__Fungi; p__unidentified; c__unidentified; o__unidentified; f__unidentified; g__unidentified; s__unidentified
denovo1001	7	0	0	0	0	0	0	0	0	0	0	0	0	0	0	0	k__Fungi; p__unidentified; c__unidentified; o__unidentified; f__unidentified; g__unidentified; s__unidentified
denovo1002	2	0	0	0	0	0	0	0	0	0	0	0	0	0	0	0	k__Fungi; p__Basidiomycota; c__Tremellomycetes; o__Tremellales; f__Bulleribasidiaceae; g__Vishniacozyma; s__Vishniacozyma_victoriae
denovo1039	32	0	63	0	0	0	0	0	0	0	0	0	0	0	0	0	k__Fungi; p__Basidiomycota; c__Tremellomycetes; o__unidentified; f__unidentified; g__unidentified; s__unidentified
denovo1004	8	4	8	0	13	0	0	4	0	11	0	0	0	0	0	6	No blast hit
denovo1005	2	0	0	0	0	0	0	0	0	0	0	0	0	0	0	0	k__Fungi; p__Basidiomycota; c__Agaricomycetes; o__Cantharellales; f__Ceratobasidiaceae; g__unidentified; s__unidentified
denovo1006	82	0	0	0	0	0	0	0	0	0	0	0	0	0	0	0	k__Fungi; p__Ascomycota; c__Leotiomycetes; o__Helotiales; f__Helotiaceae; g__Fontanospora; s__unidentified
denovo1007	47	0	0	0	0	0	0	0	0	0	0	0	0	0	0	0	k__Fungi; p__Ascomycota; c__Leotiomycetes; o__Helotiales; f__Helotiaceae; g__Fontanospora; s__unidentified
denovo213	0	0	0	1	2	0	0	0	0	6	0	0	0	0	0	0	No blast hit
denovo250	0	0	0	0	1	0	0	0	0	9	0	1	2	0	0	1	k__Fungi; p__Ascomycota; c__Leotiomycetes; o__Helotiales; f__Helotiaceae; g__Articulospora; s__unidentified
denovo211	0	0	2	0	0	0	0	0	0	33	0	0	0	0	0	0	k__Fungi; p__Basidiomycota; c__Tremellomycetes; o__Tremellales; f__Tremellaceae; g__Cryptococcus; s__unidentified
denovo210	0	0	0	0	0	0	0	0	0	8	1	0	0	1	0	0	No blast hit
denovo217	0	0	0	0	0	0	0	0	1	0	0	0	0	0	0	0	k__Fungi; p__Ascomycota; c__Sordariomycetes; o__Sordariales; f__Chaetomiaceae; g__Chaetomium; s__Chaetomium_grande
denovo216	0	1	5	5	2	0	1	0	2	0	0	6	0	0	0	0	k__Fungi; p__Ascomycota; c__Dothideomycetes; o__Pleosporales; f__Pleosporaceae; g__Alternaria; s__unidentified
denovo215	2	1	1	3	9	19	1	0	49	45	20	20	3	8	0	0	No blast hit
denovo214	0	0	0	0	0	0	0	0	50	0	0	0	0	0	0	0	k__Fungi; p__Basidiomycota; c__Tremellomycetes; o__Holtermanniales; f__Holtermanniales_fam_Incertae_sedis; g__Holtermanniella; s__Holtermanniella_takashimae
denovo510	0	0	0	0	0	0	0	0	0	0	0	0	0	25	0	0	k__Fungi; p__Basidiomycota; c__Tremellomycetes; o__Tremellales; f__Tremellaceae; g__Tremella; s__Tremella_globispora
denovo219	0	0	0	0	0	0	0	0	1	0	0	0	0	0	0	0	k__Fungi; p__Ascomycota; c__Dothideomycetes; o__Pleosporales; f__unidentified; g__unidentified; s__unidentified
denovo218	3	0	3	0	0	0	0	7	1	0	0	0	0	0	0	1	k__Fungi; p__Ascomycota; c__Taphrinomycetes; o__Taphrinales; f__Taphrinaceae; g__Taphrina; s__unidentified
denovo511	0	0	0	0	0	0	0	0	0	0	0	0	0	1	0	0	k__Fungi; p__Basidiomycota; c__Tremellomycetes; o__Tremellales; f__Tremellaceae; g__Tremella; s__Tremella_globispora
denovo1159	0	0	0	0	1	0	0	0	0	0	0	0	0	0	0	0	k__Fungi; p__Basidiomycota; c__Tremellomycetes; o__Tremellales; f__Bulleribasidiaceae; g__Dioszegia; s__Dioszegia_hungarica
denovo987	0	0	0	0	0	0	0	3	0	0	0	0	0	0	0	0	k__Fungi; p__Basidiomycota; c__Tremellomycetes; o__Tremellales; f__Bulleraceae; g__Bullera; s__Bullera_crocea
denovo699	0	0	0	0	0	1	1	0	0	0	0	0	0	0	0	0	k__Fungi; p__Ascomycota; c__Leotiomycetes; o__Helotiales; f__Helotiaceae; g__Claussenomyces; s__unidentified
denovo859	0	0	0	0	0	0	0	0	0	0	0	0	1	0	0	0	k__Fungi; p__Basidiomycota; c__Exobasidiomycetes; o__Exobasidiales; f__Exobasidiaceae; g__Exobasidium; s__Exobasidium_bisporum
denovo986	0	0	0	0	0	0	0	1	0	0	0	0	0	0	0	0	k__Fungi; p__Basidiomycota; c__Agaricomycetes; o__Auriculariales; f__Exidiaceae; g__Exidia; s__Exidia_glandulosa
denovo551	0	0	0	0	12	0	0	0	0	8	0	2	40	0	0	0	k__Fungi; p__Ascomycota; c__Leotiomycetes; o__Helotiales; f__Helotiaceae; g__Articulospora; s__unidentified
denovo1038	0	0	1	0	0	0	0	0	0	0	0	0	0	0	0	1	No blast hit
denovo450	0	0	0	0	0	1	0	0	0	0	0	0	0	0	0	0	k__Fungi; p__Basidiomycota; c__Agaricomycetes; o__Agaricales; f__Crepidotaceae; g__Crepidotus; s__Crepidotus_epibryus
denovo985	0	0	0	0	0	0	0	4	0	0	0	0	0	0	0	0	k__Fungi; p__Basidiomycota; c__Tremellomycetes; o__Tremellales; f__Bulleraceae; g__Bullera; s__Bullera_crocea

## Sheet: curated_OTU
#OTU ID	btg52	btg50	btg49	btg47	btg48	btg68	btg64	btg53	btg61	btg55	btg69	btg62	btg46	btg70	btg66	btg51	sum_row	count if	k	p	c	o	f	g	s
denovo152	3	0	0	0	0	0	0	0	0	0	0	0	0	0	0	0	6	2	k__Fungi	p__Ascomycota	c__Ascomycota_cls_Incertae_sedis	o__Ascomycota_ord_Incertae_sedis	f__Ascomycota_fam_Incertae_sedis	g__Retiarius	s__unidentified
denovo10	0	309	941	4667	11361	0	161	0	1	6992	0	856	2373	0	0	1424	29089	11	k__Fungi	p__Ascomycota	c__Ascomycota_cls_Incertae_sedis	o__Ascomycota_ord_Incertae_sedis	f__Ascomycota_fam_Incertae_sedis	g__Tetracladium	s__unidentified
denovo947	0	9	17	7	65	0	0	0	0	38	0	0	8	0	0	25	169	7	k__Fungi	p__Ascomycota	c__Ascomycota_cls_Incertae_sedis	o__Ascomycota_ord_Incertae_sedis	f__Ascomycota_fam_Incertae_sedis	g__Tetracladium	s__unidentified
denovo605	0	0	3	1	6	0	2	0	0	1	0	1	1	0	0	0	15	7	k__Fungi	p__Ascomycota	c__Ascomycota_cls_Incertae_sedis	o__Ascomycota_ord_Incertae_sedis	f__Ascomycota_fam_Incertae_sedis	g__Tetracladium	s__unidentified
denovo105	0	0	7	0	68	0	0	0	0	72	0	5	48	0	0	16	216	6	k__Fungi	p__Ascomycota	c__Ascomycota_cls_Incertae_sedis	o__Ascomycota_ord_Incertae_sedis	f__Ascomycota_fam_Incertae_sedis	g__Tetracladium	s__unidentified
denovo940	0	1	1	1	4	0	0	0	0	4	0	0	1	0	0	0	12	6	k__Fungi	p__Ascomycota	c__Ascomycota_cls_Incertae_sedis	o__Ascomycota_ord_Incertae_sedis	f__Ascomycota_fam_Incertae_sedis	g__Tetracladium	s__unidentified
denovo852	0	0	3	0	3	0	0	0	0	3	0	0	6	0	0	2	17	5	k__Fungi	p__Ascomycota	c__Ascomycota_cls_Incertae_sedis	o__Ascomycota_ord_Incertae_sedis	f__Ascomycota_fam_Incertae_sedis	g__Tetracladium	s__unidentified
denovo319	0	0	0	0	1	0	2	0	0	10	0	0	2	0	0	1	16	5	k__Fungi	p__Ascomycota	c__Ascomycota_cls_Incertae_sedis	o__Ascomycota_ord_Incertae_sedis	f__Ascomycota_fam_Incertae_sedis	g__Tetracladium	s__unidentified
denovo268	0	1	1	0	1	0	0	0	0	2	0	0	0	0	0	3	8	5	k__Fungi	p__Ascomycota	c__Ascomycota_cls_Incertae_sedis	o__Ascomycota_ord_Incertae_sedis	f__Ascomycota_fam_Incertae_sedis	g__Tetracladium	s__unidentified
denovo328	0	0	0	0	1	0	0	0	0	6	0	0	6	0	0	2	15	4	k__Fungi	p__Ascomycota	c__Ascomycota_cls_Incertae_sedis	o__Ascomycota_ord_Incertae_sedis	f__Ascomycota_fam_Incertae_sedis	g__Tetracladium	s__unidentified
denovo325	0	0	0	0	8	0	0	0	0	2	0	0	3	0	0	1	14	4	k__Fungi	p__Ascomycota	c__Ascomycota_cls_Incertae_sedis	o__Ascomycota_ord_Incertae_sedis	f__Ascomycota_fam_Incertae_sedis	g__Tetracladium	s__unidentified
denovo332	0	0	0	0	6	0	0	0	0	1	0	0	3	0	0	3	13	4	k__Fungi	p__Ascomycota	c__Ascomycota_cls_Incertae_sedis	o__Ascomycota_ord_Incertae_sedis	f__Ascomycota_fam_Incertae_sedis	g__Tetracladium	s__unidentified
denovo108	2	1	0	4	0	9	3	4	8	12	0	2	0	2	2	0	54	12	k__Fungi	p__Ascomycota	c__Dothideomycetes	o__Capnodiales	f__Mycosphaerellaceae	g__Cercospora	s__Cercospora_eremochloae
denovo418	0	0	0	1	0	0	0	0	0	0	131	0	0	0	0	0	132	2	k__Fungi	p__Ascomycota	c__Dothideomycetes	o__Capnodiales	f__Mycosphaerellaceae	g__Cercosporella	s__Cercosporella_tinosporae
denovo36	0	0	0	0	0	0	0	0	0	1	1951	0	0	0	0	0	1952	2	k__Fungi	p__Ascomycota	c__Dothideomycetes	o__Capnodiales	f__Mycosphaerellaceae	g__Mycosphaerella	s__Mycosphaerella_eumusae
denovo14	0	0	1969	2	4185	0	5	0	1	0	0	1	823	0	0	0	7009	8	k__Fungi	p__Ascomycota	c__Dothideomycetes	o__Capnodiales	f__Mycosphaerellaceae	g__Mycosphaerella	s__Mycosphaerella_tassiana
denovo165	3	3	2	5	1	9	7	7	6	0	4	0	1	0	3	1	54	14	k__Fungi	p__Ascomycota	c__Dothideomycetes	o__Capnodiales	f__Mycosphaerellaceae	g__Ramularia	s__Ramularia_pratensis
denovo134	3	1	7	4	1	1	0	17	0	0	0	0	1	0	3	10	51	11	k__Fungi	p__Ascomycota	c__Dothideomycetes	o__Capnodiales	f__Mycosphaerellaceae	g__Ramularia	s__Ramularia_pratensis
denovo274	0	0	0	3	0	2	0	0	2	0	0	0	0	0	0	0	8	4	k__Fungi	p__Ascomycota	c__Dothideomycetes	o__Capnodiales	f__Mycosphaerellaceae	g__unidentified	s__unidentified
denovo63	0	0	0	0	0	0	0	0	0	0	0	0	3	0	0	678	681	2	k__Fungi	p__Ascomycota	c__Dothideomycetes	o__Capnodiales	f__unidentified	g__unidentified	s__unidentified
denovo57	0	0	0	0	0	0	0	0	0	0	0	1009	0	0	0	0	1010	2	k__Fungi	p__Ascomycota	c__Dothideomycetes	o__Pleosporales	f__Cucurbitariaceae	g__Pyrenochaeta	s__unidentified
denovo749	0	1	0	52	1	0	0	0	0	0	0	0	0	0	0	0	54	3	k__Fungi	p__Ascomycota	c__Dothideomycetes	o__Pleosporales	f__Didymellaceae	g__Didymella	s__unidentified
denovo793	0	1	0	4	0	0	0	0	0	0	0	0	0	0	0	0	5	2	k__Fungi	p__Ascomycota	c__Dothideomycetes	o__Pleosporales	f__Didymellaceae	g__Neoascochyta	s__Neoascochyta_europaea
denovo30	1	2837	5	10498	0	0	2	0	4	0	0	0	0	0	0	1	13348	7	k__Fungi	p__Ascomycota	c__Dothideomycetes	o__Pleosporales	f__Didymellaceae	g__Neoascochyta	s__Neoascochyta_exitialis
denovo183	0	75	2	2514	1	0	1	1	1	0	0	0	0	0	0	0	2595	7	k__Fungi	p__Ascomycota	c__Dothideomycetes	o__Pleosporales	f__Didymellaceae	g__Neoascochyta	s__Neoascochyta_exitialis
denovo1182	0	430	0	0	0	0	0	0	0	0	0	0	0	0	0	1	431	2	k__Fungi	p__Ascomycota	c__Dothideomycetes	o__Pleosporales	f__Didymellaceae	g__Neoascochyta	s__Neoascochyta_exitialis
denovo95	0	29	0	116	0	0	0	0	0	0	0	0	0	0	0	0	145	2	k__Fungi	p__Ascomycota	c__Dothideomycetes	o__Pleosporales	f__Didymellaceae	g__Neoascochyta	s__Neoascochyta_exitialis
denovo742	0	2	0	100	0	0	0	0	0	0	0	0	0	0	0	0	102	2	k__Fungi	p__Ascomycota	c__Dothideomycetes	o__Pleosporales	f__Didymellaceae	g__Neoascochyta	s__Neoascochyta_exitialis
denovo774	0	1	0	93	0	0	0	0	0	0	0	0	0	0	0	0	94	2	k__Fungi	p__Ascomycota	c__Dothideomycetes	o__Pleosporales	f__Didymellaceae	g__Neoascochyta	s__Neoascochyta_exitialis
denovo748	0	1	0	64	0	0	0	0	0	0	0	0	0	0	0	0	65	2	k__Fungi	p__Ascomycota	c__Dothideomycetes	o__Pleosporales	f__Didymellaceae	g__Neoascochyta	s__Neoascochyta_exitialis
denovo795	0	1	0	42	0	0	0	0	0	0	0	0	0	0	0	0	43	2	k__Fungi	p__Ascomycota	c__Dothideomycetes	o__Pleosporales	f__Didymellaceae	g__Neoascochyta	s__Neoascochyta_exitialis
denovo762	0	10	0	21	0	0	0	0	0	0	0	0	0	0	0	0	31	2	k__Fungi	p__Ascomycota	c__Dothideomycetes	o__Pleosporales	f__Didymellaceae	g__Neoascochyta	s__Neoascochyta_exitialis
denovo949	0	1	0	19	0	0	0	0	0	0	0	0	0	0	0	0	20	2	k__Fungi	p__Ascomycota	c__Dothideomycetes	o__Pleosporales	f__Didymellaceae	g__Neoascochyta	s__Neoascochyta_exitialis
denovo8	6747	0	0	4	2	238	1	838	6745	1	312	0	1190	624	8852	7	25568	14	k__Fungi	p__Ascomycota	c__Dothideomycetes	o__Pleosporales	f__Melanommataceae	g__Herpotrichia	s__Herpotrichia_juniperi
denovo127	156	0	0	2	0	7	0	4	135	0	19	0	16	25	144	0	508	9	k__Fungi	p__Ascomycota	c__Dothideomycetes	o__Pleosporales	f__Melanommataceae	g__Herpotrichia	s__Herpotrichia_juniperi
denovo362	38	0	0	0	1	4	0	0	162	0	15	0	55	48	33	0	359	9	k__Fungi	p__Ascomycota	c__Dothideomycetes	o__Pleosporales	f__Melanommataceae	g__Herpotrichia	s__Herpotrichia_juniperi
denovo186	58	0	0	0	0	1	0	2	86	0	2	0	16	8	210	0	383	8	k__Fungi	p__Ascomycota	c__Dothideomycetes	o__Pleosporales	f__Melanommataceae	g__Herpotrichia	s__Herpotrichia_juniperi
denovo227	21	0	0	0	0	0	0	0	148	0	5	0	22	20	20	0	237	7	k__Fungi	p__Ascomycota	c__Dothideomycetes	o__Pleosporales	f__Melanommataceae	g__Herpotrichia	s__Herpotrichia_juniperi
denovo77	11	0	0	0	0	32	0	388	679	0	13	0	0	0	1007	0	2130	6	k__Fungi	p__Ascomycota	c__Dothideomycetes	o__Pleosporales	f__Melanommataceae	g__Herpotrichia	s__Herpotrichia_juniperi
denovo200	0	0	0	1	0	0	0	8	208	0	4	0	0	0	19	0	241	6	k__Fungi	p__Ascomycota	c__Dothideomycetes	o__Pleosporales	f__Melanommataceae	g__Herpotrichia	s__Herpotrichia_juniperi
denovo469	18	0	0	0	0	14	0	16	0	0	0	0	5	6	17	0	76	6	k__Fungi	p__Ascomycota	c__Dothideomycetes	o__Pleosporales	f__Melanommataceae	g__Herpotrichia	s__Herpotrichia_juniperi
denovo188	0	0	0	0	0	0	0	117	669	0	12	0	0	0	73	0	872	5	k__Fungi	p__Ascomycota	c__Dothideomycetes	o__Pleosporales	f__Melanommataceae	g__Herpotrichia	s__Herpotrichia_juniperi
denovo241	2	0	0	0	0	2	0	1	26	0	0	0	0	3	0	0	34	5	k__Fungi	p__Ascomycota	c__Dothideomycetes	o__Pleosporales	f__Melanommataceae	g__Herpotrichia	s__Herpotrichia_juniperi
denovo403	0	0	0	0	0	0	0	102	4	0	2	0	0	0	48	0	156	4	k__Fungi	p__Ascomycota	c__Dothideomycetes	o__Pleosporales	f__Melanommataceae	g__Herpotrichia	s__Herpotrichia_juniperi
denovo276	0	0	0	0	0	0	0	6	61	0	1	0	0	0	4	0	72	4	k__Fungi	p__Ascomycota	c__Dothideomycetes	o__Pleosporales	f__Melanommataceae	g__Herpotrichia	s__Herpotrichia_juniperi
denovo375	0	0	0	0	0	0	0	3	20	0	2	0	0	0	1	0	26	4	k__Fungi	p__Ascomycota	c__Dothideomycetes	o__Pleosporales	f__Melanommataceae	g__Herpotrichia	s__Herpotrichia_juniperi
denovo411	9	0	0	0	0	0	0	0	1	0	0	0	2	0	4	0	16	4	k__Fungi	p__Ascomycota	c__Dothideomycetes	o__Pleosporales	f__Melanommataceae	g__Herpotrichia	s__Herpotrichia_juniperi
denovo464	4	0	0	1	0	5	0	0	0	0	0	0	0	0	2	0	12	4	k__Fungi	p__Ascomycota	c__Dothideomycetes	o__Pleosporales	f__Melanommataceae	g__Herpotrichia	s__Herpotrichia_juniperi
denovo410	0	0	0	0	0	0	0	28	4	0	0	0	0	0	25	0	57	3	k__Fungi	p__Ascomycota	c__Dothideomycetes	o__Pleosporales	f__Melanommataceae	g__Herpotrichia	s__Herpotrichia_juniperi
denovo396	0	0	0	0	0	0	0	3	9	0	0	0	0	0	5	0	17	3	k__Fungi	p__Ascomycota	c__Dothideomycetes	o__Pleosporales	f__Melanommataceae	g__Herpotrichia	s__Herpotrichia_juniperi
denovo1020	1	0	0	0	0	0	0	47	0	0	0	0	0	0	0	0	48	2	k__Fungi	p__Ascomycota	c__Dothideomycetes	o__Pleosporales	f__Melanommataceae	g__Herpotrichia	s__Herpotrichia_juniperi
denovo270	0	0	0	0	0	0	0	7	30	0	0	0	0	0	0	0	37	2	k__Fungi	p__Ascomycota	c__Dothideomycetes	o__Pleosporales	f__Melanommataceae	g__Herpotrichia	s__Herpotrichia_juniperi
denovo286	0	0	0	0	0	0	0	2	6	0	0	0	0	0	0	0	8	2	k__Fungi	p__Ascomycota	c__Dothideomycetes	o__Pleosporales	f__Melanommataceae	g__Herpotrichia	s__Herpotrichia_juniperi
denovo17	2	0	3	2	2	4	0	1	0	2	0	0	6663	0	0	0	6679	8	k__Fungi	p__Ascomycota	c__Dothideomycetes	o__Pleosporales	f__Phaeosphaeriaceae	g__Phaeosphaeria	s__Phaeosphaeria_podocarpi
denovo463	4	0	0	2	0	4	0	7	0	0	0	4	0	0	0	1	22	6	k__Fungi	p__Ascomycota	c__Dothideomycetes	o__Pleosporales	f__Phaeosphaeriaceae	g__Phaeosphaeria	s__Phaeosphaeria_podocarpi
denovo867	1	0	0	0	0	0	0	0	0	0	0	0	1384	0	0	0	1385	2	k__Fungi	p__Ascomycota	c__Dothideomycetes	o__Pleosporales	f__Phaeosphaeriaceae	g__Phaeosphaeria	s__Phaeosphaeria_podocarpi
denovo13	0	0	3	7613	1614	0	0	0	0	4	1	484	4129	0	0	0	13848	7	k__Fungi	p__Ascomycota	c__Dothideomycetes	o__Pleosporales	f__Phaeosphaeriaceae	g__Sclerostagonospora	s__Sclerostagonospora_phragmiticola
denovo102	0	0	1	37	5	0	0	0	0	0	0	2	58	0	0	0	103	5	k__Fungi	p__Ascomycota	c__Dothideomycetes	o__Pleosporales	f__Phaeosphaeriaceae	g__Sclerostagonospora	s__Sclerostagonospora_phragmiticola
denovo611	0	0	0	4	1	0	0	0	0	0	0	1	1	0	0	0	7	4	k__Fungi	p__Ascomycota	c__Dothideomycetes	o__Pleosporales	f__Phaeosphaeriaceae	g__Sclerostagonospora	s__Sclerostagonospora_phragmiticola
denovo750	0	0	0	201	23	0	0	0	0	0	0	0	88	0	0	0	312	3	k__Fungi	p__Ascomycota	c__Dothideomycetes	o__Pleosporales	f__Phaeosphaeriaceae	g__Sclerostagonospora	s__Sclerostagonospora_phragmiticola
denovo775	0	0	0	114	25	0	0	0	0	0	0	0	62	0	0	0	201	3	k__Fungi	p__Ascomycota	c__Dothideomycetes	o__Pleosporales	f__Phaeosphaeriaceae	g__Sclerostagonospora	s__Sclerostagonospora_phragmiticola
denovo875	0	0	0	26	1	0	0	0	0	0	0	0	71	0	0	0	98	3	k__Fungi	p__Ascomycota	c__Dothideomycetes	o__Pleosporales	f__Phaeosphaeriaceae	g__Sclerostagonospora	s__Sclerostagonospora_phragmiticola
denovo820	0	0	0	1	17	0	0	0	0	0	0	0	3	0	0	0	21	3	k__Fungi	p__Ascomycota	c__Dothideomycetes	o__Pleosporales	f__Phaeosphaeriaceae	g__Sclerostagonospora	s__Sclerostagonospora_phragmiticola
denovo761	0	0	0	9	1	0	0	0	0	0	0	0	4	0	0	0	14	3	k__Fungi	p__Ascomycota	c__Dothideomycetes	o__Pleosporales	f__Phaeosphaeriaceae	g__Sclerostagonospora	s__Sclerostagonospora_phragmiticola
denovo64	0	0	0	0	988	0	110	0	0	0	0	0	0	0	0	0	1098	2	k__Fungi	p__Ascomycota	c__Dothideomycetes	o__Pleosporales	f__Phaeosphaeriaceae	g__Sclerostagonospora	s__Sclerostagonospora_phragmiticola
denovo974	0	0	0	0	23	0	0	0	0	0	0	0	26	0	0	0	49	2	k__Fungi	p__Ascomycota	c__Dothideomycetes	o__Pleosporales	f__Phaeosphaeriaceae	g__Sclerostagonospora	s__Sclerostagonospora_phragmiticola
denovo979	0	0	0	0	42	0	0	0	0	0	0	0	4	0	0	0	46	2	k__Fungi	p__Ascomycota	c__Dothideomycetes	o__Pleosporales	f__Phaeosphaeriaceae	g__Sclerostagonospora	s__Sclerostagonospora_phragmiticola
denovo809	0	0	0	0	1	0	0	0	0	0	0	0	26	0	0	0	27	2	k__Fungi	p__Ascomycota	c__Dothideomycetes	o__Pleosporales	f__Phaeosphaeriaceae	g__Sclerostagonospora	s__Sclerostagonospora_phragmiticola
denovo827	0	0	0	0	17	0	0	0	0	0	0	0	1	0	0	0	18	2	k__Fungi	p__Ascomycota	c__Dothideomycetes	o__Pleosporales	f__Phaeosphaeriaceae	g__Sclerostagonospora	s__Sclerostagonospora_phragmiticola
denovo778	0	0	0	5	0	0	0	0	0	0	0	0	1	0	0	0	6	2	k__Fungi	p__Ascomycota	c__Dothideomycetes	o__Pleosporales	f__Phaeosphaeriaceae	g__Sclerostagonospora	s__Sclerostagonospora_phragmiticola
denovo55	0	1	0	0	0	0	2125	0	0	0	0	0	0	0	0	0	2126	2	k__Fungi	p__Ascomycota	c__Dothideomycetes	o__Pleosporales	f__Phaeosphaeriaceae	g__Setomelanomma	s__Setomelanomma_holmii
denovo9	0	576	2587	8581	9305	9	516	0	5231	10206	0	4837	17	0	4041	2	45947	13	k__Fungi	p__Ascomycota	c__Dothideomycetes	o__Pleosporales	f__Pleosporaceae	g__Alternaria	s__unidentified
denovo366	0	1	1	108	18	2	1	0	57	21	0	115	0	0	80	0	404	10	k__Fungi	p__Ascomycota	c__Dothideomycetes	o__Pleosporales	f__Pleosporaceae	g__Alternaria	s__unidentified
denovo395	0	0	1	159	30	0	0	0	31	15	0	122	0	0	21	0	380	8	k__Fungi	p__Ascomycota	c__Dothideomycetes	o__Pleosporales	f__Pleosporaceae	g__Alternaria	s__unidentified
denovo232	0	0	4	33	10	0	0	0	94	114	0	57	0	0	36	0	350	8	k__Fungi	p__Ascomycota	c__Dothideomycetes	o__Pleosporales	f__Pleosporaceae	g__Alternaria	s__unidentified
denovo567	0	1	0	17	48	0	3	0	0	5	0	119	0	0	6	0	204	8	k__Fungi	p__Ascomycota	c__Dothideomycetes	o__Pleosporales	f__Pleosporaceae	g__Alternaria	s__unidentified
denovo238	0	3	0	30	9	0	2	0	21	15	0	19	0	0	34	0	133	8	k__Fungi	p__Ascomycota	c__Dothideomycetes	o__Pleosporales	f__Pleosporaceae	g__Alternaria	s__unidentified
denovo576	0	0	27	0	1	0	177	0	0	95	0	2	0	0	1	0	304	7	k__Fungi	p__Ascomycota	c__Dothideomycetes	o__Pleosporales	f__Pleosporaceae	g__Alternaria	s__unidentified
denovo379	0	1	0	10	3	0	0	0	3	0	0	6	0	0	5	0	29	7	k__Fungi	p__Ascomycota	c__Dothideomycetes	o__Pleosporales	f__Pleosporaceae	g__Alternaria	s__unidentified
denovo216	0	1	5	5	2	0	1	0	2	0	0	6	0	0	0	0	22	7	k__Fungi	p__Ascomycota	c__Dothideomycetes	o__Pleosporales	f__Pleosporaceae	g__Alternaria	s__unidentified
denovo815	0	107	266	338	1251	0	0	0	0	412	0	0	1	0	0	0	2375	6	k__Fungi	p__Ascomycota	c__Dothideomycetes	o__Pleosporales	f__Pleosporaceae	g__Alternaria	s__unidentified
denovo843	0	110	199	200	472	0	0	0	0	224	0	0	2	0	0	0	1207	6	k__Fungi	p__Ascomycota	c__Dothideomycetes	o__Pleosporales	f__Pleosporaceae	g__Alternaria	s__unidentified
denovo197	0	0	0	2	2	0	0	0	31	17	0	3	0	0	2	0	57	6	k__Fungi	p__Ascomycota	c__Dothideomycetes	o__Pleosporales	f__Pleosporaceae	g__Alternaria	s__unidentified
denovo272	0	3	0	3	2	0	3	0	10	0	0	2	0	0	0	0	23	6	k__Fungi	p__Ascomycota	c__Dothideomycetes	o__Pleosporales	f__Pleosporaceae	g__Alternaria	s__unidentified
denovo314	0	0	8	0	0	0	13	0	0	153	0	0	0	0	1	0	176	5	k__Fungi	p__Ascomycota	c__Dothideomycetes	o__Pleosporales	f__Pleosporaceae	g__Alternaria	s__unidentified
denovo112	0	0	16	11	9	0	0	0	12	0	0	23	0	0	0	0	71	5	k__Fungi	p__Ascomycota	c__Dothideomycetes	o__Pleosporales	f__Pleosporaceae	g__Alternaria	s__unidentified
denovo202	0	0	2	1	4	0	0	0	3	0	0	6	0	0	0	0	16	5	k__Fungi	p__Ascomycota	c__Dothideomycetes	o__Pleosporales	f__Pleosporaceae	g__Alternaria	s__unidentified
denovo244	0	0	2	5	1	0	0	0	2	0	0	5	0	0	0	0	15	5	k__Fungi	p__Ascomycota	c__Dothideomycetes	o__Pleosporales	f__Pleosporaceae	g__Alternaria	s__unidentified
denovo190	0	0	1	1	3	0	0	0	3	0	0	1	0	0	0	0	9	5	k__Fungi	p__Ascomycota	c__Dothideomycetes	o__Pleosporales	f__Pleosporaceae	g__Alternaria	s__unidentified
denovo732	0	3	0	0	0	0	0	0	0	0	0	0	0	0	100	0	103	2	k__Fungi	p__Ascomycota	c__Dothideomycetes	o__Pleosporales	f__Pleosporaceae	g__Alternaria	s__unidentified
denovo323	0	0	3	0	0	0	0	0	0	52	0	0	0	0	0	0	55	2	k__Fungi	p__Ascomycota	c__Dothideomycetes	o__Pleosporales	f__Pleosporaceae	g__Alternaria	s__unidentified
denovo221	0	0	1	0	0	0	0	0	40	0	0	0	0	0	0	0	41	2	k__Fungi	p__Ascomycota	c__Dothideomycetes	o__Pleosporales	f__Pleosporaceae	g__Alternaria	s__unidentified
denovo167	0	0	0	0	0	0	0	0	33	0	0	1	0	0	0	0	34	2	k__Fungi	p__Ascomycota	c__Dothideomycetes	o__Pleosporales	f__Pleosporaceae	g__Alternaria	s__unidentified
denovo41	0	0	0	0	0	0	0	0	3119	1	0	0	0	0	0	0	3120	2	k__Fungi	p__Ascomycota	c__Dothideomycetes	o__Pleosporales	f__Pleosporales_fam_Incertae_sedis	g__Chalastospora	s__Chalastospora_ellipsoidea
denovo347	0	0	12	1	1	0	6	0	1	179	0	1	0	0	1	0	202	8	k__Fungi	p__Ascomycota	c__Dothideomycetes	o__Pleosporales	f__Pleosporales_fam_Incertae_sedis	g__Xenobotryosphaeria	s__unidentified
denovo589	0	0	5	1	0	0	113	0	0	22	0	1	0	0	0	0	142	5	k__Fungi	p__Ascomycota	c__Dothideomycetes	o__Pleosporales	f__Pleosporales_fam_Incertae_sedis	g__Xenobotryosphaeria	s__unidentified
denovo201	0	0	7	0	0	0	2	0	0	172	0	1	0	0	0	0	182	4	k__Fungi	p__Ascomycota	c__Dothideomycetes	o__Pleosporales	f__Pleosporales_fam_Incertae_sedis	g__Xenobotryosphaeria	s__unidentified
denovo334	0	0	2	1	0	0	4	0	0	17	0	0	0	0	0	0	24	4	k__Fungi	p__Ascomycota	c__Dothideomycetes	o__Pleosporales	f__Pleosporales_fam_Incertae_sedis	g__Xenobotryosphaeria	s__unidentified
denovo346	0	0	2	0	0	0	2	0	1	10	0	0	0	0	0	0	15	4	k__Fungi	p__Ascomycota	c__Dothideomycetes	o__Pleosporales	f__Pleosporales_fam_Incertae_sedis	g__Xenobotryosphaeria	s__unidentified
denovo1078	0	1	16	0	0	0	0	0	0	29	0	0	0	0	0	0	46	3	k__Fungi	p__Ascomycota	c__Dothideomycetes	o__Pleosporales	f__Pleosporales_fam_Incertae_sedis	g__Xenobotryosphaeria	s__unidentified
denovo569	0	3	0	8	0	0	0	0	0	0	0	2	0	0	0	0	13	3	k__Fungi	p__Ascomycota	c__Dothideomycetes	o__Pleosporales	f__Pleosporales_fam_Incertae_sedis	g__Xenobotryosphaeria	s__unidentified
denovo1056	0	0	3	0	0	0	0	0	0	31	0	0	0	0	0	0	34	2	k__Fungi	p__Ascomycota	c__Dothideomycetes	o__Pleosporales	f__Pleosporales_fam_Incertae_sedis	g__Xenobotryosphaeria	s__unidentified
denovo1082	0	0	10	0	0	0	0	0	0	12	0	0	0	0	0	0	22	2	k__Fungi	p__Ascomycota	c__Dothideomycetes	o__Pleosporales	f__Pleosporales_fam_Incertae_sedis	g__Xenobotryosphaeria	s__unidentified
denovo579	0	0	0	0	0	0	17	0	0	5	0	0	0	0	0	0	22	2	k__Fungi	p__Ascomycota	c__Dothideomycetes	o__Pleosporales	f__Pleosporales_fam_Incertae_sedis	g__Xenobotryosphaeria	s__unidentified
denovo1097	0	0	17	0	0	0	0	0	0	3	0	0	0	0	0	0	20	2	k__Fungi	p__Ascomycota	c__Dothideomycetes	o__Pleosporales	f__Pleosporales_fam_Incertae_sedis	g__Xenobotryosphaeria	s__unidentified
denovo1058	0	0	2	0	0	0	0	0	0	18	0	0	0	0	0	0	20	2	k__Fungi	p__Ascomycota	c__Dothideomycetes	o__Pleosporales	f__Pleosporales_fam_Incertae_sedis	g__Xenobotryosphaeria	s__unidentified
denovo318	0	0	0	0	0	0	0	0	0	14	0	1	0	0	0	0	15	2	k__Fungi	p__Ascomycota	c__Dothideomycetes	o__Pleosporales	f__Pleosporales_fam_Incertae_sedis	g__Xenobotryosphaeria	s__unidentified
denovo19	1	2559	1	5630	1	0	1052	1	4466	0	0	2001	1	0	0	0	15714	11	k__Fungi	p__Ascomycota	c__Dothideomycetes	o__Pleosporales	f__unidentified	g__unidentified	s__unidentified
denovo50	0	0	49	0	0	0	125	0	1087	0	0	1171	0	0	0	158	2591	6	k__Fungi	p__Ascomycota	c__Dothideomycetes	o__Pleosporales	f__unidentified	g__unidentified	s__unidentified
denovo128	0	0	7	7	14	0	2	0	7	0	0	4	0	0	0	0	41	6	k__Fungi	p__Ascomycota	c__Dothideomycetes	o__Pleosporales	f__unidentified	g__unidentified	s__unidentified
denovo689	1	407	0	743	0	0	97	0	0	0	0	4	0	0	0	0	1252	5	k__Fungi	p__Ascomycota	c__Dothideomycetes	o__Pleosporales	f__unidentified	g__unidentified	s__unidentified
denovo226	0	2	0	11	0	0	2	0	21	0	0	6	0	0	0	0	42	5	k__Fungi	p__Ascomycota	c__Dothideomycetes	o__Pleosporales	f__unidentified	g__unidentified	s__unidentified
denovo261	0	1	0	21	0	0	1	0	10	0	0	9	0	0	0	0	42	5	k__Fungi	p__Ascomycota	c__Dothideomycetes	o__Pleosporales	f__unidentified	g__unidentified	s__unidentified
denovo136	0	0	0	0	0	0	0	0	406	0	0	4	0	0	0	104	515	4	k__Fungi	p__Ascomycota	c__Dothideomycetes	o__Pleosporales	f__unidentified	g__unidentified	s__unidentified
denovo538	0	5	0	5	0	0	1	0	0	0	0	12	0	0	0	0	23	4	k__Fungi	p__Ascomycota	c__Dothideomycetes	o__Pleosporales	f__unidentified	g__unidentified	s__unidentified
denovo369	0	1	0	0	0	0	1	0	2	0	0	1	0	0	0	0	5	4	k__Fungi	p__Ascomycota	c__Dothideomycetes	o__Pleosporales	f__unidentified	g__unidentified	s__unidentified
denovo209	0	0	0	0	0	0	0	0	75	1	0	0	0	0	0	26	102	3	k__Fungi	p__Ascomycota	c__Dothideomycetes	o__Pleosporales	f__unidentified	g__unidentified	s__unidentified
denovo599	0	0	0	0	0	0	23	0	0	0	0	52	0	0	0	1	76	3	k__Fungi	p__Ascomycota	c__Dothideomycetes	o__Pleosporales	f__unidentified	g__unidentified	s__unidentified
denovo130	0	2	0	8	0	0	0	17	0	0	0	0	0	0	0	0	27	3	k__Fungi	p__Ascomycota	c__Dothideomycetes	o__Pleosporales	f__unidentified	g__unidentified	s__unidentified
denovo629	0	1	0	1	0	0	3	0	0	0	0	0	0	0	0	0	5	3	k__Fungi	p__Ascomycota	c__Dothideomycetes	o__Pleosporales	f__unidentified	g__unidentified	s__unidentified
denovo262	0	0	0	0	0	0	19	0	0	0	0	29	0	0	0	0	48	2	k__Fungi	p__Ascomycota	c__Dothideomycetes	o__Pleosporales	f__unidentified	g__unidentified	s__unidentified
denovo638	0	0	0	3	0	0	0	0	0	0	0	10	0	0	0	0	13	2	k__Fungi	p__Ascomycota	c__Dothideomycetes	o__Pleosporales	f__unidentified	g__unidentified	s__unidentified
denovo228	0	1	0	0	0	0	0	0	10	0	0	0	0	0	0	0	11	2	k__Fungi	p__Ascomycota	c__Dothideomycetes	o__Pleosporales	f__unidentified	g__unidentified	s__unidentified
denovo582	0	0	0	0	0	0	3	0	0	0	0	4	0	0	0	0	7	2	k__Fungi	p__Ascomycota	c__Dothideomycetes	o__Pleosporales	f__unidentified	g__unidentified	s__unidentified
denovo950	0	5	0	2	0	0	0	0	0	0	0	0	0	0	0	0	7	2	k__Fungi	p__Ascomycota	c__Dothideomycetes	o__Pleosporales	f__unidentified	g__unidentified	s__unidentified
denovo51	0	0	0	0	1	0	0	0	0	0	0	1473	0	0	0	0	1474	2	k__Fungi	p__Ascomycota	c__Dothideomycetes	o__unidentified	f__unidentified	g__unidentified	s__unidentified
denovo565	0	0	1	0	0	0	0	0	0	0	0	17	0	0	0	0	18	2	k__Fungi	p__Ascomycota	c__Dothideomycetes	o__unidentified	f__unidentified	g__unidentified	s__unidentified
denovo31	1298	0	0	0	0	0	0	0	0	0	4434	0	0	2	0	0	5734	3	k__Fungi	p__Ascomycota	c__Dothideomycetes	o__Venturiales	f__Venturiaceae	g__unidentified	s__unidentified
denovo184	329	0	0	0	0	0	0	0	0	1	817	0	0	0	0	0	1147	3	k__Fungi	p__Ascomycota	c__Dothideomycetes	o__Venturiales	f__Venturiaceae	g__unidentified	s__unidentified
denovo432	49	0	0	0	0	0	0	0	0	0	127	0	0	0	0	0	176	2	k__Fungi	p__Ascomycota	c__Dothideomycetes	o__Venturiales	f__Venturiaceae	g__unidentified	s__unidentified
denovo444	1	0	0	0	0	0	0	0	0	0	4	0	0	0	0	0	5	2	k__Fungi	p__Ascomycota	c__Dothideomycetes	o__Venturiales	f__Venturiaceae	g__unidentified	s__unidentified
denovo180	0	0	0	0	0	0	0	0	0	0	4	1	0	3	0	0	8	3	k__Fungi	p__Ascomycota	c__Eurotiomycetes	o__Chaetothyriales	f__Cyphellophoraceae	g__Cyphellophora	s__Cyphellophora_pluriseptata
denovo29	0	0	0	0	0	0	114	0	0	3900	0	231	1321	0	0	40	5610	6	k__Fungi	p__Ascomycota	c__Eurotiomycetes	o__Chaetothyriales	f__Herpotrichiellaceae	g__unidentified	s__unidentified
denovo337	0	0	0	0	0	0	16	0	0	112	0	10	45	0	0	0	186	5	k__Fungi	p__Ascomycota	c__Eurotiomycetes	o__Chaetothyriales	f__Herpotrichiellaceae	g__unidentified	s__unidentified
denovo1084	0	0	1	0	0	0	0	0	0	39	0	0	0	0	0	4	44	3	k__Fungi	p__Ascomycota	c__Eurotiomycetes	o__Chaetothyriales	f__Herpotrichiellaceae	g__unidentified	s__unidentified
denovo877	0	0	0	0	0	0	0	0	0	11	0	0	10	0	0	0	21	2	k__Fungi	p__Ascomycota	c__Eurotiomycetes	o__Chaetothyriales	f__Herpotrichiellaceae	g__unidentified	s__unidentified
denovo174	3	0	3	0	0	0	0	0	0	0	0	0	0	0	0	2	8	3	k__Fungi	p__Ascomycota	c__Eurotiomycetes	o__Chaetothyriales	f__unidentified	g__unidentified	s__unidentified
denovo58	0	1079	281	1	3	1	2	3	1	2	0	0	0	0	0	0	1374	10	k__Fungi	p__Ascomycota	c__Eurotiomycetes	o__Eurotiales	f__Aspergillaceae	g__Penicillium	s__Penicillium_commune
denovo20	0	938	3	3553	1698	0	156	0	2	0	0	0	0	0	0	0	6350	6	k__Fungi	p__Ascomycota	c__Eurotiomycetes	o__Eurotiales	f__Aspergillaceae	g__Penicillium	s__Penicillium_fennelliae
denovo855	0	82	1	61	41	0	0	0	0	0	0	0	0	0	0	0	185	4	k__Fungi	p__Ascomycota	c__Eurotiomycetes	o__Eurotiales	f__Aspergillaceae	g__Penicillium	s__Penicillium_fennelliae
denovo936	0	93	0	70	59	0	0	0	0	0	0	0	0	0	0	0	222	3	k__Fungi	p__Ascomycota	c__Eurotiomycetes	o__Eurotiales	f__Aspergillaceae	g__Penicillium	s__Penicillium_fennelliae
denovo278	0	0	3	0	0	0	1	0	0	0	0	3	0	0	0	0	7	3	k__Fungi	p__Ascomycota	c__Eurotiomycetes	o__Eurotiales	f__Aspergillaceae	g__Penicillium	s__unidentified
denovo54	0	0	0	0	0	0	1093	0	0	0	0	269	0	0	0	0	1362	2	k__Fungi	p__Ascomycota	c__Leotiomycetes	o__Helotiales	f__Dermateaceae	g__Pezicula	s__unidentified
denovo596	0	0	0	0	0	0	484	0	0	0	0	53	0	0	0	0	537	2	k__Fungi	p__Ascomycota	c__Leotiomycetes	o__Helotiales	f__Dermateaceae	g__Pezicula	s__unidentified
denovo25	0	1	6	1	2724	0	953	0	2	10098	0	678	8210	0	0	470	23152	11	k__Fungi	p__Ascomycota	c__Leotiomycetes	o__Helotiales	f__Helotiaceae	g__Articulospora	s__unidentified
denovo61	0	0	884	0	2	0	5	0	1068	13	0	22	412	0	0	1	2411	9	k__Fungi	p__Ascomycota	c__Leotiomycetes	o__Helotiales	f__Helotiaceae	g__Articulospora	s__unidentified
denovo91	0	0	1	1	164	0	18	0	1	289	0	22	259	0	0	22	777	9	k__Fungi	p__Ascomycota	c__Leotiomycetes	o__Helotiales	f__Helotiaceae	g__Articulospora	s__unidentified
denovo88	0	0	0	0	76	0	4	0	0	64	0	8	54	0	0	11	217	6	k__Fungi	p__Ascomycota	c__Leotiomycetes	o__Helotiales	f__Helotiaceae	g__Articulospora	s__unidentified
denovo266	0	0	0	0	22	0	5	0	0	75	0	8	68	0	0	1	179	6	k__Fungi	p__Ascomycota	c__Leotiomycetes	o__Helotiales	f__Helotiaceae	g__Articulospora	s__unidentified
denovo721	0	0	0	0	10	0	22	0	0	14	0	0	23	0	0	42	111	5	k__Fungi	p__Ascomycota	c__Leotiomycetes	o__Helotiales	f__Helotiaceae	g__Articulospora	s__unidentified
denovo345	0	0	0	0	15	0	2	0	0	17	0	0	19	0	0	5	58	5	k__Fungi	p__Ascomycota	c__Leotiomycetes	o__Helotiales	f__Helotiaceae	g__Articulospora	s__unidentified
denovo181	0	0	15	0	4	0	0	0	0	9	0	0	16	0	0	4	48	5	k__Fungi	p__Ascomycota	c__Leotiomycetes	o__Helotiales	f__Helotiaceae	g__Articulospora	s__unidentified
denovo250	0	0	0	0	1	0	0	0	0	9	0	1	2	0	0	1	14	5	k__Fungi	p__Ascomycota	c__Leotiomycetes	o__Helotiales	f__Helotiaceae	g__Articulospora	s__unidentified
denovo85	0	0	0	0	0	0	464	0	0	0	0	1	5	0	0	1	471	4	k__Fungi	p__Ascomycota	c__Leotiomycetes	o__Helotiales	f__Helotiaceae	g__Articulospora	s__unidentified
denovo551	0	0	0	0	12	0	0	0	0	8	0	2	40	0	0	0	62	4	k__Fungi	p__Ascomycota	c__Leotiomycetes	o__Helotiales	f__Helotiaceae	g__Articulospora	s__unidentified
denovo114	0	0	19	0	0	0	0	0	24	0	0	0	7	0	0	0	51	4	k__Fungi	p__Ascomycota	c__Leotiomycetes	o__Helotiales	f__Helotiaceae	g__Articulospora	s__unidentified
denovo329	0	0	0	0	8	0	0	0	0	3	0	0	5	0	0	2	18	4	k__Fungi	p__Ascomycota	c__Leotiomycetes	o__Helotiales	f__Helotiaceae	g__Articulospora	s__unidentified
denovo164	0	0	0	0	3	0	0	0	0	4	0	0	1	0	0	1	9	4	k__Fungi	p__Ascomycota	c__Leotiomycetes	o__Helotiales	f__Helotiaceae	g__Articulospora	s__unidentified
denovo819	0	0	0	0	2	0	0	0	0	1	0	0	3	0	0	1	7	4	k__Fungi	p__Ascomycota	c__Leotiomycetes	o__Helotiales	f__Helotiaceae	g__Articulospora	s__unidentified
denovo122	0	0	0	0	0	0	1	0	0	0	0	2	124	0	0	0	127	3	k__Fungi	p__Ascomycota	c__Leotiomycetes	o__Helotiales	f__Helotiaceae	g__Articulospora	s__unidentified
denovo591	0	0	0	0	0	0	16	0	0	0	0	1	8	0	0	0	25	3	k__Fungi	p__Ascomycota	c__Leotiomycetes	o__Helotiales	f__Helotiaceae	g__Articulospora	s__unidentified
denovo267	0	0	0	0	0	0	2	0	0	6	0	0	2	0	0	0	10	3	k__Fungi	p__Ascomycota	c__Leotiomycetes	o__Helotiales	f__Helotiaceae	g__Articulospora	s__unidentified
denovo1073	0	0	0	0	2	0	0	0	0	2	0	0	0	0	0	1	5	3	k__Fungi	p__Ascomycota	c__Leotiomycetes	o__Helotiales	f__Helotiaceae	g__Articulospora	s__unidentified
denovo930	0	0	0	0	0	0	0	0	0	2	0	0	35	0	0	0	37	2	k__Fungi	p__Ascomycota	c__Leotiomycetes	o__Helotiales	f__Helotiaceae	g__Articulospora	s__unidentified
denovo919	0	0	0	0	0	0	0	0	0	3	0	0	12	0	0	0	15	2	k__Fungi	p__Ascomycota	c__Leotiomycetes	o__Helotiales	f__Helotiaceae	g__Articulospora	s__unidentified
denovo409	0	0	12	0	0	0	0	0	3	0	0	0	0	0	0	0	15	2	k__Fungi	p__Ascomycota	c__Leotiomycetes	o__Helotiales	f__Helotiaceae	g__Articulospora	s__unidentified
denovo900	0	0	0	0	0	0	0	0	0	1	0	0	13	0	0	0	14	2	k__Fungi	p__Ascomycota	c__Leotiomycetes	o__Helotiales	f__Helotiaceae	g__Articulospora	s__unidentified
denovo593	0	0	0	0	0	0	12	0	0	0	0	0	1	0	0	0	13	2	k__Fungi	p__Ascomycota	c__Leotiomycetes	o__Helotiales	f__Helotiaceae	g__Articulospora	s__unidentified
denovo587	0	0	0	0	0	0	7	0	0	0	0	0	5	0	0	0	12	2	k__Fungi	p__Ascomycota	c__Leotiomycetes	o__Helotiales	f__Helotiaceae	g__Articulospora	s__unidentified
denovo963	0	0	0	0	0	0	0	0	0	1	0	0	9	0	0	0	10	2	k__Fungi	p__Ascomycota	c__Leotiomycetes	o__Helotiales	f__Helotiaceae	g__Articulospora	s__unidentified
denovo624	0	0	0	0	0	0	5	0	0	0	0	1	0	0	0	0	6	2	k__Fungi	p__Ascomycota	c__Leotiomycetes	o__Helotiales	f__Helotiaceae	g__Articulospora	s__unidentified
denovo42	499	0	0	1	0	0	2	0	1793	0	0	0	3	535	0	0	2833	6	k__Fungi	p__Ascomycota	c__Leotiomycetes	o__Helotiales	f__Helotiaceae	g__Fontanospora	s__unidentified
denovo239	2	0	0	0	0	0	0	0	166	0	0	0	0	16	0	0	184	3	k__Fungi	p__Ascomycota	c__Leotiomycetes	o__Helotiales	f__Helotiaceae	g__Fontanospora	s__unidentified
denovo771	1	0	0	3	0	0	0	0	0	0	0	0	3	0	0	0	7	3	k__Fungi	p__Ascomycota	c__Leotiomycetes	o__Helotiales	f__Helotiaceae	g__Fontanospora	s__unidentified
denovo196	0	0	0	0	0	0	0	0	47	0	0	0	0	101	0	0	148	2	k__Fungi	p__Ascomycota	c__Leotiomycetes	o__Helotiales	f__Helotiaceae	g__Fontanospora	s__unidentified
denovo4	0	0	1	1	0	0	3	1	2	26967	0	6	10	0	4950	1138	33102	11	k__Fungi	p__Ascomycota	c__Leotiomycetes	o__Helotiales	f__Helotiaceae	g__Hymenoscyphus	s__Hymenoscyphus_fructigenus
denovo389	0	0	0	0	0	0	0	0	1	802	0	1	1	0	213	39	1059	7	k__Fungi	p__Ascomycota	c__Leotiomycetes	o__Helotiales	f__Helotiaceae	g__Hymenoscyphus	s__Hymenoscyphus_fructigenus
denovo333	0	0	0	0	0	0	0	0	0	2516	0	0	1	0	685	129	3334	5	k__Fungi	p__Ascomycota	c__Leotiomycetes	o__Helotiales	f__Helotiaceae	g__Hymenoscyphus	s__Hymenoscyphus_fructigenus
denovo107	0	0	0	0	0	0	0	0	0	2274	0	0	2	0	235	61	2575	5	k__Fungi	p__Ascomycota	c__Leotiomycetes	o__Helotiales	f__Helotiaceae	g__Hymenoscyphus	s__Hymenoscyphus_fructigenus
denovo315	0	0	0	0	0	0	0	0	0	570	0	0	0	0	65	10	648	4	k__Fungi	p__Ascomycota	c__Leotiomycetes	o__Helotiales	f__Helotiaceae	g__Hymenoscyphus	s__Hymenoscyphus_fructigenus
denovo330	0	0	0	0	0	0	0	0	0	28	0	0	0	0	12	1	42	4	k__Fungi	p__Ascomycota	c__Leotiomycetes	o__Helotiales	f__Helotiaceae	g__Hymenoscyphus	s__Hymenoscyphus_fructigenus
denovo348	0	0	0	0	0	0	0	0	0	7	0	0	0	0	26	4	37	3	k__Fungi	p__Ascomycota	c__Leotiomycetes	o__Helotiales	f__Helotiaceae	g__Hymenoscyphus	s__Hymenoscyphus_fructigenus
denovo349	0	0	0	0	0	0	0	0	0	5	0	0	0	0	4	1	10	3	k__Fungi	p__Ascomycota	c__Leotiomycetes	o__Helotiales	f__Helotiaceae	g__Hymenoscyphus	s__Hymenoscyphus_fructigenus
denovo338	0	0	0	0	0	0	0	0	0	7	0	0	0	0	2	1	10	3	k__Fungi	p__Ascomycota	c__Leotiomycetes	o__Helotiales	f__Helotiaceae	g__Hymenoscyphus	s__Hymenoscyphus_fructigenus
denovo336	0	0	0	0	0	0	0	0	0	7	0	0	0	0	8	0	15	2	k__Fungi	p__Ascomycota	c__Leotiomycetes	o__Helotiales	f__Helotiaceae	g__Hymenoscyphus	s__Hymenoscyphus_fructigenus
denovo1071	0	0	0	0	0	0	0	0	0	11	0	0	0	0	0	3	14	2	k__Fungi	p__Ascomycota	c__Leotiomycetes	o__Helotiales	f__Helotiaceae	g__Hymenoscyphus	s__Hymenoscyphus_fructigenus
denovo321	0	0	0	0	0	0	0	0	0	4	0	0	0	0	8	0	12	2	k__Fungi	p__Ascomycota	c__Leotiomycetes	o__Helotiales	f__Helotiaceae	g__Hymenoscyphus	s__Hymenoscyphus_scutula
denovo1057	0	0	0	0	0	0	0	0	0	5	0	0	0	0	0	1	6	2	k__Fungi	p__Ascomycota	c__Leotiomycetes	o__Helotiales	f__Helotiaceae	g__Hymenoscyphus	s__Hymenoscyphus_sinicus
denovo737	7	0	0	0	0	0	0	4	0	2	0	0	0	0	3	0	16	4	k__Fungi	p__Ascomycota	c__Leotiomycetes	o__Helotiales	f__Helotiaceae	g__Hymenoscyphus	s__Hymenoscyphus_subsymmetricus
denovo21	0	1380	765	2799	2	0	0	0	2433	3	0	439	5068	0	0	0	12892	9	k__Fungi	p__Ascomycota	c__Leotiomycetes	o__Helotiales	f__Helotiales_fam_Incertae_sedis	g__Chalara	s__unidentified
denovo360	0	173	91	289	0	0	0	0	118	0	0	47	412	0	0	0	1131	7	k__Fungi	p__Ascomycota	c__Leotiomycetes	o__Helotiales	f__Helotiales_fam_Incertae_sedis	g__Chalara	s__unidentified
denovo383	0	20	7	19	0	0	0	0	13	0	0	8	34	0	0	0	101	6	k__Fungi	p__Ascomycota	c__Leotiomycetes	o__Helotiales	f__Helotiales_fam_Incertae_sedis	g__Chalara	s__unidentified
denovo99	0	0	6	10	0	0	0	0	7	0	0	4	171	0	0	0	198	5	k__Fungi	p__Ascomycota	c__Leotiomycetes	o__Helotiales	f__Helotiales_fam_Incertae_sedis	g__Chalara	s__unidentified
denovo98	0	3	4	22	0	0	0	0	0	0	0	5	33	0	0	0	67	5	k__Fungi	p__Ascomycota	c__Leotiomycetes	o__Helotiales	f__Helotiales_fam_Incertae_sedis	g__Chalara	s__unidentified
denovo555	0	1	10	3	0	0	0	0	0	0	0	2	3	0	0	0	19	5	k__Fungi	p__Ascomycota	c__Leotiomycetes	o__Helotiales	f__Helotiales_fam_Incertae_sedis	g__Chalara	s__unidentified
denovo801	0	7	11	18	0	0	0	0	0	0	0	0	52	0	0	0	88	4	k__Fungi	p__Ascomycota	c__Leotiomycetes	o__Helotiales	f__Helotiales_fam_Incertae_sedis	g__Chalara	s__unidentified
denovo769	0	31	3	16	0	0	0	0	0	0	0	0	32	0	0	0	82	4	k__Fungi	p__Ascomycota	c__Leotiomycetes	o__Helotiales	f__Helotiales_fam_Incertae_sedis	g__Chalara	s__unidentified
denovo686	0	0	2	10	0	0	0	0	0	0	0	1	9	0	0	0	22	4	k__Fungi	p__Ascomycota	c__Leotiomycetes	o__Helotiales	f__Helotiales_fam_Incertae_sedis	g__Chalara	s__unidentified
denovo917	0	2	3	1	0	0	0	0	0	0	0	0	2	0	0	0	8	4	k__Fungi	p__Ascomycota	c__Leotiomycetes	o__Helotiales	f__Helotiales_fam_Incertae_sedis	g__Chalara	s__unidentified
denovo185	0	0	2	0	0	0	0	0	0	0	0	1	26	0	0	0	29	3	k__Fungi	p__Ascomycota	c__Leotiomycetes	o__Helotiales	f__Helotiales_fam_Incertae_sedis	g__Chalara	s__unidentified
denovo182	0	0	2	0	0	0	0	0	3	0	0	0	16	0	0	0	21	3	k__Fungi	p__Ascomycota	c__Leotiomycetes	o__Helotiales	f__Helotiales_fam_Incertae_sedis	g__Chalara	s__unidentified
denovo744	0	0	1	8	0	0	0	0	0	0	0	0	5	0	0	0	14	3	k__Fungi	p__Ascomycota	c__Leotiomycetes	o__Helotiales	f__Helotiales_fam_Incertae_sedis	g__Chalara	s__unidentified
denovo380	0	0	0	4	0	0	0	0	3	0	0	0	4	0	0	0	11	3	k__Fungi	p__Ascomycota	c__Leotiomycetes	o__Helotiales	f__Helotiales_fam_Incertae_sedis	g__Chalara	s__unidentified
denovo223	0	0	3	0	0	0	0	0	1	0	0	0	6	0	0	0	10	3	k__Fungi	p__Ascomycota	c__Leotiomycetes	o__Helotiales	f__Helotiales_fam_Incertae_sedis	g__Chalara	s__unidentified
denovo838	0	0	1	1	0	0	0	0	0	0	0	0	5	0	0	0	7	3	k__Fungi	p__Ascomycota	c__Leotiomycetes	o__Helotiales	f__Helotiales_fam_Incertae_sedis	g__Chalara	s__unidentified
denovo934	0	1	0	3	0	0	0	0	0	0	0	0	2	0	0	0	6	3	k__Fungi	p__Ascomycota	c__Leotiomycetes	o__Helotiales	f__Helotiales_fam_Incertae_sedis	g__Chalara	s__unidentified
denovo158	0	0	0	9	0	0	0	0	0	0	0	0	14	0	0	0	23	2	k__Fungi	p__Ascomycota	c__Leotiomycetes	o__Helotiales	f__Helotiales_fam_Incertae_sedis	g__Chalara	s__unidentified
denovo39	0	0	0	0	0	1	0	3293	0	1	1334	0	0	0	0	0	4629	4	k__Fungi	p__Ascomycota	c__Leotiomycetes	o__Helotiales	f__Hyaloscyphaceae	g__Lachnum	s__Lachnum_virgineum
denovo150	0	0	0	0	0	0	0	18	0	0	4	0	0	0	0	0	22	2	k__Fungi	p__Ascomycota	c__Leotiomycetes	o__Helotiales	f__Hyaloscyphaceae	g__Lachnum	s__Lachnum_virgineum
denovo425	0	0	0	0	0	0	0	7	0	0	2	0	0	0	0	0	9	2	k__Fungi	p__Ascomycota	c__Leotiomycetes	o__Helotiales	f__Hyaloscyphaceae	g__Lachnum	s__Lachnum_virgineum
denovo26	0	0	0	0	0	19478	0	8	0	0	0	0	0	0	0	0	19486	2	k__Fungi	p__Ascomycota	c__Leotiomycetes	o__Helotiales	f__Hyaloscyphaceae	g__Lachnum	s__unidentified
denovo149	0	4	10	62	145	0	8	0	0	129	0	23	57	0	0	23	461	9	k__Fungi	p__Ascomycota	c__Leotiomycetes	o__Helotiales	f__Hyaloscyphaceae	g__unidentified	s__unidentified
denovo945	0	7	11	12	69	0	0	0	0	24	0	0	17	0	0	48	188	7	k__Fungi	p__Ascomycota	c__Leotiomycetes	o__Helotiales	f__Hyaloscyphaceae	g__unidentified	s__unidentified
denovo433	34	0	0	0	0	0	0	36	0	54	57	0	0	0	21	0	203	6	k__Fungi	p__Ascomycota	c__Leotiomycetes	o__Helotiales	f__Hyaloscyphaceae	g__unidentified	s__unidentified
denovo832	0	0	5	17	118	0	0	0	0	18	0	0	34	0	0	4	196	6	k__Fungi	p__Ascomycota	c__Leotiomycetes	o__Helotiales	f__Hyaloscyphaceae	g__unidentified	s__unidentified
denovo324	0	0	0	17	17	0	2	0	0	18	0	4	1	0	0	0	59	6	k__Fungi	p__Ascomycota	c__Leotiomycetes	o__Helotiales	f__Hyaloscyphaceae	g__unidentified	s__unidentified
denovo153	0	3	3	11	0	0	0	0	0	0	0	3	17	0	0	0	37	5	k__Fungi	p__Ascomycota	c__Leotiomycetes	o__Helotiales	f__Hyaloscyphaceae	g__unidentified	s__unidentified
denovo901	0	2	2	2	0	0	0	0	0	0	0	0	5	0	0	2	13	5	k__Fungi	p__Ascomycota	c__Leotiomycetes	o__Helotiales	f__Hyaloscyphaceae	g__unidentified	s__unidentified
denovo828	0	1	0	0	8	0	0	0	0	1	0	0	2	0	0	1	13	5	k__Fungi	p__Ascomycota	c__Leotiomycetes	o__Helotiales	f__Hyaloscyphaceae	g__unidentified	s__unidentified
denovo229	0	0	0	1	5	0	0	0	1	1	0	0	0	0	0	1	9	5	k__Fungi	p__Ascomycota	c__Leotiomycetes	o__Helotiales	f__Hyaloscyphaceae	g__unidentified	s__unidentified
denovo340	0	0	0	0	1	0	0	0	0	4	0	0	0	0	0	1	6	3	k__Fungi	p__Ascomycota	c__Leotiomycetes	o__Helotiales	f__Hyaloscyphaceae	g__unidentified	s__unidentified
denovo148	0	0	0	0	0	0	0	0	0	23	0	0	0	0	14	0	37	2	k__Fungi	p__Ascomycota	c__Leotiomycetes	o__Helotiales	f__Hyaloscyphaceae	g__unidentified	s__unidentified
denovo126	0	0	0	0	0	0	0	16	0	0	1	0	0	0	0	0	17	2	k__Fungi	p__Ascomycota	c__Leotiomycetes	o__Helotiales	f__Hyaloscyphaceae	g__unidentified	s__unidentified
denovo549	0	0	7	0	0	0	0	0	0	0	0	3	0	0	0	0	10	2	k__Fungi	p__Ascomycota	c__Leotiomycetes	o__Helotiales	f__Hyaloscyphaceae	g__unidentified	s__unidentified
denovo22	3274	0	0	0	0	2	0	4864	0	1892	2381	0	2	1	2411	1	14828	9	k__Fungi	p__Ascomycota	c__Leotiomycetes	o__Helotiales	f__unidentified	g__unidentified	s__unidentified
denovo60	0	0	0	0	0	1	1631	0	0	0	0	0	0	0	0	0	1632	2	k__Fungi	p__Ascomycota	c__Leotiomycetes	o__Helotiales	f__unidentified	g__unidentified	s__unidentified
denovo175	0	0	0	0	0	0	0	0	0	15	0	0	0	0	3	0	18	2	k__Fungi	p__Ascomycota	c__Leotiomycetes	o__Helotiales	f__unidentified	g__unidentified	s__unidentified
denovo577	0	0	0	0	0	0	16	0	0	0	0	1	0	0	0	0	17	2	k__Fungi	p__Ascomycota	c__Leotiomycetes	o__Helotiales	f__unidentified	g__unidentified	s__unidentified
denovo176	0	0	0	0	0	0	0	0	0	6	0	0	0	0	11	0	17	2	k__Fungi	p__Ascomycota	c__Leotiomycetes	o__Helotiales	f__unidentified	g__unidentified	s__unidentified
denovo993	12	0	0	0	0	0	0	3	0	0	0	0	0	0	0	0	15	2	k__Fungi	p__Ascomycota	c__Leotiomycetes	o__Helotiales	f__unidentified	g__unidentified	s__unidentified
denovo146	0	0	0	0	0	0	0	6	0	0	1	0	0	0	0	0	7	2	k__Fungi	p__Ascomycota	c__Leotiomycetes	o__Helotiales	f__unidentified	g__unidentified	s__unidentified
denovo429	0	0	0	0	0	0	0	2	0	0	3	0	0	0	0	0	5	2	k__Fungi	p__Ascomycota	c__Leotiomycetes	o__Helotiales	f__unidentified	g__unidentified	s__unidentified
denovo59	0	0	528	0	0	0	395	0	0	0	0	790	0	0	0	0	1713	3	k__Fungi	p__Ascomycota	c__Leotiomycetes	o__unidentified	f__unidentified	g__unidentified	s__unidentified
denovo557	0	0	12	0	0	0	6	0	0	0	0	15	0	0	0	0	33	3	k__Fungi	p__Ascomycota	c__Leotiomycetes	o__unidentified	f__unidentified	g__unidentified	s__unidentified
denovo597	0	0	2	0	0	0	13	0	0	0	0	1	0	0	0	0	16	3	k__Fungi	p__Ascomycota	c__Leotiomycetes	o__unidentified	f__unidentified	g__unidentified	s__unidentified
denovo572	0	0	7	0	0	0	1	0	0	0	0	3	0	0	0	0	11	3	k__Fungi	p__Ascomycota	c__Leotiomycetes	o__unidentified	f__unidentified	g__unidentified	s__unidentified
denovo642	0	0	6	0	0	0	1	0	0	0	0	4	0	0	0	0	11	3	k__Fungi	p__Ascomycota	c__Leotiomycetes	o__unidentified	f__unidentified	g__unidentified	s__unidentified
denovo531	0	0	5	0	0	0	1	0	0	0	0	4	0	0	0	0	10	3	k__Fungi	p__Ascomycota	c__Leotiomycetes	o__unidentified	f__unidentified	g__unidentified	s__unidentified
denovo83	45	0	0	1	4	583	0	21	2	0	0	0	0	0	1	0	657	7	k__Fungi	p__Ascomycota	c__Orbiliomycetes	o__Orbiliales	f__Orbiliaceae	g__Orbilia	s__unidentified
denovo28	683	986	25	1	1	1	156	822	609	1502	0	100	3108	0	675	6	8678	15	k__Fungi	p__Ascomycota	c__Saccharomycetes	o__Saccharomycetales	f__Debaryomycetaceae	g__Debaryomyces	s__Debaryomyces_udenii
denovo93	0	0	0	0	0	0	0	0	0	43	0	1	0	0	0	0	44	2	k__Fungi	p__Ascomycota	c__Saccharomycetes	o__Saccharomycetales	f__Dipodascaceae	g__unidentified	s__unidentified
denovo16	0	0	7	1	5099	0	0	0	0	0	0	2	0	0	0	0	5109	4	k__Fungi	p__Ascomycota	c__Saccharomycetes	o__Saccharomycetales	f__Saccharomycetales_fam_Incertae_sedis	g__Candida	s__Candida_albicans
denovo92	0	0	3	0	869	0	0	0	0	0	0	0	0	0	0	0	872	2	k__Fungi	p__Ascomycota	c__Saccharomycetes	o__Saccharomycetales	f__Saccharomycetales_fam_Incertae_sedis	g__Candida	s__Candida_albicans
denovo1164	0	0	1	0	79	0	0	0	0	0	0	0	0	0	0	0	80	2	k__Fungi	p__Ascomycota	c__Saccharomycetes	o__Saccharomycetales	f__Saccharomycetales_fam_Incertae_sedis	g__Candida	s__Candida_albicans
denovo116	0	0	1	0	0	0	0	0	0	0	0	1	0	6	1	0	10	5	k__Fungi	p__Ascomycota	c__Saccharomycetes	o__Saccharomycetales	f__Saccharomycetales_fam_Incertae_sedis	g__Candida	s__unidentified
denovo613	0	0	3	0	0	0	0	0	0	0	0	0	0	0	0	0	5	2	k__Fungi	p__Ascomycota	c__Sordariomycetes	o__Hypocreales	f__Hypocreales_fam_Incertae_sedis	g__Acremonium	s__unidentified
denovo74	0	0	0	0	0	0	0	0	696	0	0	0	0	0	0	0	697	2	k__Fungi	p__Ascomycota	c__Sordariomycetes	o__Sordariales	f__Chaetomiaceae	g__Chaetomium	s__Chaetomium_grande
denovo18	0	0	0	0	0	0	0	0	0	7092	0	5	2	0	0	0	7106	4	k__Fungi	p__Ascomycota	c__Sordariomycetes	o__Xylariales	f__Xylariaceae	g__unidentified	s__unidentified
denovo306	4	0	0	0	0	0	0	0	1	0	0	0	0	0	0	0	5	2	k__Fungi	p__Ascomycota	c__Taphrinomycetes	o__Taphrinales	f__Taphrinaceae	g__Taphrina	s__Taphrina_carpini
denovo218	3	0	3	0	0	0	0	7	1	0	0	0	0	0	0	1	15	5	k__Fungi	p__Ascomycota	c__Taphrinomycetes	o__Taphrinales	f__Taphrinaceae	g__Taphrina	s__unidentified
denovo135	5	4	15	8	1	14	4	8	29	3	0	2	7	2	7	3	121	16	k__Fungi	p__Ascomycota	c__unidentified	o__unidentified	f__unidentified	g__unidentified	s__unidentified
denovo179	1	0	1	1	0	1	3	2	3	4	10	2	2	3	0	0	33	12	k__Fungi	p__Ascomycota	c__unidentified	o__unidentified	f__unidentified	g__unidentified	s__unidentified
denovo12	0	1	0	5	1537	1	1436	0	7714	2	0	3	2589	0	0	0	13293	10	k__Fungi	p__Ascomycota	c__unidentified	o__unidentified	f__unidentified	g__unidentified	s__unidentified
denovo119	6	0	6	0	5	0	1	10	0	10	0	0	1	1	0	0	57	9	k__Fungi	p__Ascomycota	c__unidentified	o__unidentified	f__unidentified	g__unidentified	s__unidentified
denovo32	1659	0	4941	0	1	0	0	0	1807	1	0	0	0	0	0	0	8413	6	k__Fungi	p__Ascomycota	c__unidentified	o__unidentified	f__unidentified	g__unidentified	s__unidentified
denovo173	0	0	0	0	142	0	113	0	837	1	0	0	233	0	0	0	1326	5	k__Fungi	p__Ascomycota	c__unidentified	o__unidentified	f__unidentified	g__unidentified	s__unidentified
denovo291	0	0	0	0	97	0	108	0	505	0	0	0	144	0	0	0	855	5	k__Fungi	p__Ascomycota	c__unidentified	o__unidentified	f__unidentified	g__unidentified	s__unidentified
denovo97	0	0	152	0	0	1	0	0	4	0	0	4	0	0	0	0	171	5	k__Fungi	p__Ascomycota	c__unidentified	o__unidentified	f__unidentified	g__unidentified	s__unidentified
denovo706	0	0	4	0	7	1	0	0	0	0	0	0	0	0	2	0	14	4	k__Fungi	p__Ascomycota	c__unidentified	o__unidentified	f__unidentified	g__unidentified	s__unidentified
denovo307	0	0	0	0	3	0	2	0	3	0	0	0	1	0	0	0	9	4	k__Fungi	p__Ascomycota	c__unidentified	o__unidentified	f__unidentified	g__unidentified	s__unidentified
denovo581	0	0	0	0	14	0	279	0	0	0	0	0	17	0	0	0	310	3	k__Fungi	p__Ascomycota	c__unidentified	o__unidentified	f__unidentified	g__unidentified	s__unidentified
denovo992	61	0	27	0	0	0	0	0	0	0	0	0	0	0	0	0	88	2	k__Fungi	p__Ascomycota	c__unidentified	o__unidentified	f__unidentified	g__unidentified	s__unidentified
denovo1009	52	0	0	0	0	0	0	0	0	0	0	0	0	0	0	1	53	2	k__Fungi	p__Ascomycota	c__unidentified	o__unidentified	f__unidentified	g__unidentified	s__unidentified
denovo931	6	0	0	0	0	0	0	0	0	0	0	0	5	0	0	0	11	2	k__Fungi	p__Ascomycota	c__unidentified	o__unidentified	f__unidentified	g__unidentified	s__unidentified
denovo808	0	0	0	0	3	0	0	0	0	0	0	0	2	0	0	0	5	2	k__Fungi	p__Ascomycota	c__unidentified	o__unidentified	f__unidentified	g__unidentified	s__unidentified
denovo44	0	0	0	0	0	6743	1	1	0	0	0	0	0	0	0	0	6745	3	k__Fungi	p__Basidiomycota	c__Agaricomycetes	o__Agaricales	f__Crepidotaceae	g__Crepidotus	s__Crepidotus_epibryus
denovo38	0	0	0	3	0	0	0	0	3393	0	0	1698	0	0	0	0	5097	4	k__Fungi	p__Basidiomycota	c__Agaricomycetes	o__Cantharellales	f__Cantharellales_fam_Incertae_sedis	g__Sistotrema	s__unidentified
denovo34	308	0	6	1	0	0	0	0	0	4	0	0	7034	0	0	0	7353	5	k__Fungi	p__Basidiomycota	c__Agaricomycetes	o__Cantharellales	f__Ceratobasidiaceae	g__unidentified	s__unidentified
denovo863	25	0	1	0	0	0	0	0	0	0	0	0	547	0	0	0	573	3	k__Fungi	p__Basidiomycota	c__Agaricomycetes	o__Cantharellales	f__Ceratobasidiaceae	g__unidentified	s__unidentified
denovo890	0	0	14	0	0	0	0	0	0	0	0	0	1	0	0	0	15	2	k__Fungi	p__Basidiomycota	c__Agaricomycetes	o__Polyporales	f__Polyporales_fam_Incertae_sedis	g__Junghuhnia	s__Junghuhnia_nitida
denovo68	0	0	1	0	810	0	0	0	0	0	0	1	0	0	0	0	812	3	k__Fungi	p__Basidiomycota	c__Agaricostilbomycetes	o__Agaricostilbales	f__Agaricostilbaceae	g__Sterigmatomyces	s__Sterigmatomyces_halophilus
denovo621	0	0	0	0	1	0	0	0	0	0	0	0	5	0	0	0	7	3	k__Fungi	p__Basidiomycota	c__Cystobasidiomycetes	o__Cystobasidiales	f__Cystobasidiaceae	g__Cystobasidium	s__Cystobasidium_pinicola
denovo588	0	0	5	0	0	0	1	0	0	0	0	0	0	0	0	0	6	2	k__Fungi	p__Basidiomycota	c__Cystobasidiomycetes	o__Cystobasidiales	f__Cystobasidiaceae	g__Cystobasidium	s__unidentified
denovo156	0	0	13	1	0	0	0	0	0	1	1	0	696	0	0	0	712	5	k__Fungi	p__Basidiomycota	c__Cystobasidiomycetes	o__Cystobasidiomycetes_ord_Incertae_sedis	f__Cystobasidiomycetes_fam_Incertae_sedis	g__Symmetrospora	s__Symmetrospora_marina
denovo106	0	0	25	1	0	0	0	0	0	0	1	0	666	0	0	0	694	5	k__Fungi	p__Basidiomycota	c__Cystobasidiomycetes	o__Cystobasidiomycetes_ord_Incertae_sedis	f__Cystobasidiomycetes_fam_Incertae_sedis	g__Symmetrospora	s__Symmetrospora_marina
denovo15	0	0	274	0	1	0	0	0	0	1	0	0	8029	0	0	0	8305	4	k__Fungi	p__Basidiomycota	c__Cystobasidiomycetes	o__Cystobasidiomycetes_ord_Incertae_sedis	f__Cystobasidiomycetes_fam_Incertae_sedis	g__Symmetrospora	s__Symmetrospora_marina
denovo923	0	0	2	1	0	0	0	0	0	0	0	0	127	0	0	0	130	3	k__Fungi	p__Basidiomycota	c__Cystobasidiomycetes	o__Cystobasidiomycetes_ord_Incertae_sedis	f__Cystobasidiomycetes_fam_Incertae_sedis	g__Symmetrospora	s__Symmetrospora_marina
denovo878	0	0	1	0	0	0	0	0	0	0	0	0	178	0	0	0	179	2	k__Fungi	p__Basidiomycota	c__Cystobasidiomycetes	o__Cystobasidiomycetes_ord_Incertae_sedis	f__Cystobasidiomycetes_fam_Incertae_sedis	g__Symmetrospora	s__Symmetrospora_marina
denovo894	0	0	8	0	0	0	0	0	0	0	0	0	133	0	0	0	141	2	k__Fungi	p__Basidiomycota	c__Cystobasidiomycetes	o__Cystobasidiomycetes_ord_Incertae_sedis	f__Cystobasidiomycetes_fam_Incertae_sedis	g__Symmetrospora	s__Symmetrospora_marina
denovo70	1	1122	0	0	0	0	1	0	0	0	0	0	0	0	0	0	1124	3	k__Fungi	p__Basidiomycota	c__Exobasidiomycetes	o__Entylomatales	f__unidentified	g__unidentified	s__unidentified
denovo40	2	0	53	0	4962	8	0	2	337	907	15	373	465	124	0	0	7259	12	k__Fungi	p__Basidiomycota	c__Malasseziomycetes	o__Malasseziales	f__Malasseziaceae	g__Malassezia	s__Malassezia_restricta
denovo76	0	0	803	0	0	0	0	0	0	0	0	0	0	0	0	0	804	2	k__Fungi	p__Basidiomycota	c__Malasseziomycetes	o__Malasseziales	f__unidentified	g__unidentified	s__unidentified
denovo72	0	0	0	0	0	0	0	0	0	0	0	383	0	2	0	0	386	3	k__Fungi	p__Basidiomycota	c__Microbotryomycetes	o__Sporidiobolales	f__Sporidiobolaceae	g__Sporobolomyces	s__Sporobolomyces_roseus
denovo154	0	0	0	0	0	0	0	0	1	0	0	0	22	0	0	0	23	2	k__Fungi	p__Basidiomycota	c__Tremellomycetes	o__Cystofilobasidiales	f__Mrakiaceae	g__Itersonilia	s__Itersonilia_pannonica
denovo37	0	0	0	0	0	0	0	0	3841	1	0	1	0	0	0	0	3844	4	k__Fungi	p__Basidiomycota	c__Tremellomycetes	o__Holtermanniales	f__Holtermanniales_fam_Incertae_sedis	g__Holtermanniella	s__Holtermanniella_takashimae
denovo834	0	0	213	0	280	0	0	0	0	0	0	0	45	0	0	0	538	3	k__Fungi	p__Basidiomycota	c__Tremellomycetes	o__Holtermanniales	f__Holtermanniales_fam_Incertae_sedis	g__Holtermanniella	s__Holtermanniella_takashimae
denovo271	0	0	0	1	0	0	0	0	141	0	0	0	0	0	0	0	143	3	k__Fungi	p__Basidiomycota	c__Tremellomycetes	o__Holtermanniales	f__Holtermanniales_fam_Incertae_sedis	g__Holtermanniella	s__Holtermanniella_takashimae
denovo814	0	0	6	0	10	0	0	0	0	0	0	0	1	0	0	0	17	3	k__Fungi	p__Basidiomycota	c__Tremellomycetes	o__Holtermanniales	f__Holtermanniales_fam_Incertae_sedis	g__Holtermanniella	s__Holtermanniella_takashimae
denovo11	0	0	0	0	0	0	0	6042	4	0	0	0	22	0	0	0	6070	4	k__Fungi	p__Basidiomycota	c__Tremellomycetes	o__Tremellales	f__Bulleraceae	g__Bullera	s__Bullera_crocea
denovo177	0	0	0	0	0	0	0	142	0	0	0	0	1	0	0	0	143	2	k__Fungi	p__Basidiomycota	c__Tremellomycetes	o__Tremellales	f__Bulleraceae	g__Bullera	s__Bullera_crocea
denovo1016	0	0	1	0	0	0	0	62	0	0	0	0	0	0	0	0	63	2	k__Fungi	p__Basidiomycota	c__Tremellomycetes	o__Tremellales	f__Bulleraceae	g__Bullera	s__Bullera_crocea
denovo33	0	0	2044	0	1	0	0	150	0	0	0	0	0	0	0	0	2195	3	k__Fungi	p__Basidiomycota	c__Tremellomycetes	o__Tremellales	f__Bulleraceae	g__Bullera	s__Bullera_globospora
denovo7	1	2	2	1	1	0	0	4	4	0	0	1	0	8347	0	1	8371	11	k__Fungi	p__Basidiomycota	c__Tremellomycetes	o__Tremellales	f__Bulleribasidiaceae	g__Dioszegia	s__Dioszegia_fristingensis
denovo71	1	0	0	0	0	0	0	1	0	0	0	0	0	1709	0	1	1712	4	k__Fungi	p__Basidiomycota	c__Tremellomycetes	o__Tremellales	f__Bulleribasidiaceae	g__Dioszegia	s__Dioszegia_fristingensis
denovo6	0	0	2	1	8709	0	0	0	0	0	0	2	0	0	0	0	8714	4	k__Fungi	p__Basidiomycota	c__Tremellomycetes	o__Tremellales	f__Bulleribasidiaceae	g__Dioszegia	s__Dioszegia_hungarica
denovo53	0	0	0	0	0	0	0	0	1	0	0	0	0	0	1	544	546	3	k__Fungi	p__Basidiomycota	c__Tremellomycetes	o__Tremellales	f__Bulleribasidiaceae	g__Dioszegia	s__Dioszegia_hungarica
denovo87	0	0	1	0	210	0	0	0	0	0	0	0	0	0	0	0	211	2	k__Fungi	p__Basidiomycota	c__Tremellomycetes	o__Tremellales	f__Bulleribasidiaceae	g__Dioszegia	s__Dioszegia_hungarica
denovo1	1212	0	0	0	1	0	0	0	7	1	15410	2550	2	12343	0	1	31529	10	k__Fungi	p__Basidiomycota	c__Tremellomycetes	o__Tremellales	f__Bulleribasidiaceae	g__Vishniacozyma	s__Vishniacozyma_victoriae
denovo420	20	0	0	0	0	0	0	1	0	0	117	10	0	111	0	0	259	5	k__Fungi	p__Basidiomycota	c__Tremellomycetes	o__Tremellales	f__Bulleribasidiaceae	g__Vishniacozyma	s__Vishniacozyma_victoriae
denovo66	0	0	463	0	0	0	0	1	1	0	0	0	0	1	0	0	466	4	k__Fungi	p__Basidiomycota	c__Tremellomycetes	o__Tremellales	f__Bulleribasidiaceae	g__Vishniacozyma	s__Vishniacozyma_victoriae
denovo435	15	0	0	0	0	0	0	0	0	0	64	13	0	61	0	0	153	4	k__Fungi	p__Basidiomycota	c__Tremellomycetes	o__Tremellales	f__Bulleribasidiaceae	g__Vishniacozyma	s__Vishniacozyma_victoriae
denovo519	2	0	0	0	0	0	0	0	0	0	2	2	0	2	0	0	8	4	k__Fungi	p__Basidiomycota	c__Tremellomycetes	o__Tremellales	f__Bulleribasidiaceae	g__Vishniacozyma	s__Vishniacozyma_victoriae
denovo493	2	0	0	0	0	0	0	0	0	0	0	3	0	30	0	0	35	3	k__Fungi	p__Basidiomycota	c__Tremellomycetes	o__Tremellales	f__Bulleribasidiaceae	g__Vishniacozyma	s__Vishniacozyma_victoriae
denovo484	0	0	0	0	0	0	0	0	0	0	4	2	0	12	0	0	18	3	k__Fungi	p__Basidiomycota	c__Tremellomycetes	o__Tremellales	f__Bulleribasidiaceae	g__Vishniacozyma	s__Vishniacozyma_victoriae
denovo440	0	0	0	0	0	0	0	0	0	0	6	3	0	2	0	0	11	3	k__Fungi	p__Basidiomycota	c__Tremellomycetes	o__Tremellales	f__Bulleribasidiaceae	g__Vishniacozyma	s__Vishniacozyma_victoriae
denovo650	26	0	0	0	0	0	0	0	0	0	0	11	0	0	0	0	37	2	k__Fungi	p__Basidiomycota	c__Tremellomycetes	o__Tremellales	f__Bulleribasidiaceae	g__Vishniacozyma	s__Vishniacozyma_victoriae
denovo430	0	0	0	0	0	0	0	0	0	0	2	0	0	4	0	0	6	2	k__Fungi	p__Basidiomycota	c__Tremellomycetes	o__Tremellales	f__Bulleribasidiaceae	g__Vishniacozyma	s__Vishniacozyma_victoriae
denovo0	2	0	1051	0	0	0	0	0	1	32695	9	4	15	0	0	0	33812	8	k__Fungi	p__Basidiomycota	c__Tremellomycetes	o__Tremellales	f__Tremellaceae	g__Cryptococcus	s__unidentified
denovo65	0	0	298	0	0	0	0	0	0	7802	2	3	2	0	0	0	8115	6	k__Fungi	p__Basidiomycota	c__Tremellomycetes	o__Tremellales	f__Tremellaceae	g__Cryptococcus	s__unidentified
denovo251	0	0	62	0	0	0	0	0	0	1453	0	0	0	0	0	0	1517	3	k__Fungi	p__Basidiomycota	c__Tremellomycetes	o__Tremellales	f__Tremellaceae	g__Cryptococcus	s__unidentified
denovo199	0	0	53	0	0	0	0	0	2	821	0	0	0	0	0	0	876	3	k__Fungi	p__Basidiomycota	c__Tremellomycetes	o__Tremellales	f__Tremellaceae	g__Cryptococcus	s__unidentified
denovo372	0	0	4	0	0	0	0	0	0	48	0	0	1	0	0	0	53	3	k__Fungi	p__Basidiomycota	c__Tremellomycetes	o__Tremellales	f__Tremellaceae	g__Cryptococcus	s__unidentified
denovo308	0	0	4	0	0	0	0	0	0	60	0	0	0	0	0	0	64	2	k__Fungi	p__Basidiomycota	c__Tremellomycetes	o__Tremellales	f__Tremellaceae	g__Cryptococcus	s__unidentified
denovo211	0	0	2	0	0	0	0	0	0	33	0	0	0	0	0	0	35	2	k__Fungi	p__Basidiomycota	c__Tremellomycetes	o__Tremellales	f__Tremellaceae	g__Cryptococcus	s__unidentified
denovo339	0	0	0	0	0	0	0	0	0	18	1	0	0	0	0	0	19	2	k__Fungi	p__Basidiomycota	c__Tremellomycetes	o__Tremellales	f__Tremellaceae	g__Cryptococcus	s__unidentified
denovo320	0	0	1	0	0	0	0	0	0	17	0	0	0	0	0	0	18	2	k__Fungi	p__Basidiomycota	c__Tremellomycetes	o__Tremellales	f__Tremellaceae	g__Cryptococcus	s__unidentified
denovo1072	0	0	1	0	0	0	0	0	0	8	0	0	0	0	0	0	9	2	k__Fungi	p__Basidiomycota	c__Tremellomycetes	o__Tremellales	f__Tremellaceae	g__Cryptococcus	s__unidentified
denovo1093	0	0	1	0	0	0	0	0	0	6	0	0	0	0	0	0	7	2	k__Fungi	p__Basidiomycota	c__Tremellomycetes	o__Tremellales	f__Tremellaceae	g__Cryptococcus	s__unidentified
denovo327	0	0	1	0	0	0	0	0	0	5	0	0	0	0	0	0	6	2	k__Fungi	p__Basidiomycota	c__Tremellomycetes	o__Tremellales	f__Tremellaceae	g__Cryptococcus	s__unidentified
denovo1076	0	0	4	0	0	0	0	0	0	2	0	0	0	0	0	0	6	2	k__Fungi	p__Basidiomycota	c__Tremellomycetes	o__Tremellales	f__Tremellaceae	g__Cryptococcus	s__unidentified
denovo5	0	0	0	0	1	0	0	0	0	0	0	1	0	9403	0	0	9405	3	k__Fungi	p__Basidiomycota	c__Tremellomycetes	o__Tremellales	f__Tremellaceae	g__Tremella	s__Tremella_globispora
denovo117	0	0	0	1	6	0	0	0	0	1	0	0	0	0	0	0	8	3	k__Fungi	p__Basidiomycota	c__Tremellomycetes	o__Tremellales	f__unidentified	g__unidentified	s__unidentified
denovo110	319	119	935	735	661	0	150	422	2610	1	1626	1676	2070	3	0	170	11506	15	k__Fungi	p__Basidiomycota	c__Tremellomycetes	o__unidentified	f__unidentified	g__unidentified	s__unidentified
denovo234	63	12	198	191	163	0	73	91	973	0	712	590	589	1	0	27	3688	14	k__Fungi	p__Basidiomycota	c__Tremellomycetes	o__unidentified	f__unidentified	g__unidentified	s__unidentified
denovo391	10	1	12	25	23	0	9	11	18	0	54	65	56	0	0	2	288	13	k__Fungi	p__Basidiomycota	c__Tremellomycetes	o__unidentified	f__unidentified	g__unidentified	s__unidentified
denovo371	21	0	33	39	35	0	9	28	71	0	69	66	78	1	0	7	457	12	k__Fungi	p__Basidiomycota	c__Tremellomycetes	o__unidentified	f__unidentified	g__unidentified	s__unidentified
denovo281	11	1	2	5	5	0	4	4	64	0	20	21	17	0	0	1	155	12	k__Fungi	p__Basidiomycota	c__Tremellomycetes	o__unidentified	f__unidentified	g__unidentified	s__unidentified
denovo547	117	8	70	99	78	0	56	140	0	0	0	243	313	0	0	35	1160	11	k__Fungi	p__Basidiomycota	c__Tremellomycetes	o__unidentified	f__unidentified	g__unidentified	s__unidentified
denovo412	1	0	1	3	3	0	1	3	1	0	46	18	1	0	0	1	79	11	k__Fungi	p__Basidiomycota	c__Tremellomycetes	o__unidentified	f__unidentified	g__unidentified	s__unidentified
denovo359	5	1	5	4	17	0	3	8	8	0	6	14	4	0	0	0	75	11	k__Fungi	p__Basidiomycota	c__Tremellomycetes	o__unidentified	f__unidentified	g__unidentified	s__unidentified
denovo876	1	0	1	2	1	0	0	3	0	0	0	0	13	0	0	1	22	7	k__Fungi	p__Basidiomycota	c__Tremellomycetes	o__unidentified	f__unidentified	g__unidentified	s__unidentified
denovo678	0	0	1	3	3	0	2	1	0	0	0	1	4	0	0	0	15	7	k__Fungi	p__Basidiomycota	c__Tremellomycetes	o__unidentified	f__unidentified	g__unidentified	s__unidentified
denovo46	1506	0	0	0	1	0	0	0	2	0	4754	1041	0	4663	0	0	11967	6	k__Fungi	p__Basidiomycota	c__Tremellomycetes	o__unidentified	f__unidentified	g__unidentified	s__unidentified
denovo1051	135	168	255	0	48	0	0	161	0	0	0	0	0	0	0	135	902	6	k__Fungi	p__Basidiomycota	c__Tremellomycetes	o__unidentified	f__unidentified	g__unidentified	s__unidentified
denovo1052	138	41	301	0	58	0	0	72	0	0	0	0	0	0	0	28	638	6	k__Fungi	p__Basidiomycota	c__Tremellomycetes	o__unidentified	f__unidentified	g__unidentified	s__unidentified
denovo1018	132	2	9	0	1	0	0	61	0	0	0	0	0	0	0	77	282	6	k__Fungi	p__Basidiomycota	c__Tremellomycetes	o__unidentified	f__unidentified	g__unidentified	s__unidentified
denovo652	6	0	4	0	0	0	2	2	0	0	0	14	4	0	0	0	32	6	k__Fungi	p__Basidiomycota	c__Tremellomycetes	o__unidentified	f__unidentified	g__unidentified	s__unidentified
denovo1089	0	223	382	0	85	0	0	77	0	0	0	0	0	0	0	149	916	5	k__Fungi	p__Basidiomycota	c__Tremellomycetes	o__unidentified	f__unidentified	g__unidentified	s__unidentified
denovo999	98	2	161	0	0	0	0	53	0	0	0	0	0	0	0	22	336	5	k__Fungi	p__Basidiomycota	c__Tremellomycetes	o__unidentified	f__unidentified	g__unidentified	s__unidentified
denovo782	1	0	0	1	1	0	0	1	0	0	0	0	2	0	0	0	6	5	k__Fungi	p__Basidiomycota	c__Tremellomycetes	o__unidentified	f__unidentified	g__unidentified	s__unidentified
denovo103	25	0	104	0	0	0	0	0	25	0	0	4	0	0	0	0	158	4	k__Fungi	p__Basidiomycota	c__Tremellomycetes	o__unidentified	f__unidentified	g__unidentified	s__unidentified
denovo997	7	0	4	0	0	0	0	11	0	0	0	0	0	0	0	2	24	4	k__Fungi	p__Basidiomycota	c__Tremellomycetes	o__unidentified	f__unidentified	g__unidentified	s__unidentified
denovo206	0	0	0	0	1	0	0	0	3	0	0	2	3	0	0	0	9	4	k__Fungi	p__Basidiomycota	c__Tremellomycetes	o__unidentified	f__unidentified	g__unidentified	s__unidentified
denovo571	1	0	3	0	0	0	0	0	0	0	0	16	0	0	0	0	20	3	k__Fungi	p__Basidiomycota	c__Tremellomycetes	o__unidentified	f__unidentified	g__unidentified	s__unidentified
denovo990	3	0	0	0	0	0	0	5	0	0	0	0	0	0	0	2	10	3	k__Fungi	p__Basidiomycota	c__Tremellomycetes	o__unidentified	f__unidentified	g__unidentified	s__unidentified
denovo193	0	0	0	0	1	0	0	0	7	0	0	0	1	0	0	0	9	3	k__Fungi	p__Basidiomycota	c__Tremellomycetes	o__unidentified	f__unidentified	g__unidentified	s__unidentified
denovo1039	32	0	63	0	0	0	0	0	0	0	0	0	0	0	0	0	95	2	k__Fungi	p__Basidiomycota	c__Tremellomycetes	o__unidentified	f__unidentified	g__unidentified	s__unidentified
denovo123	0	0	0	0	1	0	0	0	0	0	0	93	0	0	0	0	94	2	k__Fungi	p__Basidiomycota	c__Tremellomycetes	o__unidentified	f__unidentified	g__unidentified	s__unidentified
denovo1043	11	0	13	0	0	0	0	0	0	0	0	0	0	0	0	0	24	2	k__Fungi	p__Basidiomycota	c__Tremellomycetes	o__unidentified	f__unidentified	g__unidentified	s__unidentified
denovo872	0	0	1	0	0	0	0	0	0	0	0	0	14	0	0	0	15	2	k__Fungi	p__Basidiomycota	c__Tremellomycetes	o__unidentified	f__unidentified	g__unidentified	s__unidentified
denovo903	0	0	1	0	0	0	0	0	0	0	0	0	8	0	0	0	9	2	k__Fungi	p__Basidiomycota	c__Tremellomycetes	o__unidentified	f__unidentified	g__unidentified	s__unidentified
denovo2	2708	1056	5694	4033	3387	1	544	3186	9871	9	12068	7952	12495	1	1	1924	64963	17	k__Fungi	p__unidentified	c__unidentified	o__unidentified	f__unidentified	g__unidentified	s__unidentified
denovo23	0	2	2915	7	3149	12	502	7	0	19	11	1205	2	0	5	1	7861	14	k__Fungi	p__unidentified	c__unidentified	o__unidentified	f__unidentified	g__unidentified	s__unidentified
denovo82	21	5	198	133	117	0	9	15	418	1	414	287	444	0	0	16	2079	14	k__Fungi	p__unidentified	c__unidentified	o__unidentified	f__unidentified	g__unidentified	s__unidentified
denovo568	1	1	545	1	402	1	162	1	0	3	0	166	0	0	3	1	1298	13	k__Fungi	p__unidentified	c__unidentified	o__unidentified	f__unidentified	g__unidentified	s__unidentified
denovo536	31	3	21	53	47	0	16	19	0	0	0	163	229	0	0	9	592	11	k__Fungi	p__unidentified	c__unidentified	o__unidentified	f__unidentified	g__unidentified	s__unidentified
denovo163	0	0	165	1	288	7	12	0	0	1	3	72	0	0	2	0	554	10	k__Fungi	p__unidentified	c__unidentified	o__unidentified	f__unidentified	g__unidentified	s__unidentified
denovo594	2	3	1	13	6	0	4	3	0	0	0	1	23	0	0	1	57	10	k__Fungi	p__unidentified	c__unidentified	o__unidentified	f__unidentified	g__unidentified	s__unidentified
denovo48	380	1118	86	1	703	1	348	0	0	1	0	0	2253	0	0	0	4891	9	k__Fungi	p__unidentified	c__unidentified	o__unidentified	f__unidentified	g__unidentified	s__unidentified
denovo687	4	3	1	4	2	0	1	3	0	0	0	2	21	0	0	0	41	9	k__Fungi	p__unidentified	c__unidentified	o__unidentified	f__unidentified	g__unidentified	s__unidentified
denovo871	147	3	58	22	9	0	0	246	0	0	0	0	337	0	0	47	869	8	k__Fungi	p__unidentified	c__unidentified	o__unidentified	f__unidentified	g__unidentified	s__unidentified
denovo932	9	1	9	4	5	0	0	12	0	0	0	0	102	0	0	2	144	8	k__Fungi	p__unidentified	c__unidentified	o__unidentified	f__unidentified	g__unidentified	s__unidentified
denovo3	0	0	3906	18142	7	0	0	0	5787	0	0	4405	5	0	0	0	32256	7	k__Fungi	p__unidentified	c__unidentified	o__unidentified	f__unidentified	g__unidentified	s__unidentified
denovo27	0	0	3	9247	3	0	0	0	4	0	1811	0	4	0	0	1	11073	7	k__Fungi	p__unidentified	c__unidentified	o__unidentified	f__unidentified	g__unidentified	s__unidentified
denovo129	0	0	164	1337	1	0	0	0	690	0	0	545	0	0	0	0	2738	6	k__Fungi	p__unidentified	c__unidentified	o__unidentified	f__unidentified	g__unidentified	s__unidentified
denovo49	0	0	0	1	0	1	0	1130	1123	0	0	1	0	0	0	0	2257	6	k__Fungi	p__unidentified	c__unidentified	o__unidentified	f__unidentified	g__unidentified	s__unidentified
denovo637	0	0	43	0	6	0	15	2	0	1	0	28	0	0	0	0	95	6	k__Fungi	p__unidentified	c__unidentified	o__unidentified	f__unidentified	g__unidentified	s__unidentified
denovo142	0	0	16	21	7	0	1	0	22	0	0	23	0	0	0	0	90	6	k__Fungi	p__unidentified	c__unidentified	o__unidentified	f__unidentified	g__unidentified	s__unidentified
denovo570	0	0	27	0	12	0	29	0	0	0	0	13	0	0	0	1	83	6	k__Fungi	p__unidentified	c__unidentified	o__unidentified	f__unidentified	g__unidentified	s__unidentified
denovo255	0	0	297	1236	1	0	0	0	387	0	0	338	0	0	0	0	2259	5	k__Fungi	p__unidentified	c__unidentified	o__unidentified	f__unidentified	g__unidentified	s__unidentified
denovo755	0	12	1	54	7	0	0	0	0	0	0	0	20	0	0	0	94	5	k__Fungi	p__unidentified	c__unidentified	o__unidentified	f__unidentified	g__unidentified	s__unidentified
denovo564	1	0	1	1	1	0	0	0	0	0	0	3	0	0	0	0	7	5	k__Fungi	p__unidentified	c__unidentified	o__unidentified	f__unidentified	g__unidentified	s__unidentified
denovo96	16	0	140	0	0	0	0	0	103	0	0	32	0	0	0	0	291	4	k__Fungi	p__unidentified	c__unidentified	o__unidentified	f__unidentified	g__unidentified	s__unidentified
denovo408	0	0	19	109	0	0	0	0	1	0	0	24	0	0	0	0	153	4	k__Fungi	p__unidentified	c__unidentified	o__unidentified	f__unidentified	g__unidentified	s__unidentified
denovo660	0	3	0	21	0	0	2	0	0	0	0	51	0	0	0	0	77	4	k__Fungi	p__unidentified	c__unidentified	o__unidentified	f__unidentified	g__unidentified	s__unidentified
denovo203	1	0	5	0	0	0	0	0	66	0	0	1	0	0	0	0	73	4	k__Fungi	p__unidentified	c__unidentified	o__unidentified	f__unidentified	g__unidentified	s__unidentified
denovo115	0	0	0	7	2	0	0	0	0	0	0	2	46	0	0	0	57	4	k__Fungi	p__unidentified	c__unidentified	o__unidentified	f__unidentified	g__unidentified	s__unidentified
denovo374	0	0	9	8	0	0	0	0	3	0	0	6	0	0	0	0	26	4	k__Fungi	p__unidentified	c__unidentified	o__unidentified	f__unidentified	g__unidentified	s__unidentified
denovo667	0	0	3	1	1	0	0	0	0	0	0	2	0	0	0	0	7	4	k__Fungi	p__unidentified	c__unidentified	o__unidentified	f__unidentified	g__unidentified	s__unidentified
denovo132	169	0	634	0	0	0	0	0	1073	0	0	0	0	0	0	0	1876	3	k__Fungi	p__unidentified	c__unidentified	o__unidentified	f__unidentified	g__unidentified	s__unidentified
denovo805	0	0	348	581	0	0	0	0	0	0	0	0	1	0	0	0	930	3	k__Fungi	p__unidentified	c__unidentified	o__unidentified	f__unidentified	g__unidentified	s__unidentified
denovo131	0	0	0	0	0	0	0	0	0	659	0	1	0	0	0	0	661	3	k__Fungi	p__unidentified	c__unidentified	o__unidentified	f__unidentified	g__unidentified	s__unidentified
denovo155	81	0	239	0	0	0	0	0	59	0	0	0	0	0	0	0	379	3	k__Fungi	p__unidentified	c__unidentified	o__unidentified	f__unidentified	g__unidentified	s__unidentified
denovo243	41	0	12	0	0	0	0	0	17	0	0	0	0	0	0	0	70	3	k__Fungi	p__unidentified	c__unidentified	o__unidentified	f__unidentified	g__unidentified	s__unidentified
denovo249	1	0	3	0	0	0	0	0	45	0	0	0	0	0	0	0	49	3	k__Fungi	p__unidentified	c__unidentified	o__unidentified	f__unidentified	g__unidentified	s__unidentified
denovo585	0	0	0	0	6	0	6	0	0	0	0	0	14	0	0	0	26	3	k__Fungi	p__unidentified	c__unidentified	o__unidentified	f__unidentified	g__unidentified	s__unidentified
denovo151	0	5	1	8	0	0	0	0	0	0	0	0	0	0	0	0	14	3	k__Fungi	p__unidentified	c__unidentified	o__unidentified	f__unidentified	g__unidentified	s__unidentified
denovo296	0	1	0	1	0	0	0	0	12	0	0	0	0	0	0	0	14	3	k__Fungi	p__unidentified	c__unidentified	o__unidentified	f__unidentified	g__unidentified	s__unidentified
denovo685	0	0	0	3	3	0	0	0	0	0	0	1	0	0	0	0	7	3	k__Fungi	p__unidentified	c__unidentified	o__unidentified	f__unidentified	g__unidentified	s__unidentified
denovo965	0	0	2	0	0	0	0	1	0	0	0	0	3	0	0	0	6	3	k__Fungi	p__unidentified	c__unidentified	o__unidentified	f__unidentified	g__unidentified	s__unidentified
denovo159	0	0	0	0	0	0	2	0	2	0	0	0	0	0	0	0	6	3	k__Fungi	p__unidentified	c__unidentified	o__unidentified	f__unidentified	g__unidentified	s__unidentified
denovo835	0	0	0	0	1	0	0	0	0	0	0	0	3	0	0	1	5	3	k__Fungi	p__unidentified	c__unidentified	o__unidentified	f__unidentified	g__unidentified	s__unidentified
denovo625	0	0	1	0	0	0	3	0	0	0	0	1	0	0	0	0	5	3	k__Fungi	p__unidentified	c__unidentified	o__unidentified	f__unidentified	g__unidentified	s__unidentified
denovo100	0	0	0	1374	0	0	0	0	0	0	261	0	0	0	0	0	1635	2	k__Fungi	p__unidentified	c__unidentified	o__unidentified	f__unidentified	g__unidentified	s__unidentified
denovo138	0	0	0	0	0	1	0	0	0	0	0	0	0	0	1463	0	1464	2	k__Fungi	p__unidentified	c__unidentified	o__unidentified	f__unidentified	g__unidentified	s__unidentified
denovo845	0	0	0	795	0	0	0	0	0	0	0	0	1	0	0	0	796	2	k__Fungi	p__unidentified	c__unidentified	o__unidentified	f__unidentified	g__unidentified	s__unidentified
denovo104	0	0	505	0	0	0	0	137	0	0	0	0	0	0	0	0	642	2	k__Fungi	p__unidentified	c__unidentified	o__unidentified	f__unidentified	g__unidentified	s__unidentified
denovo125	0	0	177	0	0	0	0	14	0	0	0	0	0	0	0	0	191	2	k__Fungi	p__unidentified	c__unidentified	o__unidentified	f__unidentified	g__unidentified	s__unidentified
denovo285	0	0	0	0	0	0	0	7	91	0	0	0	0	0	0	0	98	2	k__Fungi	p__unidentified	c__unidentified	o__unidentified	f__unidentified	g__unidentified	s__unidentified
denovo141	0	0	0	0	0	0	0	65	0	1	0	0	0	0	0	0	66	2	k__Fungi	p__unidentified	c__unidentified	o__unidentified	f__unidentified	g__unidentified	s__unidentified
denovo1107	0	0	63	0	2	0	0	0	0	0	0	0	0	0	0	0	65	2	k__Fungi	p__unidentified	c__unidentified	o__unidentified	f__unidentified	g__unidentified	s__unidentified
denovo1189	0	25	31	0	0	0	0	0	0	0	0	0	0	0	0	0	56	2	k__Fungi	p__unidentified	c__unidentified	o__unidentified	f__unidentified	g__unidentified	s__unidentified
denovo205	4	0	0	0	0	0	0	0	51	0	0	0	0	0	0	0	55	2	k__Fungi	p__unidentified	c__unidentified	o__unidentified	f__unidentified	g__unidentified	s__unidentified
denovo837	0	0	12	31	0	0	0	0	0	0	0	0	0	0	0	0	43	2	k__Fungi	p__unidentified	c__unidentified	o__unidentified	f__unidentified	g__unidentified	s__unidentified
denovo745	0	0	5	28	0	0	0	0	0	0	0	0	0	0	0	0	33	2	k__Fungi	p__unidentified	c__unidentified	o__unidentified	f__unidentified	g__unidentified	s__unidentified
denovo854	0	0	10	0	17	0	0	0	0	0	0	0	0	0	0	0	27	2	k__Fungi	p__unidentified	c__unidentified	o__unidentified	f__unidentified	g__unidentified	s__unidentified
denovo240	0	0	2	0	0	0	0	0	21	0	0	0	0	0	0	0	23	2	k__Fungi	p__unidentified	c__unidentified	o__unidentified	f__unidentified	g__unidentified	s__unidentified
denovo207	0	0	15	0	0	0	0	0	6	0	0	0	0	0	0	0	21	2	k__Fungi	p__unidentified	c__unidentified	o__unidentified	f__unidentified	g__unidentified	s__unidentified
denovo265	0	0	1	0	0	0	0	0	0	0	0	12	0	0	0	0	13	2	k__Fungi	p__unidentified	c__unidentified	o__unidentified	f__unidentified	g__unidentified	s__unidentified
denovo937	0	0	4	6	0	0	0	0	0	0	0	0	0	0	0	0	10	2	k__Fungi	p__unidentified	c__unidentified	o__unidentified	f__unidentified	g__unidentified	s__unidentified
denovo664	0	0	4	0	0	0	0	0	0	0	0	5	0	0	0	0	9	2	k__Fungi	p__unidentified	c__unidentified	o__unidentified	f__unidentified	g__unidentified	s__unidentified
denovo668	0	0	5	0	0	0	0	0	0	0	0	2	0	0	0	0	7	2	k__Fungi	p__unidentified	c__unidentified	o__unidentified	f__unidentified	g__unidentified	s__unidentified
denovo24	0	0	0	0	0	0	0	0	0	0	0	0	0	0	7397	0	7397	1	k__Fungi; p__unidentified; c__unidentified; o__unidentified; f__unidentified; g__unidentified; s__unidentified
sum	22997	16271	38537	87631	67107	27203	14139	23166	73061	122310	49142	39559	77257	38226	25632	7766
, OTUs less then 5 reeds and non fungal OTUs were emoved
															AVERAGE	42965.3

## Sheet: LULU OTU table
	variable	btg46	btg47	btg48	btg49	btg50	btg51	btg52	btg53	btg55	btg61	btg62	btg64	btg66	btg68	btg69	btg70	k	p	c	o	f	g	s
1	denovo1016new	23	0	0	1	0	0	0	6246	0	4	0	0	0	0	0	0	k__Fungi	p__Basidiomycota	c__Tremellomycetes	o__Tremellales	f__Bulleraceae	g__Bullera	s__Bullera_crocea
2	denovo33	0	0	1	2044	0	0	0	150	0	0	0	0	0	0	0	0	k__Fungi	p__Basidiomycota	c__Tremellomycetes	o__Tremellales	f__Bulleraceae	g__Bullera	s__Bullera_globospora
3	denovo1164new	0	1	6047	11	0	0	0	0	0	0	2	0	0	0	0	0	k__Fungi	p__Ascomycota	c__Saccharomycetes	o__Saccharomycetales	f__Saccharomycetales_fam_Incertae_sedis	g__Candida	s__Candida_albicans
4	denovo108	0	4	0	0	1	0	2	4	12	8	2	3	2	9	0	2	k__Fungi	p__Ascomycota	c__Dothideomycetes	o__Capnodiales	f__Mycosphaerellaceae	g__Cercospora	s__Cercospora_eremochloae
5	denovo418	0	1	0	0	0	0	0	0	0	0	0	0	0	0	131	0	k__Fungi	p__Ascomycota	c__Dothideomycetes	o__Capnodiales	f__Mycosphaerellaceae	g__Cercosporella	s__Cercosporella_tinosporae
6	denovo74	0	0	0	0	0	0	0	0	0	696	0	0	0	0	0	0	k__Fungi	p__Ascomycota	c__Sordariomycetes	o__Sordariales	f__Chaetomiaceae	g__Chaetomium	s__Chaetomium_grande
7	denovo41	0	0	0	0	0	0	0	0	1	3119	0	0	0	0	0	0	k__Fungi	p__Ascomycota	c__Dothideomycetes	o__Pleosporales	f__Pleosporales_fam_Incertae_sedis	g__Chalastospora	s__Chalastospora_ellipsoidea
8	denovo44	0	0	0	0	0	0	0	1	0	0	0	1	0	6743	0	0	k__Fungi	p__Basidiomycota	c__Agaricomycetes	o__Agaricales	f__Crepidotaceae	g__Crepidotus	s__Crepidotus_epibryus
9	denovo180	0	0	0	0	0	0	0	0	0	0	1	0	0	0	4	3	k__Fungi	p__Ascomycota	c__Eurotiomycetes	o__Chaetothyriales	f__Cyphellophoraceae	g__Cyphellophora	s__Cyphellophora_pluriseptata
10	denovo621	5	0	1	0	0	0	0	0	0	0	0	0	0	0	0	0	k__Fungi	p__Basidiomycota	c__Cystobasidiomycetes	o__Cystobasidiales	f__Cystobasidiaceae	g__Cystobasidium	s__Cystobasidium_pinicola
11	denovo28	3108	1	1	25	986	6	683	822	1502	609	100	156	675	1	0	0	k__Fungi	p__Ascomycota	c__Saccharomycetes	o__Saccharomycetales	f__Debaryomycetaceae	g__Debaryomyces	s__Debaryomyces_udenii
12	denovo7new	0	1	1	2	2	2	2	5	0	4	1	0	0	0	0	10056	k__Fungi	p__Basidiomycota	c__Tremellomycetes	o__Tremellales	f__Bulleribasidiaceae	g__Dioszegia	s__Dioszegia_fristingensis
13	denovo53new	0	1	8919	3	0	544	0	0	0	1	2	0	1	0	0	0	k__Fungi	p__Basidiomycota	c__Tremellomycetes	o__Tremellales	f__Bulleribasidiaceae	g__Dioszegia	s__Dioszegia_hungarica
14	denovo1020new	1306	8	3	0	0	7	7065	1572	1	8993	0	1	10464	303	387	734	k__Fungi	p__Ascomycota	c__Dothideomycetes	o__Pleosporales	f__Melanommataceae	g__Herpotrichia	s__Herpotrichia_juniperi
15	denovo271new	46	1	290	219	0	0	0	0	1	3982	1	0	0	0	0	0	k__Fungi	p__Basidiomycota	c__Tremellomycetes	o__Holtermanniales	f__Holtermanniales_fam_Incertae_sedis	g__Holtermanniella	s__Holtermanniella_takashimae
16	denovo107new	14	1	0	1	0	1387	0	1	33194	3	7	3	6200	0	0	0	k__Fungi	p__Ascomycota	c__Leotiomycetes	o__Helotiales	f__Helotiaceae	g__Hymenoscyphus	s__Hymenoscyphus_fructigenus
17	denovo321	0	0	0	0	0	0	0	0	4	0	0	0	8	0	0	0	k__Fungi	p__Ascomycota	c__Leotiomycetes	o__Helotiales	f__Helotiaceae	g__Hymenoscyphus	s__Hymenoscyphus_scutula
18	denovo1057	0	0	0	0	0	1	0	0	5	0	0	0	0	0	0	0	k__Fungi	p__Ascomycota	c__Leotiomycetes	o__Helotiales	f__Helotiaceae	g__Hymenoscyphus	s__Hymenoscyphus_sinicus
19	denovo737	0	0	0	0	0	0	7	4	2	0	0	0	3	0	0	0	k__Fungi	p__Ascomycota	c__Leotiomycetes	o__Helotiales	f__Helotiaceae	g__Hymenoscyphus	s__Hymenoscyphus_subsymmetricus
20	denovo154	22	0	0	0	0	0	0	0	0	1	0	0	0	0	0	0	k__Fungi	p__Basidiomycota	c__Tremellomycetes	o__Cystofilobasidiales	f__Mrakiaceae	g__Itersonilia	s__Itersonilia_pannonica
21	denovo890	1	0	0	14	0	0	0	0	0	0	0	0	0	0	0	0	k__Fungi	p__Basidiomycota	c__Agaricomycetes	o__Polyporales	f__Polyporales_fam_Incertae_sedis	g__Junghuhnia	s__Junghuhnia_nitida
22	denovo150new	0	0	0	0	0	0	0	3318	1	0	0	0	0	1	1340	0	k__Fungi	p__Ascomycota	c__Leotiomycetes	o__Helotiales	f__Hyaloscyphaceae	g__Lachnum	s__Lachnum_virgineum
23	denovo40	465	0	4962	53	0	0	2	2	907	337	373	0	0	8	15	124	k__Fungi	p__Basidiomycota	c__Malasseziomycetes	o__Malasseziales	f__Malasseziaceae	g__Malassezia	s__Malassezia_restricta
24	denovo36	0	0	0	0	0	0	0	0	1	0	0	0	0	0	1951	0	k__Fungi	p__Ascomycota	c__Dothideomycetes	o__Capnodiales	f__Mycosphaerellaceae	g__Mycosphaerella	s__Mycosphaerella_eumusae
25	denovo14	823	2	4185	1969	0	0	0	0	0	1	1	5	0	0	0	0	k__Fungi	p__Ascomycota	c__Dothideomycetes	o__Capnodiales	f__Mycosphaerellaceae	g__Mycosphaerella	s__Mycosphaerella_tassiana
26	denovo793	0	4	0	0	1	0	0	0	0	0	0	0	0	0	0	0	k__Fungi	p__Ascomycota	c__Dothideomycetes	o__Pleosporales	f__Didymellaceae	g__Neoascochyta	s__Neoascochyta_europaea
27	denovo1182new	0	13467	1	7	3387	2	1	1	0	5	0	3	0	0	0	0	k__Fungi	p__Ascomycota	c__Dothideomycetes	o__Pleosporales	f__Didymellaceae	g__Neoascochyta	s__Neoascochyta_exitialis
28	denovo58	0	1	3	281	1079	0	0	3	2	1	0	2	0	1	0	0	k__Fungi	p__Ascomycota	c__Eurotiomycetes	o__Eurotiales	f__Aspergillaceae	g__Penicillium	s__Penicillium_commune
29	denovo20new	0	3684	1798	4	1113	0	0	0	0	2	0	156	0	0	0	0	k__Fungi	p__Ascomycota	c__Eurotiomycetes	o__Eurotiales	f__Aspergillaceae	g__Penicillium	s__Penicillium_fennelliae
30	denovo17new	8047	4	2	3	0	1	7	8	2	0	4	0	0	8	0	0	k__Fungi	p__Ascomycota	c__Dothideomycetes	o__Pleosporales	f__Phaeosphaeriaceae	g__Phaeosphaeria	s__Phaeosphaeria_podocarpi
31	denovo134new	2	9	2	9	4	11	6	24	0	6	0	7	6	10	4	0	k__Fungi	p__Ascomycota	c__Dothideomycetes	o__Capnodiales	f__Mycosphaerellaceae	g__Ramularia	s__Ramularia_pratensis
32	denovo102new	4474	8010	2758	4	0	0	0	0	4	0	487	110	0	0	1	0	k__Fungi	p__Ascomycota	c__Dothideomycetes	o__Pleosporales	f__Phaeosphaeriaceae	g__Sclerostagonospora	s__Sclerostagonospora_phragmiticola
33	denovo55	0	0	0	0	1	0	0	0	0	0	0	2125	0	0	0	0	k__Fungi	p__Ascomycota	c__Dothideomycetes	o__Pleosporales	f__Phaeosphaeriaceae	g__Setomelanomma	s__Setomelanomma_holmii
34	denovo72	0	0	0	0	0	0	0	0	0	0	383	0	0	0	0	2	k__Fungi	p__Basidiomycota	c__Microbotryomycetes	o__Sporidiobolales	f__Sporidiobolaceae	g__Sporobolomyces	s__Sporobolomyces_roseus
35	denovo68	0	0	810	1	0	0	0	0	0	0	1	0	0	0	0	0	k__Fungi	p__Basidiomycota	c__Agaricostilbomycetes	o__Agaricostilbales	f__Agaricostilbaceae	g__Sterigmatomyces	s__Sterigmatomyces_halophilus
36	denovo106new	9829	3	1	323	0	0	0	0	2	0	0	0	0	0	2	0	k__Fungi	p__Basidiomycota	c__Cystobasidiomycetes	o__Cystobasidiomycetes_ord_Incertae_sedis	f__Cystobasidiomycetes_fam_Incertae_sedis	g__Symmetrospora	s__Symmetrospora_marina
37	denovo306	0	0	0	0	0	0	4	0	0	1	0	0	0	0	0	0	k__Fungi	p__Ascomycota	c__Taphrinomycetes	o__Taphrinales	f__Taphrinaceae	g__Taphrina	s__Taphrina_carpini
38	denovo5	0	0	1	0	0	0	0	0	0	0	1	0	0	0	0	9403	k__Fungi	p__Basidiomycota	c__Tremellomycetes	o__Tremellales	f__Tremellaceae	g__Tremella	s__Tremella_globispora
39	denovo1new	2	0	1	463	0	1	1277	2	1	8	2594	0	0	0	15605	12566	k__Fungi	p__Basidiomycota	c__Tremellomycetes	o__Tremellales	f__Bulleribasidiaceae	g__Vishniacozyma	s__Vishniacozyma_victoriae
40	denovo613	0	0	0	3	0	0	0	0	0	0	0	0	0	0	0	0	k__Fungi	p__Ascomycota	c__Sordariomycetes	o__Hypocreales	f__Hypocreales_fam_Incertae_sedis	g__Acremonium	s__unidentified
41	denovo112new	20	9504	11170	3123	806	2	0	0	11329	5573	5324	716	4327	11	0	0	k__Fungi	p__Ascomycota	c__Dothideomycetes	o__Pleosporales	f__Pleosporaceae	g__Alternaria	s__unidentified
42	denovo1073new	9333	2	3045	937	1	563	0	0	10619	1098	746	1516	0	0	0	0	k__Fungi	p__Ascomycota	c__Leotiomycetes	o__Helotiales	f__Helotiaceae	g__Articulospora	s__unidentified
43	denovo116	0	0	0	1	0	0	0	0	0	0	1	0	1	0	0	6	k__Fungi	p__Ascomycota	c__Saccharomycetes	o__Saccharomycetales	f__Saccharomycetales_fam_Incertae_sedis	g__Candida	s__unidentified
44	denovo158new	5894	3212	2	911	1618	0	0	0	3	2578	507	0	0	0	0	0	k__Fungi	p__Ascomycota	c__Leotiomycetes	o__Helotiales	f__Helotiales_fam_Incertae_sedis	g__Chalara	s__unidentified
45	denovo0new	18	0	0	1482	0	0	2	0	42968	3	7	0	0	0	12	0	k__Fungi	p__Basidiomycota	c__Tremellomycetes	o__Tremellales	f__Tremellaceae	g__Cryptococcus	s__unidentified
46	denovo588	0	0	0	5	0	0	0	0	0	0	0	1	0	0	0	0	k__Fungi	p__Basidiomycota	c__Cystobasidiomycetes	o__Cystobasidiales	f__Cystobasidiaceae	g__Cystobasidium	s__unidentified
47	denovo749	0	52	1	0	1	0	0	0	0	0	0	0	0	0	0	0	k__Fungi	p__Ascomycota	c__Dothideomycetes	o__Pleosporales	f__Didymellaceae	g__Didymella	s__unidentified
48	denovo196new	6	4	0	0	0	0	502	0	0	2006	0	2	0	0	0	652	k__Fungi	p__Ascomycota	c__Leotiomycetes	o__Helotiales	f__Helotiaceae	g__Fontanospora	s__unidentified
49	denovo26	0	0	0	0	0	0	0	8	0	0	0	0	0	19478	0	0	k__Fungi	p__Ascomycota	c__Leotiomycetes	o__Helotiales	f__Hyaloscyphaceae	g__Lachnum	s__unidentified
50	denovo83	0	1	4	0	0	0	45	21	0	2	0	0	1	583	0	0	k__Fungi	p__Ascomycota	c__Orbiliomycetes	o__Orbiliales	f__Orbiliaceae	g__Orbilia	s__unidentified
51	denovo278	0	0	0	3	0	0	0	0	0	0	3	1	0	0	0	0	k__Fungi	p__Ascomycota	c__Eurotiomycetes	o__Eurotiales	f__Aspergillaceae	g__Penicillium	s__unidentified
52	denovo54new	0	0	0	0	0	0	0	0	0	0	322	1577	0	0	0	0	k__Fungi	p__Ascomycota	c__Leotiomycetes	o__Helotiales	f__Dermateaceae	g__Pezicula	s__unidentified
53	denovo57	0	0	0	0	0	0	0	0	0	0	1009	0	0	0	0	0	k__Fungi	p__Ascomycota	c__Dothideomycetes	o__Pleosporales	f__Cucurbitariaceae	g__Pyrenochaeta	s__unidentified
54	denovo152	0	0	0	0	0	0	3	0	0	0	0	0	0	0	0	0	k__Fungi	p__Ascomycota	c__Ascomycota_cls_Incertae_sedis	o__Ascomycota_ord_Incertae_sedis	f__Ascomycota_fam_Incertae_sedis	g__Retiarius	s__unidentified
55	denovo38	0	3	0	0	0	0	0	0	0	3393	1698	0	0	0	0	0	k__Fungi	p__Basidiomycota	c__Agaricomycetes	o__Cantharellales	f__Cantharellales_fam_Incertae_sedis	g__Sistotrema	s__unidentified
56	denovo218	0	0	0	3	0	1	3	7	0	1	0	0	0	0	0	0	k__Fungi	p__Ascomycota	c__Taphrinomycetes	o__Taphrinales	f__Taphrinaceae	g__Taphrina	s__unidentified
57	denovo10new	2451	4676	11524	973	320	1477	0	0	7131	1	862	165	0	0	0	0	k__Fungi	p__Ascomycota	c__Ascomycota_cls_Incertae_sedis	o__Ascomycota_ord_Incertae_sedis	f__Ascomycota_fam_Incertae_sedis	g__Tetracladium	s__unidentified
58	denovo1056new	0	11	1	76	4	0	0	0	512	2	6	144	1	0	0	0	k__Fungi	p__Ascomycota	c__Dothideomycetes	o__Pleosporales	f__Pleosporales_fam_Incertae_sedis	g__Xenobotryosphaeria	s__unidentified
59	denovo34new	7581	1	0	7	0	0	333	0	4	0	0	0	0	0	0	0	k__Fungi	p__Basidiomycota	c__Agaricomycetes	o__Cantharellales	f__Ceratobasidiaceae	g__unidentified	s__unidentified
60	denovo93	0	0	0	0	0	0	0	0	43	0	1	0	0	0	0	0	k__Fungi	p__Ascomycota	c__Saccharomycetes	o__Saccharomycetales	f__Dipodascaceae	g__unidentified	s__unidentified
61	denovo1084new	1376	0	0	1	0	44	0	0	4062	0	241	130	0	0	0	0	k__Fungi	p__Ascomycota	c__Eurotiomycetes	o__Chaetothyriales	f__Herpotrichiellaceae	g__unidentified	s__unidentified
62	denovo126new	133	122	363	38	17	80	34	52	272	1	33	10	35	0	58	0	k__Fungi	p__Ascomycota	c__Leotiomycetes	o__Helotiales	f__Hyaloscyphaceae	g__unidentified	s__unidentified
63	denovo274	0	3	0	0	0	0	0	0	0	2	0	0	0	2	0	0	k__Fungi	p__Ascomycota	c__Dothideomycetes	o__Capnodiales	f__Mycosphaerellaceae	g__unidentified	s__unidentified
64	denovo184new	0	0	0	0	0	0	1677	0	1	0	0	0	0	0	5382	2	k__Fungi	p__Ascomycota	c__Dothideomycetes	o__Venturiales	f__Venturiaceae	g__unidentified	s__unidentified
65	denovo18	2	0	0	0	0	0	0	0	7092	0	5	0	0	0	0	0	k__Fungi	p__Ascomycota	c__Sordariomycetes	o__Xylariales	f__Xylariaceae	g__unidentified	s__unidentified
66	denovo63	3	0	0	0	0	678	0	0	0	0	0	0	0	0	0	0	k__Fungi	p__Ascomycota	c__Dothideomycetes	o__Capnodiales	f__unidentified	g__unidentified	s__unidentified
67	denovo174	0	0	0	3	0	2	3	0	0	0	0	0	0	0	0	0	k__Fungi	p__Ascomycota	c__Eurotiomycetes	o__Chaetothyriales	f__unidentified	g__unidentified	s__unidentified
68	denovo70	0	0	0	0	1122	0	1	0	0	0	0	1	0	0	0	0	k__Fungi	p__Basidiomycota	c__Exobasidiomycetes	o__Entylomatales	f__unidentified	g__unidentified	s__unidentified
69	denovo146new	2	0	0	0	0	1	3286	4875	1913	0	1	1647	2425	3	2385	1	k__Fungi	p__Ascomycota	c__Leotiomycetes	o__Helotiales	f__unidentified	g__unidentified	s__unidentified
70	denovo76	0	0	0	803	0	0	0	0	0	0	0	0	0	0	0	0	k__Fungi	p__Basidiomycota	c__Malasseziomycetes	o__Malasseziales	f__unidentified	g__unidentified	s__unidentified
71	denovo128new	1	6431	15	57	2984	289	2	18	1	6084	3307	1329	0	0	0	0	k__Fungi	p__Ascomycota	c__Dothideomycetes	o__Pleosporales	f__unidentified	g__unidentified	s__unidentified
72	denovo117	0	1	6	0	0	0	0	0	1	0	0	0	0	0	0	0	k__Fungi	p__Basidiomycota	c__Tremellomycetes	o__Tremellales	f__unidentified	g__unidentified	s__unidentified
73	denovo1009	0	0	0	0	0	1	52	0	0	0	0	0	0	0	0	0	k__Fungi	p__Ascomycota	c__unidentified	o__unidentified	f__unidentified	g__unidentified	s__unidentified
74	denovo103	0	0	0	104	0	0	25	0	0	25	4	0	0	0	0	0	k__Fungi	p__Basidiomycota	c__Tremellomycetes	o__unidentified	f__unidentified	g__unidentified	s__unidentified
75	denovo104	0	0	0	682	0	0	0	151	0	0	0	0	0	0	0	0	k__Fungi	p__unidentified	c__unidentified	o__unidentified	f__unidentified	g__unidentified	s__unidentified
76	denovo110	2070	735	661	935	119	170	319	422	1	2610	1676	150	0	0	1626	3	k__Fungi	p__Basidiomycota	c__Tremellomycetes	o__unidentified	f__unidentified	g__unidentified	s__unidentified
77	denovo1107	0	0	2	63	0	0	0	0	0	0	0	0	0	0	0	0	k__Fungi	p__unidentified	c__unidentified	o__unidentified	f__unidentified	g__unidentified	s__unidentified
78	denovo119	1	0	5	6	0	0	6	10	10	0	0	1	0	0	0	1	k__Fungi	p__Ascomycota	c__unidentified	o__unidentified	f__unidentified	g__unidentified	s__unidentified
79	denovo12	2985	5	1793	0	1	0	0	0	3	9056	3	1936	0	1	0	0	k__Fungi	p__Ascomycota	c__unidentified	o__unidentified	f__unidentified	g__unidentified	s__unidentified
80	denovo131	0	0	0	0	0	0	0	0	659	0	1	0	0	0	0	0	k__Fungi	p__unidentified	c__unidentified	o__unidentified	f__unidentified	g__unidentified	s__unidentified
81	denovo135	7	8	1	15	4	3	5	8	3	29	2	4	7	14	0	2	k__Fungi	p__Ascomycota	c__unidentified	o__unidentified	f__unidentified	g__unidentified	s__unidentified
82	denovo138	0	0	0	0	0	0	0	0	0	0	0	0	1463	1	0	0	k__Fungi	p__unidentified	c__unidentified	o__unidentified	f__unidentified	g__unidentified	s__unidentified
83	denovo141	0	0	0	0	0	0	0	65	1	0	0	0	0	0	0	0	k__Fungi	p__unidentified	c__unidentified	o__unidentified	f__unidentified	g__unidentified	s__unidentified
84	denovo159	0	0	0	0	0	0	0	0	0	2	0	2	0	0	0	0	k__Fungi	p__unidentified	c__unidentified	o__unidentified	f__unidentified	g__unidentified	s__unidentified
85	denovo179	2	1	0	1	0	0	1	2	4	3	2	3	0	1	10	3	k__Fungi	p__Ascomycota	c__unidentified	o__unidentified	f__unidentified	g__unidentified	s__unidentified
86	denovo2	13734	4316	3811	13015	1540	2411	5405	3924	11	13428	9996	583	1	1	12542	1	k__Fungi	p__unidentified	c__unidentified	o__unidentified	f__unidentified	g__unidentified	s__unidentified
87	denovo203	0	0	0	5	0	0	1	0	0	66	1	0	0	0	0	0	k__Fungi	p__unidentified	c__unidentified	o__unidentified	f__unidentified	g__unidentified	s__unidentified
88	denovo23	2	8	3460	3133	2	1	0	9	21	0	1305	529	7	19	14	0	k__Fungi	p__unidentified	c__unidentified	o__unidentified	f__unidentified	g__unidentified	s__unidentified
89	denovo234	638	213	179	202	16	30	77	100	0	1037	613	83	0	0	732	1	k__Fungi	p__Basidiomycota	c__Tremellomycetes	o__unidentified	f__unidentified	g__unidentified	s__unidentified
90	denovo27	5	11416	3	3	0	1	0	0	0	4	0	0	0	0	2072	0	k__Fungi	p__unidentified	c__unidentified	o__unidentified	f__unidentified	g__unidentified	s__unidentified
91	denovo3	6	21470	9	4755	0	0	0	0	0	6865	5312	0	0	0	0	0	k__Fungi	p__unidentified	c__unidentified	o__unidentified	f__unidentified	g__unidentified	s__unidentified
92	denovo307	1	0	3	0	0	0	0	0	0	3	0	2	0	0	0	0	k__Fungi	p__Ascomycota	c__unidentified	o__unidentified	f__unidentified	g__unidentified	s__unidentified
93	denovo371	108	45	43	46	0	12	33	48	0	82	120	10	0	0	115	1	k__Fungi	p__Basidiomycota	c__Tremellomycetes	o__unidentified	f__unidentified	g__unidentified	s__unidentified
94	denovo374	0	8	0	14	0	0	0	0	0	3	8	0	0	0	0	0	k__Fungi	p__unidentified	c__unidentified	o__unidentified	f__unidentified	g__unidentified	s__unidentified
95	denovo46	0	0	1	0	0	0	1506	0	0	2	1041	0	0	0	4754	4663	k__Fungi	p__Basidiomycota	c__Tremellomycetes	o__unidentified	f__unidentified	g__unidentified	s__unidentified
96	denovo48	2253	1	703	86	1118	0	380	0	1	0	0	348	0	1	0	0	k__Fungi	p__unidentified	c__unidentified	o__unidentified	f__unidentified	g__unidentified	s__unidentified
97	denovo49	0	1	0	0	0	0	0	1137	0	1214	1	0	0	1	0	0	k__Fungi	p__unidentified	c__unidentified	o__unidentified	f__unidentified	g__unidentified	s__unidentified
98	denovo547	317	100	80	171	8	35	216	142	0	0	357	58	0	0	0	0	k__Fungi	p__Basidiomycota	c__Tremellomycetes	o__unidentified	f__unidentified	g__unidentified	s__unidentified
99	denovo557	0	0	0	18	0	0	0	0	0	0	19	7	0	0	0	0	k__Fungi	p__Ascomycota	c__Leotiomycetes	o__unidentified	f__unidentified	g__unidentified	s__unidentified
100	denovo568	0	1	402	545	1	1	1	1	3	0	166	162	3	1	0	0	k__Fungi	p__unidentified	c__unidentified	o__unidentified	f__unidentified	g__unidentified	s__unidentified
101	denovo570	0	0	12	27	0	1	0	0	0	0	13	29	0	0	0	0	k__Fungi	p__unidentified	c__unidentified	o__unidentified	f__unidentified	g__unidentified	s__unidentified
102	denovo572	0	0	0	7	0	0	0	0	0	0	3	1	0	0	0	0	k__Fungi	p__Ascomycota	c__Leotiomycetes	o__unidentified	f__unidentified	g__unidentified	s__unidentified
103	denovo585	14	0	6	0	0	0	0	0	0	0	0	6	0	0	0	0	k__Fungi	p__unidentified	c__unidentified	o__unidentified	f__unidentified	g__unidentified	s__unidentified
104	denovo59	0	0	0	533	0	0	0	0	0	0	794	396	0	0	0	0	k__Fungi	p__Ascomycota	c__Leotiomycetes	o__unidentified	f__unidentified	g__unidentified	s__unidentified
105	denovo597	0	0	0	2	0	0	0	0	0	0	1	13	0	0	0	0	k__Fungi	p__Ascomycota	c__Leotiomycetes	o__unidentified	f__unidentified	g__unidentified	s__unidentified
106	denovo625	0	0	0	1	0	0	0	0	0	0	1	3	0	0	0	0	k__Fungi	p__unidentified	c__unidentified	o__unidentified	f__unidentified	g__unidentified	s__unidentified
107	denovo660	0	21	0	0	3	0	0	0	0	0	51	2	0	0	0	0	k__Fungi	p__unidentified	c__unidentified	o__unidentified	f__unidentified	g__unidentified	s__unidentified
108	denovo706	0	0	7	4	0	0	0	0	0	0	0	0	2	1	0	0	k__Fungi	p__Ascomycota	c__unidentified	o__unidentified	f__unidentified	g__unidentified	s__unidentified
109	denovo755	20	54	7	1	12	0	0	0	0	0	0	0	0	0	0	0	k__Fungi	p__unidentified	c__unidentified	o__unidentified	f__unidentified	g__unidentified	s__unidentified
111	denovo876	13	2	1	1	0	1	1	3	0	0	0	0	0	0	0	0	k__Fungi	p__Basidiomycota	c__Tremellomycetes	o__unidentified	f__unidentified	g__unidentified	s__unidentified
112	denovo931	5	0	0	0	0	0	6	0	0	0	0	0	0	0	0	0	k__Fungi	p__Ascomycota	c__unidentified	o__unidentified	f__unidentified	g__unidentified	s__unidentified
113	denovo96	0	0	0	140	0	0	16	0	0	103	32	0	0	0	0	0	k__Fungi	p__unidentified	c__unidentified	o__unidentified	f__unidentified	g__unidentified	s__unidentified
114	denovo97	0	0	0	152	0	0	0	0	0	4	4	0	0	1	0	0	k__Fungi	p__Ascomycota	c__unidentified	o__unidentified	f__unidentified	g__unidentified	s__unidentified

## Sheet: pvot LULU
	Column Labels
Values	g__Acremonium	g__Alternaria	g__Articulospora	g__Bullera	g__Candida	g__Cercospora	g__Cercosporella	g__Chaetomium	g__Chalara	g__Chalastospora	g__Crepidotus	g__Cryptococcus	g__Cyphellophora	g__Cystobasidium	g__Debaryomyces	g__Didymella	g__Dioszegia	g__Fontanospora	g__Herpotrichia	g__Holtermanniella	g__Hymenoscyphus	g__Itersonilia	g__Junghuhnia	g__Lachnum	g__Malassezia	g__Mycosphaerella	g__Neoascochyta	g__Orbilia	g__Penicillium	g__Pezicula	g__Phaeosphaeria	g__Pyrenochaeta	g__Ramularia	g__Retiarius	g__Sclerostagonospora	g__Setomelanomma	g__Sistotrema	g__Sporobolomyces	g__Sterigmatomyces	g__Symmetrospora	g__Taphrina	g__Tetracladium	g__Tremella	g__unidentified	g__Vishniacozyma	g__Xenobotryosphaeria	Grand Total
Sum of btg46	0	20	9333	23	0	0	0	0	5894	0	0	18	0	5	3108	0	0	6	1306	46	14	22	1	0	465	823	0	0	0	0	8047	0	2	0	4474	0	0	0	0	9829	0	2451	0	31279	2	0	77168
Sum of btg47	0	9504	2	0	1	4	1	0	3212	0	0	0	0	0	1	52	2	4	8	1	1	0	0	0	0	2	13471	1	3685	0	4	0	9	0	8010	0	3	0	0	3	0	4676	0	44963	0	11	87631
Sum of btg48	0	11170	3045	1	6047	0	0	0	2	0	0	0	0	1	1	1	8920	0	3	290	0	0	0	0	4962	4185	1	4	1801	0	2	0	2	0	2758	0	0	0	810	1	0	11524	1	11573	1	1	67107
Sum of btg49	3	3123	937	2045	12	0	0	0	911	0	0	1482	0	5	25	0	5	0	0	219	1	0	14	0	53	1969	7	0	288	0	3	0	9	0	4	0	0	0	1	323	3	973	0	25576	463	76	38530
Sum of btg50	0	806	1	0	0	1	0	0	1618	0	0	0	0	0	986	1	2	0	0	0	0	0	0	0	0	0	3388	0	2192	0	0	0	4	0	0	1	0	0	0	0	0	320	0	6947	0	4	16271
Sum of btg51	0	2	563	0	0	0	0	0	0	0	0	0	0	0	6	0	546	0	7	0	1388	0	0	0	0	0	2	0	0	0	1	0	11	0	0	0	0	0	0	0	1	1477	0	3761	1	0	7766
Sum of btg52	0	0	0	0	0	2	0	0	0	0	0	2	0	0	683	0	2	502	7065	0	7	0	0	0	2	0	1	45	0	0	7	0	6	3	0	0	0	0	0	0	7	0	0	13386	1277	0	22997
Sum of btg53	0	0	0	6396	0	4	0	0	0	0	1	0	0	0	822	0	5	0	1572	0	5	0	0	3326	2	0	1	21	3	0	8	0	24	0	0	0	0	0	0	0	7	0	0	10967	2	0	23166
Sum of btg55	0	11329	10619	0	0	12	0	0	3	1	0	42968	0	0	1502	0	0	0	1	1	33205	0	0	1	907	1	0	0	2	0	2	0	0	0	4	0	0	0	0	2	0	7131	0	14106	1	512	122310
Sum of btg61	0	5573	1098	4	0	8	0	696	2578	3119	0	3	0	0	609	0	5	2006	8993	3982	3	1	0	0	337	1	5	2	3	0	0	0	6	0	0	0	3393	0	0	0	2	1	0	40623	8	2	73061
Sum of btg62	0	5324	746	0	3	2	0	0	507	0	0	7	1	0	100	0	3	0	0	1	7	0	0	0	373	1	0	0	3	322	4	1009	0	0	487	0	1698	383	1	0	0	862	1	25114	2594	6	39559
Sum of btg64	0	716	1516	0	0	3	0	0	0	0	1	0	0	1	156	0	0	2	1	0	3	0	0	0	0	5	3	0	159	1577	0	0	7	0	110	2125	0	0	0	0	0	165	0	7445	0	144	14139
Sum of btg66	0	4327	0	0	1	2	0	0	0	0	0	0	0	0	675	0	1	0	10464	0	6211	0	0	0	0	0	0	1	0	0	0	0	6	0	0	0	0	0	0	0	0	0	0	3943	0	1	25632
Sum of btg68	0	11	0	0	0	9	0	0	0	0	6743	0	0	0	1	0	0	0	303	0	0	0	0	19479	8	0	0	583	1	0	8	0	10	0	0	0	0	0	0	0	0	0	0	47	0	0	27203
Sum of btg69	0	0	0	0	0	0	131	0	0	0	0	12	4	0	0	0	0	0	387	0	0	0	0	1340	15	1951	0	0	0	0	0	0	4	0	1	0	0	0	0	2	0	0	0	29690	15605	0	49142
Sum of btg70	0	0	0	0	6	2	0	0	0	0	0	0	3	0	0	0	10056	652	734	0	0	0	0	0	124	0	0	0	0	0	0	0	0	0	0	0	0	2	0	0	0	0	9403	4678	12566	0	38226

## Sheet: phylum & orders
All data of this sheet were obtatind from the pvot LULU OTU
Phylum
p__Ascomycota	39996	49229	42734	9181	12328	4556	13400	10758	77729	39887	13800	12171	24157	20428	11653	1406
p__Basidiomycota	21138	1106	15958	6879	1267	795	3794	7121	43885	11489	8872	304	1	6751	22861	36819
p__unidentified	16034	37296	8415	22470	2676	2415	5803	5287	696	21685	16887	1664	1474	24	14628	1
Row Labels	sum	relative proportion								Orders	Grand total	btg46	btg47	btg48	btg49	btg50	btg61	btg62	btg64	btg51	btg52	btg53	btg55	btg66	btg68	btg69	btg70
p__Ascomycota	383413	52.5289								o__Agaricales	6745	0	0	0	0	0	0	0	1	0	0	0	1	0	6743	0	0
p__Basidiomycota	189040	25.8992								o__Agaricostilbales	812	0	0	810	1	0	0	0	0	0	0	1	0	0	0	0	0
p__unidentified	157455	21.5719								o__Ascomycota_ord_Incertae_sedis	29583	2451	4676	11524	973	320	1477	3	0	7131	1	862	165	0	0	0	0
	729908									o__Cantharellales	13020	7581	4	0	7	0	0	333	0	4	3393	1698	0	0	0	0	0
										o__Capnodiales	9907	828	19	4187	1978	5	689	8	28	13	17	3	15	8	21	2086	2
										o__Chaetothyriales	5870	1376	0	0	4	0	46	3	0	4062	0	242	130	0	0	4	3
										o__Cystobasidiales	12	5	0	1	5	0	0	0	0	0	0	0	1	0	0	0	0
										o__Cystobasidiomycetes_ord_Incertae_sedis	10160	9829	3	1	323	0	0	0	0	2	0	0	0	0	0	2	0
										o__Cystofilobasidiales	23	22	0	0	0	0	0	0	0	0	1	0	0	0	0	0	0
										o__Entylomatales	1124	0	0	0	0	1122	0	1	0	0	0	0	1	0	0	0	0
										o__Eurotiales	8137	0	3685	1801	288	2192	0	0	3	2	3	3	159	0	1	0	0
										o__Helotiales	130434	15382	3341	3410	1887	1636	2032	3829	8258	46013	5686	1616	4755	8671	19482	3783	653
										o__Holtermanniales	4540	46	1	290	219	0	0	0	0	1	3982	1	0	0	0	0	0
										o__Hypocreales	3	0	0	0	3	0	0	0	0	0	0	0	0	0	0	0	0
										o__Malasseziales	8051	465	0	4962	856	0	0	2	2	907	337	373	0	0	8	15	124
										o__Orbiliales	657	0	1	4	0	0	0	45	21	0	2	0	0	1	583	0	0
										o__Pleosporales	151146	13848	37491	13951	3270	7184	301	7075	1599	11850	23776	10137	4428	14792	322	388	734
										o__Polyporales	15	1	0	0	14	0	0	0	0	0	0	0	0	0	0	0	0
										o__Saccharomycetales	14789	3108	2	6048	37	986	6	683	822	1545	609	104	156	676	1	0	6
										o__Sordariales	696	0	0	0	0	0	0	0	0	0	696	0	0	0	0	0	0
										o__Sporidiobolales	385	0	0	0	0	0	0	0	0	0	0	383	0	0	0	0	2
										o__Taphrinales	20	0	0	0	3	0	1	7	7	0	2	0	0	0	0	0	0
										o__Tremellales	114441	43	3	8929	3995	2	547	1281	6403	42970	20	2605	0	1	0	15617	32025
										o__unidentified	205177	22181	38405	11189	24667	2824	2667	8050	6022	717	34536	21526	4328	1483	42	21865	4675
										o__Venturiales	7062	0	0	0	0	0	0	1677	0	1	0	0	0	0	0	5382	2
										o__Xylariales	7099	2	0	0	0	0	0	0	0	7092	0	5	0	0	0	0	0
										Genus	Grand Total	Sum of btg46	Sum of btg47	Sum of btg48	Sum of btg49	Sum of btg50	Sum of btg61	Sum of btg62	Sum of btg64	Sum of btg51	Sum of btg52	Sum of btg53	Sum of btg55	Sum of btg66	Sum of btg68	Sum of btg69	Sum of btg70
										g__Acremonium	3	0	0	0	3	0	0	0	0	0	0	0	0	0	0	0	0
										g__Alternaria	51905	20	9504	11170	3123	806	2	0	0	11329	5573	5324	716	4327	11	0	0
										g__Articulospora	27860	9333	2	3045	937	1	563	0	0	10619	1098	746	1516	0	0	0	0
										g__Bullera	8469	23	0	1	2045	0	0	0	6396	0	4	0	0	0	0	0	0
										g__Candida	6070	0	1	6047	12	0	0	0	0	0	0	3	0	1	0	0	6
										g__Cercospora	49	0	4	0	0	1	0	2	4	12	8	2	3	2	9	0	2
										g__Cercosporella	132	0	1	0	0	0	0	0	0	0	0	0	0	0	0	131	0
										g__Chaetomium	696	0	0	0	0	0	0	0	0	0	696	0	0	0	0	0	0
										g__Chalara	14725	5894	3212	2	911	1618	0	0	0	3	2578	507	0	0	0	0	0
										g__Chalastospora	3120	0	0	0	0	0	0	0	0	1	3119	0	0	0	0	0	0
										g__Crepidotus	6745	0	0	0	0	0	0	0	1	0	0	0	1	0	6743	0	0
										g__Cryptococcus	44492	18	0	0	1482	0	0	2	0	42968	3	7	0	0	0	12	0
										g__Cyphellophora	8	0	0	0	0	0	0	0	0	0	0	1	0	0	0	4	3
										g__Cystobasidium	12	5	0	1	5	0	0	0	0	0	0	0	1	0	0	0	0
										g__Debaryomyces	8675	3108	1	1	25	986	6	683	822	1502	609	100	156	675	1	0	0
										g__Didymella	54	0	52	1	0	1	0	0	0	0	0	0	0	0	0	0	0
										g__Dioszegia	19547	0	2	8920	5	2	546	2	5	0	5	3	0	1	0	0	10056
										g__Fontanospora	3172	6	4	0	0	0	0	502	0	0	2006	0	2	0	0	0	652
										g__Herpotrichia	30844	1306	8	3	0	0	7	7065	1572	1	8993	0	1	10464	303	387	734
										g__Holtermanniella	4540	46	1	290	219	0	0	0	0	1	3982	1	0	0	0	0	0
										g__Hymenoscyphus	40845	14	1	0	1	0	1388	7	5	33205	3	7	3	6211	0	0	0
										g__Itersonilia	23	22	0	0	0	0	0	0	0	0	1	0	0	0	0	0	0
										g__Junghuhnia	15	1	0	0	14	0	0	0	0	0	0	0	0	0	0	0	0
										g__Lachnum	24146	0	0	0	0	0	0	0	3326	1	0	0	0	0	19479	1340	0
										g__Malassezia	7248	465	0	4962	53	0	0	2	2	907	337	373	0	0	8	15	124
										g__Mycosphaerella	8938	823	2	4185	1969	0	0	0	0	1	1	1	5	0	0	1951	0
										g__Neoascochyta	16879	0	13471	1	7	3388	2	1	1	0	5	0	3	0	0	0	0
										g__Orbilia	657	0	1	4	0	0	0	45	21	0	2	0	0	1	583	0	0
										g__Penicillium	8137	0	3685	1801	288	2192	0	0	3	2	3	3	159	0	1	0	0
										g__Pezicula	1899	0	0	0	0	0	0	0	0	0	0	322	1577	0	0	0	0
										g__Phaeosphaeria	8086	8047	4	2	3	0	1	7	8	2	0	4	0	0	8	0	0
										g__Pyrenochaeta	1009	0	0	0	0	0	0	0	0	0	0	1009	0	0	0	0	0
										g__Ramularia	100	2	9	2	9	4	11	6	24	0	6	0	7	6	10	4	0
										g__Retiarius	3	0	0	0	0	0	0	3	0	0	0	0	0	0	0	0	0
										g__Sclerostagonospora	15848	4474	8010	2758	4	0	0	0	0	4	0	487	110	0	0	1	0
										g__Setomelanomma	2126	0	0	0	0	1	0	0	0	0	0	0	2125	0	0	0	0
										g__Sistotrema	5094	0	3	0	0	0	0	0	0	0	3393	1698	0	0	0	0	0
										g__Sporobolomyces	385	0	0	0	0	0	0	0	0	0	0	383	0	0	0	0	2
										g__Sterigmatomyces	812	0	0	810	1	0	0	0	0	0	0	1	0	0	0	0	0
										g__Symmetrospora	10160	9829	3	1	323	0	0	0	0	2	0	0	0	0	0	2	0
										g__Taphrina	20	0	0	0	3	0	1	7	7	0	2	0	0	0	0	0	0
										g__Tetracladium	29580	2451	4676	11524	973	320	1477	0	0	7131	1	862	165	0	0	0	0
										g__Tremella	9405	0	0	1	0	0	0	0	0	0	0	1	0	0	0	0	9403
										g__unidentified	274098	31279	44963	11573	25576	6947	3761	13386	10967	14106	40623	25114	7445	3943	47	29690	4678
										g__Vishniacozyma		2	0	1	463	0	1	1277	2	1	8	2594	0	0	0	15605	12566
										g__Xenobotryosphaeria		0	11	1	76	4	0	0	0	512	2	6	144	1	0	0	0

## Sheet: order_comp
Values	Agaricales	Agaricostilbales	Ascomycota_ord_Incertae_sedis	Cantharellales	Capnodiales	Chaetothyriales	Cystobasidiales	Cystobasidiomycetes_ord_Incertae_sedis	Cystofilobasidiales	Entylomatales	Eurotiales	Helotiales	Holtermanniales	Hypocreales	Malasseziales	Orbiliales	Pleosporales	Polyporales	Saccharomycetales	Sordariales	Sporidiobolales	Taphrinales	Tremellales	unidentified	Venturiales	Xylariales
btg46	0	0	2451	7581	828	1376	5	9829	22	0	0	15382	46	0	465	0	13848	1	3108	0	0	0	43	22181	0	2
btg47	0	0	4676	4	19	0	0	3	0	0	3685	3341	1	0	0	1	37491	0	2	0	0	0	3	38405	0	0
btg48	0	810	11524	0	4187	0	1	1	0	0	1801	3410	290	0	4962	4	13951	0	6048	0	0	0	8929	11189	0	0
btg49	0	1	973	7	1978	4	5	323	0	0	288	1887	219	3	856	0	3270	14	37	0	0	3	3995	24667	0	0
btg50	0	0	320	0	5	0	0	0	0	1122	2192	1636	0	0	0	0	7184	0	986	0	0	0	2	2824	0	0
btg51	0	0	1477	0	689	46	0	0	0	0	0	2032	0	0	0	0	301	0	6	0	0	1	547	2667	0	0
btg52	0	0	3	333	8	3	0	0	0	1	0	3829	0	0	2	45	7075	0	683	0	0	7	1281	8050	1677	0
btg53	1	0	0	0	28	0	0	0	0	0	3	8258	0	0	2	21	1599	0	822	0	0	7	6403	6022	0	0
btg55	0	0	7131	4	13	4062	0	2	0	0	2	46013	1	0	907	0	11850	0	1545	0	0	0	42970	717	1	7092
btg61	0	0	1	3393	17	0	0	0	1	0	3	5686	3982	0	337	2	23776	0	609	696	0	2	20	34536	0	0
btg62	0	1	862	1698	3	242	0	0	0	0	3	1616	1	0	373	0	10137	0	104	0	383	0	2605	21526	0	5
btg64	1	0	165	0	15	130	1	0	0	1	159	4755	0	0	0	0	4428	0	156	0	0	0	0	4328	0	0
btg66	0	0	0	0	8	0	0	0	0	0	0	8671	0	0	0	1	14792	0	676	0	0	0	1	1483	0	0
btg68	6743	0	0	0	21	0	0	0	0	0	1	19482	0	0	8	583	322	0	1	0	0	0	0	42	0	0
btg69	0	0	0	0	2086	4	0	2	0	0	0	3783	0	0	15	0	388	0	0	0	0	0	15617	21865	5382	0
btg70	0	0	0	0	2	3	0	0	0	0	0	653	0	0	124	0	734	0	6	0	2	0	32025	4675	2	0

## Sheet: env_order_comp
sample	substrate	elevation	site	site_substrate	sub	group	sample_id
btg46	Twig	valley	1	valley_twig	1	1	btg46
btg47	Twig	valley	1	valley_twig	1	1	btg47
btg48	Twig	valley	1	valley_twig	1	1	btg48
btg49	Twig	valley	1	valley_twig	1	1	btg49
btg50	Twig	valley	1	valley_twig	1	1	btg50
btg61	Twig	mountain	2	mountain_twig	1	3	btg61
btg62	Twig	mountain	2	mountain_twig	1	3	btg62
btg64	Twig	mountain	2	mountain_twig	1	3	btg64
btg51	Bud	valley	1	valley_bud	2	2	btg51
btg52	Bud	valley	1	valley_bud	2	2	btg52
btg53	Bud	valley	1	valley_bud	2	2	btg53
btg55	Bud	valley	1	valley_bud	2	2	btg55
btg66	Bud	mountain	2	mountain_bud	2	4	btg66
btg68	Bud	mountain	2	mountain_bud	2	4	btg68
btg69	Bud	mountain	2	mountain_bud	2	4	btg69
btg70	Bud	mountain	2	mountain_bud	2	4	btg70

## Sheet: spec
variable	btg46	btg47	btg48	btg49	btg50	btg51	btg52	btg53	btg55	btg61	btg62	btg64	btg66	btg68	btg69	btg70
denovo1016new	23	0	0	1	0	0	0	6246	0	4	0	0	0	0	0	0
denovo33	0	0	1	2044	0	0	0	150	0	0	0	0	0	0	0	0
denovo1164new	0	1	6047	11	0	0	0	0	0	0	2	0	0	0	0	0
denovo108	0	4	0	0	1	0	2	4	12	8	2	3	2	9	0	2
denovo418	0	1	0	0	0	0	0	0	0	0	0	0	0	0	131	0
denovo74	0	0	0	0	0	0	0	0	0	696	0	0	0	0	0	0
denovo41	0	0	0	0	0	0	0	0	1	3119	0	0	0	0	0	0
denovo44	0	0	0	0	0	0	0	1	0	0	0	1	0	6743	0	0
denovo180	0	0	0	0	0	0	0	0	0	0	1	0	0	0	4	3
denovo621	5	0	1	0	0	0	0	0	0	0	0	0	0	0	0	0
denovo28	3108	1	1	25	986	6	683	822	1502	609	100	156	675	1	0	0
denovo7new	0	1	1	2	2	2	2	5	0	4	1	0	0	0	0	10056
denovo53new	0	1	8919	3	0	544	0	0	0	1	2	0	1	0	0	0
denovo1020new	1306	8	3	0	0	7	7065	1572	1	8993	0	1	10464	303	387	734
denovo271new	46	1	290	219	0	0	0	0	1	3982	1	0	0	0	0	0
denovo107new	14	1	0	1	0	1387	0	1	33194	3	7	3	6200	0	0	0
denovo321	0	0	0	0	0	0	0	0	4	0	0	0	8	0	0	0
denovo1057	0	0	0	0	0	1	0	0	5	0	0	0	0	0	0	0
denovo737	0	0	0	0	0	0	7	4	2	0	0	0	3	0	0	0
denovo154	22	0	0	0	0	0	0	0	0	1	0	0	0	0	0	0
denovo890	1	0	0	14	0	0	0	0	0	0	0	0	0	0	0	0
denovo150new	0	0	0	0	0	0	0	3318	1	0	0	0	0	1	1340	0
denovo40	465	0	4962	53	0	0	2	2	907	337	373	0	0	8	15	124
denovo36	0	0	0	0	0	0	0	0	1	0	0	0	0	0	1951	0
denovo14	823	2	4185	1969	0	0	0	0	0	1	1	5	0	0	0	0
denovo793	0	4	0	0	1	0	0	0	0	0	0	0	0	0	0	0
denovo1182new	0	13467	1	7	3387	2	1	1	0	5	0	3	0	0	0	0
denovo58	0	1	3	281	1079	0	0	3	2	1	0	2	0	1	0	0
denovo20new	0	3684	1798	4	1113	0	0	0	0	2	0	156	0	0	0	0
denovo17new	8047	4	2	3	0	1	7	8	2	0	4	0	0	8	0	0
denovo134new	2	9	2	9	4	11	6	24	0	6	0	7	6	10	4	0
denovo102new	4474	8010	2758	4	0	0	0	0	4	0	487	110	0	0	1	0
denovo55	0	0	0	0	1	0	0	0	0	0	0	2125	0	0	0	0
denovo72	0	0	0	0	0	0	0	0	0	0	383	0	0	0	0	2
denovo68	0	0	810	1	0	0	0	0	0	0	1	0	0	0	0	0
denovo106new	9829	3	1	323	0	0	0	0	2	0	0	0	0	0	2	0
denovo306	0	0	0	0	0	0	4	0	0	1	0	0	0	0	0	0
denovo5	0	0	1	0	0	0	0	0	0	0	1	0	0	0	0	9403
denovo1new	2	0	1	463	0	1	1277	2	1	8	2594	0	0	0	15605	12566
denovo613	0	0	0	3	0	0	0	0	0	0	0	0	0	0	0	0
denovo112new	20	9504	11170	3123	806	2	0	0	11329	5573	5324	716	4327	11	0	0
denovo1073new	9333	2	3045	937	1	563	0	0	10619	1098	746	1516	0	0	0	0
denovo116	0	0	0	1	0	0	0	0	0	0	1	0	1	0	0	6
denovo158new	5894	3212	2	911	1618	0	0	0	3	2578	507	0	0	0	0	0
denovo0new	18	0	0	1482	0	0	2	0	42968	3	7	0	0	0	12	0
denovo588	0	0	0	5	0	0	0	0	0	0	0	1	0	0	0	0
denovo749	0	52	1	0	1	0	0	0	0	0	0	0	0	0	0	0
denovo196new	6	4	0	0	0	0	502	0	0	2006	0	2	0	0	0	652
denovo26	0	0	0	0	0	0	0	8	0	0	0	0	0	19478	0	0
denovo83	0	1	4	0	0	0	45	21	0	2	0	0	1	583	0	0
denovo278	0	0	0	3	0	0	0	0	0	0	3	1	0	0	0	0
denovo54new	0	0	0	0	0	0	0	0	0	0	322	1577	0	0	0	0
denovo57	0	0	0	0	0	0	0	0	0	0	1009	0	0	0	0	0
denovo152	0	0	0	0	0	0	3	0	0	0	0	0	0	0	0	0
denovo38	0	3	0	0	0	0	0	0	0	3393	1698	0	0	0	0	0
denovo218	0	0	0	3	0	1	3	7	0	1	0	0	0	0	0	0
denovo10new	2451	4676	11524	973	320	1477	0	0	7131	1	862	165	0	0	0	0
denovo1056new	0	11	1	76	4	0	0	0	512	2	6	144	1	0	0	0
denovo34new	7581	1	0	7	0	0	333	0	4	0	0	0	0	0	0	0
denovo93	0	0	0	0	0	0	0	0	43	0	1	0	0	0	0	0
denovo1084new	1376	0	0	1	0	44	0	0	4062	0	241	130	0	0	0	0
denovo126new	133	122	363	38	17	80	34	52	272	1	33	10	35	0	58	0
denovo274	0	3	0	0	0	0	0	0	0	2	0	0	0	2	0	0
denovo184new	0	0	0	0	0	0	1677	0	1	0	0	0	0	0	5382	2
denovo18	2	0	0	0	0	0	0	0	7092	0	5	0	0	0	0	0
denovo63	3	0	0	0	0	678	0	0	0	0	0	0	0	0	0	0
denovo174	0	0	0	3	0	2	3	0	0	0	0	0	0	0	0	0
denovo70	0	0	0	0	1122	0	1	0	0	0	0	1	0	0	0	0
denovo146new	2	0	0	0	0	1	3286	4875	1913	0	1	1647	2425	3	2385	1
denovo76	0	0	0	803	0	0	0	0	0	0	0	0	0	0	0	0
denovo128new	1	6431	15	57	2984	289	2	18	1	6084	3307	1329	0	0	0	0
denovo117	0	1	6	0	0	0	0	0	1	0	0	0	0	0	0	0
denovo1009	0	0	0	0	0	1	52	0	0	0	0	0	0	0	0	0
denovo103	0	0	0	104	0	0	25	0	0	25	4	0	0	0	0	0
denovo104	0	0	0	682	0	0	0	151	0	0	0	0	0	0	0	0
denovo110	2070	735	661	935	119	170	319	422	1	2610	1676	150	0	0	1626	3
denovo1107	0	0	2	63	0	0	0	0	0	0	0	0	0	0	0	0
denovo119	1	0	5	6	0	0	6	10	10	0	0	1	0	0	0	1
denovo12	2985	5	1793	0	1	0	0	0	3	9056	3	1936	0	1	0	0
denovo131	0	0	0	0	0	0	0	0	659	0	1	0	0	0	0	0
denovo135	7	8	1	15	4	3	5	8	3	29	2	4	7	14	0	2
denovo138	0	0	0	0	0	0	0	0	0	0	0	0	1463	1	0	0
denovo141	0	0	0	0	0	0	0	65	1	0	0	0	0	0	0	0
denovo159	0	0	0	0	0	0	0	0	0	2	0	2	0	0	0	0
denovo179	2	1	0	1	0	0	1	2	4	3	2	3	0	1	10	3
denovo2	13734	4316	3811	13015	1540	2411	5405	3924	11	13428	9996	583	1	1	12542	1
denovo203	0	0	0	5	0	0	1	0	0	66	1	0	0	0	0	0
denovo23	2	8	3460	3133	2	1	0	9	21	0	1305	529	7	19	14	0
denovo234	638	213	179	202	16	30	77	100	0	1037	613	83	0	0	732	1
denovo27	5	11416	3	3	0	1	0	0	0	4	0	0	0	0	2072	0
denovo3	6	21470	9	4755	0	0	0	0	0	6865	5312	0	0	0	0	0
denovo307	1	0	3	0	0	0	0	0	0	3	0	2	0	0	0	0
denovo371	108	45	43	46	0	12	33	48	0	82	120	10	0	0	115	1
denovo374	0	8	0	14	0	0	0	0	0	3	8	0	0	0	0	0
denovo46	0	0	1	0	0	0	1506	0	0	2	1041	0	0	0	4754	4663
denovo48	2253	1	703	86	1118	0	380	0	1	0	0	348	0	1	0	0
denovo49	0	1	0	0	0	0	0	1137	0	1214	1	0	0	1	0	0
denovo547	317	100	80	171	8	35	216	142	0	0	357	58	0	0	0	0
denovo557	0	0	0	18	0	0	0	0	0	0	19	7	0	0	0	0
denovo568	0	1	402	545	1	1	1	1	3	0	166	162	3	1	0	0
denovo570	0	0	12	27	0	1	0	0	0	0	13	29	0	0	0	0
denovo572	0	0	0	7	0	0	0	0	0	0	3	1	0	0	0	0
denovo585	14	0	6	0	0	0	0	0	0	0	0	6	0	0	0	0
denovo59	0	0	0	533	0	0	0	0	0	0	794	396	0	0	0	0
denovo597	0	0	0	2	0	0	0	0	0	0	1	13	0	0	0	0
denovo625	0	0	0	1	0	0	0	0	0	0	1	3	0	0	0	0
denovo660	0	21	0	0	3	0	0	0	0	0	51	2	0	0	0	0
denovo706	0	0	7	4	0	0	0	0	0	0	0	0	2	1	0	0
denovo755	20	54	7	1	12	0	0	0	0	0	0	0	0	0	0	0
denovo876	13	2	1	1	0	1	1	3	0	0	0	0	0	0	0	0
denovo931	5	0	0	0	0	0	6	0	0	0	0	0	0	0	0	0
denovo96	0	0	0	140	0	0	16	0	0	103	32	0	0	0	0	0
denovo97	0	0	0	152	0	0	0	0	0	4	4	0	0	1	0	0

## Sheet: env
sample	substrate	elevation	site	site_substrate	sub	group	sample_id
btg46	Twig	valley	1	valley_twig	1	1	btg46
btg47	Twig	valley	1	valley_twig	1	1	btg47
btg48	Twig	valley	1	valley_twig	1	1	btg48
btg49	Twig	valley	1	valley_twig	1	1	btg49
btg50	Twig	valley	1	valley_twig	1	1	btg50
btg51	Bud	valley	1	valley_bud	2	2	btg51
btg52	Bud	valley	1	valley_bud	2	2	btg52
btg53	Bud	valley	1	valley_bud	2	2	btg53
btg55	Bud	valley	1	valley_bud	2	2	btg55
btg61	Twig	mountain	2	mountain_twig	1	3	btg61
btg62	Twig	mountain	2	mountain_twig	1	3	btg62
btg64	Twig	mountain	2	mountain_twig	1	3	btg64
btg66	Bud	mountain	2	mountain_bud	2	4	btg66
btg68	Bud	mountain	2	mountain_bud	2	4	btg68
btg69	Bud	mountain	2	mountain_bud	2	4	btg69
btg70	Bud	mountain	2	mountain_bud	2	4	btg70

## Sheet: func guild maikin
variable	btg46	btg47	btg48	btg49	btg50	btg51	btg52	btg53	btg55	btg61	btg62	btg64	btg66	btg68	btg69	btg70	k	p	c	o	f	g	s	taxonomy
denovo1016new	23	0	0	1	0	0	0	6246	0	4	0	0	0	0	0	0	k__Fungi	p__Basidiomycota	c__Tremellomycetes	o__Tremellales	f__Bulleraceae	g__Bullera	s__Bullera crocea	k__Fungi; p__Basidiomycota; c__Tremellomycetes; o__Tremellales; f__Bulleraceae; g__Bullera; s__Bullera crocea
denovo33	0	0	1	2044	0	0	0	150	0	0	0	0	0	0	0	0	k__Fungi	p__Basidiomycota	c__Tremellomycetes	o__Tremellales	f__Bulleraceae	g__Bullera	s__Bullera globospora	k__Fungi; p__Basidiomycota; c__Tremellomycetes; o__Tremellales; f__Bulleraceae; g__Bullera; s__Bullera globospora
denovo1164new	0	1	6047	11	0	0	0	0	0	0	2	0	0	0	0	0	k__Fungi	p__Ascomycota	c__Saccharomycetes	o__Saccharomycetales	f__Saccharomycetales_fam_Incertae_sedis	g__Candida	s__Candida albicans	k__Fungi; p__Ascomycota; c__Saccharomycetes; o__Saccharomycetales; f__Saccharomycetales_fam_Incertae_sedis; g__Candida; s__Candida albicans
denovo108	0	4	0	0	1	0	2	4	12	8	2	3	2	9	0	2	k__Fungi	p__Ascomycota	c__Dothideomycetes	o__Capnodiales	f__Mycosphaerellaceae	g__Cercospora	s__Cercospora eremochloae	k__Fungi; p__Ascomycota; c__Dothideomycetes; o__Capnodiales; f__Mycosphaerellaceae; g__Cercospora; s__Cercospora eremochloae
denovo418	0	1	0	0	0	0	0	0	0	0	0	0	0	0	131	0	k__Fungi	p__Ascomycota	c__Dothideomycetes	o__Capnodiales	f__Mycosphaerellaceae	g__Cercosporella	s__Cercosporella tinosporae	k__Fungi; p__Ascomycota; c__Dothideomycetes; o__Capnodiales; f__Mycosphaerellaceae; g__Cercosporella; s__Cercosporella tinosporae
denovo74	0	0	0	0	0	0	0	0	0	696	0	0	0	0	0	0	k__Fungi	p__Ascomycota	c__Sordariomycetes	o__Sordariales	f__Chaetomiaceae	g__Chaetomium	s__Chaetomium grande	k__Fungi; p__Ascomycota; c__Sordariomycetes; o__Sordariales; f__Chaetomiaceae; g__Chaetomium; s__Chaetomium grande
denovo41	0	0	0	0	0	0	0	0	1	3119	0	0	0	0	0	0	k__Fungi	p__Ascomycota	c__Dothideomycetes	o__Pleosporales	f__Pleosporales_fam_Incertae_sedis	g__Chalastospora	s__Chalastospora ellipsoidea	k__Fungi; p__Ascomycota; c__Dothideomycetes; o__Pleosporales; f__Pleosporales_fam_Incertae_sedis; g__Chalastospora; s__Chalastospora ellipsoidea
denovo44	0	0	0	0	0	0	0	1	0	0	0	1	0	6743	0	0	k__Fungi	p__Basidiomycota	c__Agaricomycetes	o__Agaricales	f__Crepidotaceae	g__Crepidotus	s__Crepidotus epibryus	k__Fungi; p__Basidiomycota; c__Agaricomycetes; o__Agaricales; f__Crepidotaceae; g__Crepidotus; s__Crepidotus epibryus
denovo180	0	0	0	0	0	0	0	0	0	0	1	0	0	0	4	3	k__Fungi	p__Ascomycota	c__Eurotiomycetes	o__Chaetothyriales	f__Cyphellophoraceae	g__Cyphellophora	s__Cyphellophora pluriseptata	k__Fungi; p__Ascomycota; c__Eurotiomycetes; o__Chaetothyriales; f__Cyphellophoraceae; g__Cyphellophora; s__Cyphellophora pluriseptata
denovo621	5	0	1	0	0	0	0	0	0	0	0	0	0	0	0	0	k__Fungi	p__Basidiomycota	c__Cystobasidiomycetes	o__Cystobasidiales	f__Cystobasidiaceae	g__Cystobasidium	s__Cystobasidium pinicola	k__Fungi; p__Basidiomycota; c__Cystobasidiomycetes; o__Cystobasidiales; f__Cystobasidiaceae; g__Cystobasidium; s__Cystobasidium pinicola
denovo28	3108	1	1	25	986	6	683	822	1502	609	100	156	675	1	0	0	k__Fungi	p__Ascomycota	c__Saccharomycetes	o__Saccharomycetales	f__Debaryomycetaceae	g__Debaryomyces	s__Debaryomyces udenii	k__Fungi; p__Ascomycota; c__Saccharomycetes; o__Saccharomycetales; f__Debaryomycetaceae; g__Debaryomyces; s__Debaryomyces udenii
denovo7new	0	1	1	2	2	2	2	5	0	4	1	0	0	0	0	10056	k__Fungi	p__Basidiomycota	c__Tremellomycetes	o__Tremellales	f__Bulleribasidiaceae	g__Dioszegia	s__Dioszegia fristingensis	k__Fungi; p__Basidiomycota; c__Tremellomycetes; o__Tremellales; f__Bulleribasidiaceae; g__Dioszegia; s__Dioszegia fristingensis
denovo53new	0	1	8919	3	0	544	0	0	0	1	2	0	1	0	0	0	k__Fungi	p__Basidiomycota	c__Tremellomycetes	o__Tremellales	f__Bulleribasidiaceae	g__Dioszegia	s__Dioszegia hungarica	k__Fungi; p__Basidiomycota; c__Tremellomycetes; o__Tremellales; f__Bulleribasidiaceae; g__Dioszegia; s__Dioszegia hungarica
denovo1020new	1306	8	3	0	0	7	7065	1572	1	8993	0	1	10464	303	387	734	k__Fungi	p__Ascomycota	c__Dothideomycetes	o__Pleosporales	f__Melanommataceae	g__Herpotrichia	s__Herpotrichia juniperi	k__Fungi; p__Ascomycota; c__Dothideomycetes; o__Pleosporales; f__Melanommataceae; g__Herpotrichia; s__Herpotrichia juniperi
denovo271new	46	1	290	219	0	0	0	0	1	3982	1	0	0	0	0	0	k__Fungi	p__Basidiomycota	c__Tremellomycetes	o__Holtermanniales	f__Holtermanniales_fam_Incertae_sedis	g__Holtermanniella	s__Holtermanniella takashimae	k__Fungi; p__Basidiomycota; c__Tremellomycetes; o__Holtermanniales; f__Holtermanniales_fam_Incertae_sedis; g__Holtermanniella; s__Holtermanniella takashimae
denovo107new	14	1	0	1	0	1387	0	1	33194	3	7	3	6200	0	0	0	k__Fungi	p__Ascomycota	c__Leotiomycetes	o__Helotiales	f__Helotiaceae	g__Hymenoscyphus	s__Hymenoscyphus fructigenus	k__Fungi; p__Ascomycota; c__Leotiomycetes; o__Helotiales; f__Helotiaceae; g__Hymenoscyphus; s__Hymenoscyphus fructigenus
denovo321	0	0	0	0	0	0	0	0	4	0	0	0	8	0	0	0	k__Fungi	p__Ascomycota	c__Leotiomycetes	o__Helotiales	f__Helotiaceae	g__Hymenoscyphus	s__Hymenoscyphus scutula	k__Fungi; p__Ascomycota; c__Leotiomycetes; o__Helotiales; f__Helotiaceae; g__Hymenoscyphus; s__Hymenoscyphus scutula
denovo1057	0	0	0	0	0	1	0	0	5	0	0	0	0	0	0	0	k__Fungi	p__Ascomycota	c__Leotiomycetes	o__Helotiales	f__Helotiaceae	g__Hymenoscyphus	s__Hymenoscyphus sinicus	k__Fungi; p__Ascomycota; c__Leotiomycetes; o__Helotiales; f__Helotiaceae; g__Hymenoscyphus; s__Hymenoscyphus sinicus
denovo737	0	0	0	0	0	0	7	4	2	0	0	0	3	0	0	0	k__Fungi	p__Ascomycota	c__Leotiomycetes	o__Helotiales	f__Helotiaceae	g__Hymenoscyphus	s__Hymenoscyphus subsymmetricus	k__Fungi; p__Ascomycota; c__Leotiomycetes; o__Helotiales; f__Helotiaceae; g__Hymenoscyphus; s__Hymenoscyphus subsymmetricus
denovo154	22	0	0	0	0	0	0	0	0	1	0	0	0	0	0	0	k__Fungi	p__Basidiomycota	c__Tremellomycetes	o__Cystofilobasidiales	f__Mrakiaceae	g__Itersonilia	s__Itersonilia pannonica	k__Fungi; p__Basidiomycota; c__Tremellomycetes; o__Cystofilobasidiales; f__Mrakiaceae; g__Itersonilia; s__Itersonilia pannonica
denovo890	1	0	0	14	0	0	0	0	0	0	0	0	0	0	0	0	k__Fungi	p__Basidiomycota	c__Agaricomycetes	o__Polyporales	f__Polyporales_fam_Incertae_sedis	g__Junghuhnia	s__Junghuhnia nitida	k__Fungi; p__Basidiomycota; c__Agaricomycetes; o__Polyporales; f__Polyporales_fam_Incertae_sedis; g__Junghuhnia; s__Junghuhnia nitida
denovo150new	0	0	0	0	0	0	0	3318	1	0	0	0	0	1	1340	0	k__Fungi	p__Ascomycota	c__Leotiomycetes	o__Helotiales	f__Hyaloscyphaceae	g__Lachnum	s__Lachnum virgineum	k__Fungi; p__Ascomycota; c__Leotiomycetes; o__Helotiales; f__Hyaloscyphaceae; g__Lachnum; s__Lachnum virgineum
denovo40	465	0	4962	53	0	0	2	2	907	337	373	0	0	8	15	124	k__Fungi	p__Basidiomycota	c__Malasseziomycetes	o__Malasseziales	f__Malasseziaceae	g__Malassezia	s__Malassezia restricta	k__Fungi; p__Basidiomycota; c__Malasseziomycetes; o__Malasseziales; f__Malasseziaceae; g__Malassezia; s__Malassezia restricta
denovo36	0	0	0	0	0	0	0	0	1	0	0	0	0	0	1951	0	k__Fungi	p__Ascomycota	c__Dothideomycetes	o__Capnodiales	f__Mycosphaerellaceae	g__Mycosphaerella	s__Mycosphaerella eumusae	k__Fungi; p__Ascomycota; c__Dothideomycetes; o__Capnodiales; f__Mycosphaerellaceae; g__Mycosphaerella; s__Mycosphaerella eumusae
denovo14	823	2	4185	1969	0	0	0	0	0	1	1	5	0	0	0	0	k__Fungi	p__Ascomycota	c__Dothideomycetes	o__Capnodiales	f__Mycosphaerellaceae	g__Mycosphaerella	s__Mycosphaerella tassiana	k__Fungi; p__Ascomycota; c__Dothideomycetes; o__Capnodiales; f__Mycosphaerellaceae; g__Mycosphaerella; s__Mycosphaerella tassiana
denovo793	0	4	0	0	1	0	0	0	0	0	0	0	0	0	0	0	k__Fungi	p__Ascomycota	c__Dothideomycetes	o__Pleosporales	f__Didymellaceae	g__Neoascochyta	s__Neoascochyta europaea	k__Fungi; p__Ascomycota; c__Dothideomycetes; o__Pleosporales; f__Didymellaceae; g__Neoascochyta; s__Neoascochyta europaea
denovo1182new	0	13467	1	7	3387	2	1	1	0	5	0	3	0	0	0	0	k__Fungi	p__Ascomycota	c__Dothideomycetes	o__Pleosporales	f__Didymellaceae	g__Neoascochyta	s__Neoascochyta exitialis	k__Fungi; p__Ascomycota; c__Dothideomycetes; o__Pleosporales; f__Didymellaceae; g__Neoascochyta; s__Neoascochyta exitialis
denovo58	0	1	3	281	1079	0	0	3	2	1	0	2	0	1	0	0	k__Fungi	p__Ascomycota	c__Eurotiomycetes	o__Eurotiales	f__Aspergillaceae	g__Penicillium	s__Penicillium commune	k__Fungi; p__Ascomycota; c__Eurotiomycetes; o__Eurotiales; f__Aspergillaceae; g__Penicillium; s__Penicillium commune
denovo20new	0	3684	1798	4	1113	0	0	0	0	2	0	156	0	0	0	0	k__Fungi	p__Ascomycota	c__Eurotiomycetes	o__Eurotiales	f__Aspergillaceae	g__Penicillium	s__Penicillium fennelliae	k__Fungi; p__Ascomycota; c__Eurotiomycetes; o__Eurotiales; f__Aspergillaceae; g__Penicillium; s__Penicillium fennelliae
denovo17new	8047	4	2	3	0	1	7	8	2	0	4	0	0	8	0	0	k__Fungi	p__Ascomycota	c__Dothideomycetes	o__Pleosporales	f__Phaeosphaeriaceae	g__Phaeosphaeria	s__Phaeosphaeria podocarpi	k__Fungi; p__Ascomycota; c__Dothideomycetes; o__Pleosporales; f__Phaeosphaeriaceae; g__Phaeosphaeria; s__Phaeosphaeria podocarpi
denovo134new	2	9	2	9	4	11	6	24	0	6	0	7	6	10	4	0	k__Fungi	p__Ascomycota	c__Dothideomycetes	o__Capnodiales	f__Mycosphaerellaceae	g__Ramularia	s__Ramularia pratensis	k__Fungi; p__Ascomycota; c__Dothideomycetes; o__Capnodiales; f__Mycosphaerellaceae; g__Ramularia; s__Ramularia pratensis
denovo102new	4474	8010	2758	4	0	0	0	0	4	0	487	110	0	0	1	0	k__Fungi	p__Ascomycota	c__Dothideomycetes	o__Pleosporales	f__Phaeosphaeriaceae	g__Sclerostagonospora	s__Sclerostagonospora phragmiticola	k__Fungi; p__Ascomycota; c__Dothideomycetes; o__Pleosporales; f__Phaeosphaeriaceae; g__Sclerostagonospora; s__Sclerostagonospora phragmiticola
denovo55	0	0	0	0	1	0	0	0	0	0	0	2125	0	0	0	0	k__Fungi	p__Ascomycota	c__Dothideomycetes	o__Pleosporales	f__Phaeosphaeriaceae	g__Setomelanomma	s__Setomelanomma holmii	k__Fungi; p__Ascomycota; c__Dothideomycetes; o__Pleosporales; f__Phaeosphaeriaceae; g__Setomelanomma; s__Setomelanomma holmii
denovo72	0	0	0	0	0	0	0	0	0	0	383	0	0	0	0	2	k__Fungi	p__Basidiomycota	c__Microbotryomycetes	o__Sporidiobolales	f__Sporidiobolaceae	g__Sporobolomyces	s__Sporobolomyces roseus	k__Fungi; p__Basidiomycota; c__Microbotryomycetes; o__Sporidiobolales; f__Sporidiobolaceae; g__Sporobolomyces; s__Sporobolomyces roseus
denovo68	0	0	810	1	0	0	0	0	0	0	1	0	0	0	0	0	k__Fungi	p__Basidiomycota	c__Agaricostilbomycetes	o__Agaricostilbales	f__Agaricostilbaceae	g__Sterigmatomyces	s__Sterigmatomyces halophilus	k__Fungi; p__Basidiomycota; c__Agaricostilbomycetes; o__Agaricostilbales; f__Agaricostilbaceae; g__Sterigmatomyces; s__Sterigmatomyces halophilus
denovo106new	9829	3	1	323	0	0	0	0	2	0	0	0	0	0	2	0	k__Fungi	p__Basidiomycota	c__Cystobasidiomycetes	o__Cystobasidiomycetes_ord_Incertae_sedis	f__Cystobasidiomycetes_fam_Incertae_sedis	g__Symmetrospora	s__Symmetrospora marina	k__Fungi; p__Basidiomycota; c__Cystobasidiomycetes; o__Cystobasidiomycetes_ord_Incertae_sedis; f__Cystobasidiomycetes_fam_Incertae_sedis; g__Symmetrospora; s__Symmetrospora marina
denovo306	0	0	0	0	0	0	4	0	0	1	0	0	0	0	0	0	k__Fungi	p__Ascomycota	c__Taphrinomycetes	o__Taphrinales	f__Taphrinaceae	g__Taphrina	s__Taphrina carpini	k__Fungi; p__Ascomycota; c__Taphrinomycetes; o__Taphrinales; f__Taphrinaceae; g__Taphrina; s__Taphrina carpini
denovo5	0	0	1	0	0	0	0	0	0	0	1	0	0	0	0	9403	k__Fungi	p__Basidiomycota	c__Tremellomycetes	o__Tremellales	f__Tremellaceae	g__Tremella	s__Tremella globispora	k__Fungi; p__Basidiomycota; c__Tremellomycetes; o__Tremellales; f__Tremellaceae; g__Tremella; s__Tremella globispora
denovo1new	2	0	1	463	0	1	1277	2	1	8	2594	0	0	0	15605	12566	k__Fungi	p__Basidiomycota	c__Tremellomycetes	o__Tremellales	f__Bulleribasidiaceae	g__Vishniacozyma	s__Vishniacozyma victoriae	k__Fungi; p__Basidiomycota; c__Tremellomycetes; o__Tremellales; f__Bulleribasidiaceae; g__Vishniacozyma; s__Vishniacozyma victoriae
denovo613	0	0	0	3	0	0	0	0	0	0	0	0	0	0	0	0	k__Fungi	p__Ascomycota	c__Sordariomycetes	o__Hypocreales	f__Hypocreales_fam_Incertae_sedis	g__Acremonium	s__unidentified	k__Fungi; p__Ascomycota; c__Sordariomycetes; o__Hypocreales; f__Hypocreales_fam_Incertae_sedis; g__Acremonium; s__unidentified
denovo112new	20	9504	11170	3123	806	2	0	0	11329	5573	5324	716	4327	11	0	0	k__Fungi	p__Ascomycota	c__Dothideomycetes	o__Pleosporales	f__Pleosporaceae	g__Alternaria	s__unidentified	k__Fungi; p__Ascomycota; c__Dothideomycetes; o__Pleosporales; f__Pleosporaceae; g__Alternaria; s__unidentified
denovo1073new	9333	2	3045	937	1	563	0	0	10619	1098	746	1516	0	0	0	0	k__Fungi	p__Ascomycota	c__Leotiomycetes	o__Helotiales	f__Helotiaceae	g__Articulospora	s__unidentified	k__Fungi; p__Ascomycota; c__Leotiomycetes; o__Helotiales; f__Helotiaceae; g__Articulospora; s__unidentified
denovo116	0	0	0	1	0	0	0	0	0	0	1	0	1	0	0	6	k__Fungi	p__Ascomycota	c__Saccharomycetes	o__Saccharomycetales	f__Saccharomycetales_fam_Incertae_sedis	g__Candida	s__unidentified	k__Fungi; p__Ascomycota; c__Saccharomycetes; o__Saccharomycetales; f__Saccharomycetales_fam_Incertae_sedis; g__Candida; s__unidentified
denovo158new	5894	3212	2	911	1618	0	0	0	3	2578	507	0	0	0	0	0	k__Fungi	p__Ascomycota	c__Leotiomycetes	o__Helotiales	f__Helotiales_fam_Incertae_sedis	g__Chalara	s__unidentified	k__Fungi; p__Ascomycota; c__Leotiomycetes; o__Helotiales; f__Helotiales_fam_Incertae_sedis; g__Chalara; s__unidentified
denovo0new	18	0	0	1482	0	0	2	0	42968	3	7	0	0	0	12	0	k__Fungi	p__Basidiomycota	c__Tremellomycetes	o__Tremellales	f__Tremellaceae	g__Cryptococcus	s__unidentified	k__Fungi; p__Basidiomycota; c__Tremellomycetes; o__Tremellales; f__Tremellaceae; g__Cryptococcus; s__unidentified
denovo588	0	0	0	5	0	0	0	0	0	0	0	1	0	0	0	0	k__Fungi	p__Basidiomycota	c__Cystobasidiomycetes	o__Cystobasidiales	f__Cystobasidiaceae	g__Cystobasidium	s__unidentified	k__Fungi; p__Basidiomycota; c__Cystobasidiomycetes; o__Cystobasidiales; f__Cystobasidiaceae; g__Cystobasidium; s__unidentified
denovo749	0	52	1	0	1	0	0	0	0	0	0	0	0	0	0	0	k__Fungi	p__Ascomycota	c__Dothideomycetes	o__Pleosporales	f__Didymellaceae	g__Didymella	s__unidentified	k__Fungi; p__Ascomycota; c__Dothideomycetes; o__Pleosporales; f__Didymellaceae; g__Didymella; s__unidentified
denovo196new	6	4	0	0	0	0	502	0	0	2006	0	2	0	0	0	652	k__Fungi	p__Ascomycota	c__Leotiomycetes	o__Helotiales	f__Helotiaceae	g__Fontanospora	s__unidentified	k__Fungi; p__Ascomycota; c__Leotiomycetes; o__Helotiales; f__Helotiaceae; g__Fontanospora; s__unidentified
denovo26	0	0	0	0	0	0	0	8	0	0	0	0	0	19478	0	0	k__Fungi	p__Ascomycota	c__Leotiomycetes	o__Helotiales	f__Hyaloscyphaceae	g__Lachnum	s__unidentified	k__Fungi; p__Ascomycota; c__Leotiomycetes; o__Helotiales; f__Hyaloscyphaceae; g__Lachnum; s__unidentified
denovo83	0	1	4	0	0	0	45	21	0	2	0	0	1	583	0	0	k__Fungi	p__Ascomycota	c__Orbiliomycetes	o__Orbiliales	f__Orbiliaceae	g__Orbilia	s__unidentified	k__Fungi; p__Ascomycota; c__Orbiliomycetes; o__Orbiliales; f__Orbiliaceae; g__Orbilia; s__unidentified
denovo278	0	0	0	3	0	0	0	0	0	0	3	1	0	0	0	0	k__Fungi	p__Ascomycota	c__Eurotiomycetes	o__Eurotiales	f__Aspergillaceae	g__Penicillium	s__unidentified	k__Fungi; p__Ascomycota; c__Eurotiomycetes; o__Eurotiales; f__Aspergillaceae; g__Penicillium; s__unidentified
denovo54new	0	0	0	0	0	0	0	0	0	0	322	1577	0	0	0	0	k__Fungi	p__Ascomycota	c__Leotiomycetes	o__Helotiales	f__Dermateaceae	g__Pezicula	s__unidentified	k__Fungi; p__Ascomycota; c__Leotiomycetes; o__Helotiales; f__Dermateaceae; g__Pezicula; s__unidentified
denovo57	0	0	0	0	0	0	0	0	0	0	1009	0	0	0	0	0	k__Fungi	p__Ascomycota	c__Dothideomycetes	o__Pleosporales	f__Cucurbitariaceae	g__Pyrenochaeta	s__unidentified	k__Fungi; p__Ascomycota; c__Dothideomycetes; o__Pleosporales; f__Cucurbitariaceae; g__Pyrenochaeta; s__unidentified
denovo152	0	0	0	0	0	0	3	0	0	0	0	0	0	0	0	0	k__Fungi	p__Ascomycota	c__Ascomycota_cls_Incertae_sedis	o__Ascomycota_ord_Incertae_sedis	f__Ascomycota_fam_Incertae_sedis	g__Retiarius	s__unidentified	k__Fungi; p__Ascomycota; c__Ascomycota_cls_Incertae_sedis; o__Ascomycota_ord_Incertae_sedis; f__Ascomycota_fam_Incertae_sedis; g__Retiarius; s__unidentified
denovo38	0	3	0	0	0	0	0	0	0	3393	1698	0	0	0	0	0	k__Fungi	p__Basidiomycota	c__Agaricomycetes	o__Cantharellales	f__Cantharellales_fam_Incertae_sedis	g__Sistotrema	s__unidentified	k__Fungi; p__Basidiomycota; c__Agaricomycetes; o__Cantharellales; f__Cantharellales_fam_Incertae_sedis; g__Sistotrema; s__unidentified
denovo218	0	0	0	3	0	1	3	7	0	1	0	0	0	0	0	0	k__Fungi	p__Ascomycota	c__Taphrinomycetes	o__Taphrinales	f__Taphrinaceae	g__Taphrina	s__unidentified	k__Fungi; p__Ascomycota; c__Taphrinomycetes; o__Taphrinales; f__Taphrinaceae; g__Taphrina; s__unidentified
denovo10new	2451	4676	11524	973	320	1477	0	0	7131	1	862	165	0	0	0	0	k__Fungi	p__Ascomycota	c__Ascomycota_cls_Incertae_sedis	o__Ascomycota_ord_Incertae_sedis	f__Ascomycota_fam_Incertae_sedis	g__Tetracladium	s__unidentified	k__Fungi; p__Ascomycota; c__Ascomycota_cls_Incertae_sedis; o__Ascomycota_ord_Incertae_sedis; f__Ascomycota_fam_Incertae_sedis; g__Tetracladium; s__unidentified
denovo1056new	0	11	1	76	4	0	0	0	512	2	6	144	1	0	0	0	k__Fungi	p__Ascomycota	c__Dothideomycetes	o__Pleosporales	f__Pleosporales_fam_Incertae_sedis	g__Xenobotryosphaeria	s__unidentified	k__Fungi; p__Ascomycota; c__Dothideomycetes; o__Pleosporales; f__Pleosporales_fam_Incertae_sedis; g__Xenobotryosphaeria; s__unidentified
denovo34new	7581	1	0	7	0	0	333	0	4	0	0	0	0	0	0	0	k__Fungi	p__Basidiomycota	c__Agaricomycetes	o__Cantharellales	f__Ceratobasidiaceae	g__unidentified	s__unidentified	k__Fungi; p__Basidiomycota; c__Agaricomycetes; o__Cantharellales; f__Ceratobasidiaceae; g__unidentified; s__unidentified
denovo93	0	0	0	0	0	0	0	0	43	0	1	0	0	0	0	0	k__Fungi	p__Ascomycota	c__Saccharomycetes	o__Saccharomycetales	f__Dipodascaceae	g__unidentified	s__unidentified	k__Fungi; p__Ascomycota; c__Saccharomycetes; o__Saccharomycetales; f__Dipodascaceae; g__unidentified; s__unidentified
denovo1084new	1376	0	0	1	0	44	0	0	4062	0	241	130	0	0	0	0	k__Fungi	p__Ascomycota	c__Eurotiomycetes	o__Chaetothyriales	f__Herpotrichiellaceae	g__unidentified	s__unidentified	k__Fungi; p__Ascomycota; c__Eurotiomycetes; o__Chaetothyriales; f__Herpotrichiellaceae; g__unidentified; s__unidentified
denovo126new	133	122	363	38	17	80	34	52	272	1	33	10	35	0	58	0	k__Fungi	p__Ascomycota	c__Leotiomycetes	o__Helotiales	f__Hyaloscyphaceae	g__unidentified	s__unidentified	k__Fungi; p__Ascomycota; c__Leotiomycetes; o__Helotiales; f__Hyaloscyphaceae; g__unidentified; s__unidentified
denovo274	0	3	0	0	0	0	0	0	0	2	0	0	0	2	0	0	k__Fungi	p__Ascomycota	c__Dothideomycetes	o__Capnodiales	f__Mycosphaerellaceae	g__unidentified	s__unidentified	k__Fungi; p__Ascomycota; c__Dothideomycetes; o__Capnodiales; f__Mycosphaerellaceae; g__unidentified; s__unidentified
denovo184new	0	0	0	0	0	0	1677	0	1	0	0	0	0	0	5382	2	k__Fungi	p__Ascomycota	c__Dothideomycetes	o__Venturiales	f__Venturiaceae	g__unidentified	s__unidentified	k__Fungi; p__Ascomycota; c__Dothideomycetes; o__Venturiales; f__Venturiaceae; g__unidentified; s__unidentified
denovo18	2	0	0	0	0	0	0	0	7092	0	5	0	0	0	0	0	k__Fungi	p__Ascomycota	c__Sordariomycetes	o__Xylariales	f__Xylariaceae	g__unidentified	s__unidentified	k__Fungi; p__Ascomycota; c__Sordariomycetes; o__Xylariales; f__Xylariaceae; g__unidentified; s__unidentified
denovo63	3	0	0	0	0	678	0	0	0	0	0	0	0	0	0	0	k__Fungi	p__Ascomycota	c__Dothideomycetes	o__Capnodiales	f__unidentified	g__unidentified	s__unidentified	k__Fungi; p__Ascomycota; c__Dothideomycetes; o__Capnodiales; f__unidentified; g__unidentified; s__unidentified
denovo174	0	0	0	3	0	2	3	0	0	0	0	0	0	0	0	0	k__Fungi	p__Ascomycota	c__Eurotiomycetes	o__Chaetothyriales	f__unidentified	g__unidentified	s__unidentified	k__Fungi; p__Ascomycota; c__Eurotiomycetes; o__Chaetothyriales; f__unidentified; g__unidentified; s__unidentified
denovo70	0	0	0	0	1122	0	1	0	0	0	0	1	0	0	0	0	k__Fungi	p__Basidiomycota	c__Exobasidiomycetes	o__Entylomatales	f__unidentified	g__unidentified	s__unidentified	k__Fungi; p__Basidiomycota; c__Exobasidiomycetes; o__Entylomatales; f__unidentified; g__unidentified; s__unidentified
denovo146new	2	0	0	0	0	1	3286	4875	1913	0	1	1647	2425	3	2385	1	k__Fungi	p__Ascomycota	c__Leotiomycetes	o__Helotiales	f__unidentified	g__unidentified	s__unidentified	k__Fungi; p__Ascomycota; c__Leotiomycetes; o__Helotiales; f__unidentified; g__unidentified; s__unidentified
denovo76	0	0	0	803	0	0	0	0	0	0	0	0	0	0	0	0	k__Fungi	p__Basidiomycota	c__Malasseziomycetes	o__Malasseziales	f__unidentified	g__unidentified	s__unidentified	k__Fungi; p__Basidiomycota; c__Malasseziomycetes; o__Malasseziales; f__unidentified; g__unidentified; s__unidentified
denovo128new	1	6431	15	57	2984	289	2	18	1	6084	3307	1329	0	0	0	0	k__Fungi	p__Ascomycota	c__Dothideomycetes	o__Pleosporales	f__unidentified	g__unidentified	s__unidentified	k__Fungi; p__Ascomycota; c__Dothideomycetes; o__Pleosporales; f__unidentified; g__unidentified; s__unidentified
denovo117	0	1	6	0	0	0	0	0	1	0	0	0	0	0	0	0	k__Fungi	p__Basidiomycota	c__Tremellomycetes	o__Tremellales	f__unidentified	g__unidentified	s__unidentified	k__Fungi; p__Basidiomycota; c__Tremellomycetes; o__Tremellales; f__unidentified; g__unidentified; s__unidentified
denovo1009	0	0	0	0	0	1	52	0	0	0	0	0	0	0	0	0	k__Fungi	p__Ascomycota	c__unidentified	o__unidentified	f__unidentified	g__unidentified	s__unidentified	k__Fungi; p__Ascomycota; c__unidentified; o__unidentified; f__unidentified; g__unidentified; s__unidentified
denovo103	0	0	0	104	0	0	25	0	0	25	4	0	0	0	0	0	k__Fungi	p__Basidiomycota	c__Tremellomycetes	o__unidentified	f__unidentified	g__unidentified	s__unidentified	k__Fungi; p__Basidiomycota; c__Tremellomycetes; o__unidentified; f__unidentified; g__unidentified; s__unidentified
denovo104	0	0	0	682	0	0	0	151	0	0	0	0	0	0	0	0	k__Fungi	p__unidentified	c__unidentified	o__unidentified	f__unidentified	g__unidentified	s__unidentified	k__Fungi; p__unidentified; c__unidentified; o__unidentified; f__unidentified; g__unidentified; s__unidentified
denovo110	2070	735	661	935	119	170	319	422	1	2610	1676	150	0	0	1626	3	k__Fungi	p__Basidiomycota	c__Tremellomycetes	o__unidentified	f__unidentified	g__unidentified	s__unidentified	k__Fungi; p__Basidiomycota; c__Tremellomycetes; o__unidentified; f__unidentified; g__unidentified; s__unidentified
denovo1107	0	0	2	63	0	0	0	0	0	0	0	0	0	0	0	0	k__Fungi	p__unidentified	c__unidentified	o__unidentified	f__unidentified	g__unidentified	s__unidentified	k__Fungi; p__unidentified; c__unidentified; o__unidentified; f__unidentified; g__unidentified; s__unidentified
denovo119	1	0	5	6	0	0	6	10	10	0	0	1	0	0	0	1	k__Fungi	p__Ascomycota	c__unidentified	o__unidentified	f__unidentified	g__unidentified	s__unidentified	k__Fungi; p__Ascomycota; c__unidentified; o__unidentified; f__unidentified; g__unidentified; s__unidentified
denovo12	2985	5	1793	0	1	0	0	0	3	9056	3	1936	0	1	0	0	k__Fungi	p__Ascomycota	c__unidentified	o__unidentified	f__unidentified	g__unidentified	s__unidentified	k__Fungi; p__Ascomycota; c__unidentified; o__unidentified; f__unidentified; g__unidentified; s__unidentified
denovo131	0	0	0	0	0	0	0	0	659	0	1	0	0	0	0	0	k__Fungi	p__unidentified	c__unidentified	o__unidentified	f__unidentified	g__unidentified	s__unidentified	k__Fungi; p__unidentified; c__unidentified; o__unidentified; f__unidentified; g__unidentified; s__unidentified
denovo135	7	8	1	15	4	3	5	8	3	29	2	4	7	14	0	2	k__Fungi	p__Ascomycota	c__unidentified	o__unidentified	f__unidentified	g__unidentified	s__unidentified	k__Fungi; p__Ascomycota; c__unidentified; o__unidentified; f__unidentified; g__unidentified; s__unidentified
denovo138	0	0	0	0	0	0	0	0	0	0	0	0	1463	1	0	0	k__Fungi	p__unidentified	c__unidentified	o__unidentified	f__unidentified	g__unidentified	s__unidentified	k__Fungi; p__unidentified; c__unidentified; o__unidentified; f__unidentified; g__unidentified; s__unidentified
denovo141	0	0	0	0	0	0	0	65	1	0	0	0	0	0	0	0	k__Fungi	p__unidentified	c__unidentified	o__unidentified	f__unidentified	g__unidentified	s__unidentified	k__Fungi; p__unidentified; c__unidentified; o__unidentified; f__unidentified; g__unidentified; s__unidentified
denovo159	0	0	0	0	0	0	0	0	0	2	0	2	0	0	0	0	k__Fungi	p__unidentified	c__unidentified	o__unidentified	f__unidentified	g__unidentified	s__unidentified	k__Fungi; p__unidentified; c__unidentified; o__unidentified; f__unidentified; g__unidentified; s__unidentified
denovo179	2	1	0	1	0	0	1	2	4	3	2	3	0	1	10	3	k__Fungi	p__Ascomycota	c__unidentified	o__unidentified	f__unidentified	g__unidentified	s__unidentified	k__Fungi; p__Ascomycota; c__unidentified; o__unidentified; f__unidentified; g__unidentified; s__unidentified
denovo2	13734	4316	3811	13015	1540	2411	5405	3924	11	13428	9996	583	1	1	12542	1	k__Fungi	p__unidentified	c__unidentified	o__unidentified	f__unidentified	g__unidentified	s__unidentified	k__Fungi; p__unidentified; c__unidentified; o__unidentified; f__unidentified; g__unidentified; s__unidentified
denovo203	0	0	0	5	0	0	1	0	0	66	1	0	0	0	0	0	k__Fungi	p__unidentified	c__unidentified	o__unidentified	f__unidentified	g__unidentified	s__unidentified	k__Fungi; p__unidentified; c__unidentified; o__unidentified; f__unidentified; g__unidentified; s__unidentified
denovo23	2	8	3460	3133	2	1	0	9	21	0	1305	529	7	19	14	0	k__Fungi	p__unidentified	c__unidentified	o__unidentified	f__unidentified	g__unidentified	s__unidentified	k__Fungi; p__unidentified; c__unidentified; o__unidentified; f__unidentified; g__unidentified; s__unidentified
denovo234	638	213	179	202	16	30	77	100	0	1037	613	83	0	0	732	1	k__Fungi	p__Basidiomycota	c__Tremellomycetes	o__unidentified	f__unidentified	g__unidentified	s__unidentified	k__Fungi; p__Basidiomycota; c__Tremellomycetes; o__unidentified; f__unidentified; g__unidentified; s__unidentified
denovo27	5	11416	3	3	0	1	0	0	0	4	0	0	0	0	2072	0	k__Fungi	p__unidentified	c__unidentified	o__unidentified	f__unidentified	g__unidentified	s__unidentified	k__Fungi; p__unidentified; c__unidentified; o__unidentified; f__unidentified; g__unidentified; s__unidentified
denovo3	6	21470	9	4755	0	0	0	0	0	6865	5312	0	0	0	0	0	k__Fungi	p__unidentified	c__unidentified	o__unidentified	f__unidentified	g__unidentified	s__unidentified	k__Fungi; p__unidentified; c__unidentified; o__unidentified; f__unidentified; g__unidentified; s__unidentified
denovo307	1	0	3	0	0	0	0	0	0	3	0	2	0	0	0	0	k__Fungi	p__Ascomycota	c__unidentified	o__unidentified	f__unidentified	g__unidentified	s__unidentified	k__Fungi; p__Ascomycota; c__unidentified; o__unidentified; f__unidentified; g__unidentified; s__unidentified
denovo371	108	45	43	46	0	12	33	48	0	82	120	10	0	0	115	1	k__Fungi	p__Basidiomycota	c__Tremellomycetes	o__unidentified	f__unidentified	g__unidentified	s__unidentified	k__Fungi; p__Basidiomycota; c__Tremellomycetes; o__unidentified; f__unidentified; g__unidentified; s__unidentified
denovo374	0	8	0	14	0	0	0	0	0	3	8	0	0	0	0	0	k__Fungi	p__unidentified	c__unidentified	o__unidentified	f__unidentified	g__unidentified	s__unidentified	k__Fungi; p__unidentified; c__unidentified; o__unidentified; f__unidentified; g__unidentified; s__unidentified
denovo46	0	0	1	0	0	0	1506	0	0	2	1041	0	0	0	4754	4663	k__Fungi	p__Basidiomycota	c__Tremellomycetes	o__unidentified	f__unidentified	g__unidentified	s__unidentified	k__Fungi; p__Basidiomycota; c__Tremellomycetes; o__unidentified; f__unidentified; g__unidentified; s__unidentified
denovo48	2253	1	703	86	1118	0	380	0	1	0	0	348	0	1	0	0	k__Fungi	p__unidentified	c__unidentified	o__unidentified	f__unidentified	g__unidentified	s__unidentified	k__Fungi; p__unidentified; c__unidentified; o__unidentified; f__unidentified; g__unidentified; s__unidentified
denovo49	0	1	0	0	0	0	0	1137	0	1214	1	0	0	1	0	0	k__Fungi	p__unidentified	c__unidentified	o__unidentified	f__unidentified	g__unidentified	s__unidentified	k__Fungi; p__unidentified; c__unidentified; o__unidentified; f__unidentified; g__unidentified; s__unidentified
denovo547	317	100	80	171	8	35	216	142	0	0	357	58	0	0	0	0	k__Fungi	p__Basidiomycota	c__Tremellomycetes	o__unidentified	f__unidentified	g__unidentified	s__unidentified	k__Fungi; p__Basidiomycota; c__Tremellomycetes; o__unidentified; f__unidentified; g__unidentified; s__unidentified
denovo557	0	0	0	18	0	0	0	0	0	0	19	7	0	0	0	0	k__Fungi	p__Ascomycota	c__Leotiomycetes	o__unidentified	f__unidentified	g__unidentified	s__unidentified	k__Fungi; p__Ascomycota; c__Leotiomycetes; o__unidentified; f__unidentified; g__unidentified; s__unidentified
denovo568	0	1	402	545	1	1	1	1	3	0	166	162	3	1	0	0	k__Fungi	p__unidentified	c__unidentified	o__unidentified	f__unidentified	g__unidentified	s__unidentified	k__Fungi; p__unidentified; c__unidentified; o__unidentified; f__unidentified; g__unidentified; s__unidentified
denovo570	0	0	12	27	0	1	0	0	0	0	13	29	0	0	0	0	k__Fungi	p__unidentified	c__unidentified	o__unidentified	f__unidentified	g__unidentified	s__unidentified	k__Fungi; p__unidentified; c__unidentified; o__unidentified; f__unidentified; g__unidentified; s__unidentified
denovo572	0	0	0	7	0	0	0	0	0	0	3	1	0	0	0	0	k__Fungi	p__Ascomycota	c__Leotiomycetes	o__unidentified	f__unidentified	g__unidentified	s__unidentified	k__Fungi; p__Ascomycota; c__Leotiomycetes; o__unidentified; f__unidentified; g__unidentified; s__unidentified
denovo585	14	0	6	0	0	0	0	0	0	0	0	6	0	0	0	0	k__Fungi	p__unidentified	c__unidentified	o__unidentified	f__unidentified	g__unidentified	s__unidentified	k__Fungi; p__unidentified; c__unidentified; o__unidentified; f__unidentified; g__unidentified; s__unidentified
denovo59	0	0	0	533	0	0	0	0	0	0	794	396	0	0	0	0	k__Fungi	p__Ascomycota	c__Leotiomycetes	o__unidentified	f__unidentified	g__unidentified	s__unidentified	k__Fungi; p__Ascomycota; c__Leotiomycetes; o__unidentified; f__unidentified; g__unidentified; s__unidentified
denovo597	0	0	0	2	0	0	0	0	0	0	1	13	0	0	0	0	k__Fungi	p__Ascomycota	c__Leotiomycetes	o__unidentified	f__unidentified	g__unidentified	s__unidentified	k__Fungi; p__Ascomycota; c__Leotiomycetes; o__unidentified; f__unidentified; g__unidentified; s__unidentified
denovo625	0	0	0	1	0	0	0	0	0	0	1	3	0	0	0	0	k__Fungi	p__unidentified	c__unidentified	o__unidentified	f__unidentified	g__unidentified	s__unidentified	k__Fungi; p__unidentified; c__unidentified; o__unidentified; f__unidentified; g__unidentified; s__unidentified
denovo660	0	21	0	0	3	0	0	0	0	0	51	2	0	0	0	0	k__Fungi	p__unidentified	c__unidentified	o__unidentified	f__unidentified	g__unidentified	s__unidentified	k__Fungi; p__unidentified; c__unidentified; o__unidentified; f__unidentified; g__unidentified; s__unidentified
denovo706	0	0	7	4	0	0	0	0	0	0	0	0	2	1	0	0	k__Fungi	p__Ascomycota	c__unidentified	o__unidentified	f__unidentified	g__unidentified	s__unidentified	k__Fungi; p__Ascomycota; c__unidentified; o__unidentified; f__unidentified; g__unidentified; s__unidentified
denovo755	20	54	7	1	12	0	0	0	0	0	0	0	0	0	0	0	k__Fungi	p__unidentified	c__unidentified	o__unidentified	f__unidentified	g__unidentified	s__unidentified	k__Fungi; p__unidentified; c__unidentified; o__unidentified; f__unidentified; g__unidentified; s__unidentified
denovo876	13	2	1	1	0	1	1	3	0	0	0	0	0	0	0	0	k__Fungi	p__Basidiomycota	c__Tremellomycetes	o__unidentified	f__unidentified	g__unidentified	s__unidentified	k__Fungi; p__Basidiomycota; c__Tremellomycetes; o__unidentified; f__unidentified; g__unidentified; s__unidentified
denovo931	5	0	0	0	0	0	6	0	0	0	0	0	0	0	0	0	k__Fungi	p__Ascomycota	c__unidentified	o__unidentified	f__unidentified	g__unidentified	s__unidentified	k__Fungi; p__Ascomycota; c__unidentified; o__unidentified; f__unidentified; g__unidentified; s__unidentified
denovo96	0	0	0	140	0	0	16	0	0	103	32	0	0	0	0	0	k__Fungi	p__unidentified	c__unidentified	o__unidentified	f__unidentified	g__unidentified	s__unidentified	k__Fungi; p__unidentified; c__unidentified; o__unidentified; f__unidentified; g__unidentified; s__unidentified
denovo97	0	0	0	152	0	0	0	0	0	4	4	0	0	1	0	0	k__Fungi	p__Ascomycota	c__unidentified	o__unidentified	f__unidentified	g__unidentified	s__unidentified	k__Fungi; p__Ascomycota; c__unidentified; o__unidentified; f__unidentified; g__unidentified; s__unidentified

[truncated: 8 more sheets: trophic_guilds TP, TP_pvot, TG_pie chart, TP_pie_chart_extendended, heatmap_spec, heatmap_env, heatmap_tax, GLM Analysis_nt]
