# Supplementary material for: Mycobiomes of Young Beech Trees Are Distinguished by Organ Rather Than by Habitat, and Community Analyses Suggest Competitive Interactions Among Twig Fungi
Source: Front Microbiol. 2021 Apr 15;12:646302. doi: 10.3389/fmicb.2021.646302 (PMC8086555; doi:10.3389/fmicb.2021.646302)
Supplement: Supplementary file 2 [file Data_Sheet_2.ZIP › Supplementary file 2/R_scripts_bud_twig.R]

#Title: The mycobiome of young Beech trees (Fagus sylvatica L.) associate more with tissue than with habitat
#Siddique AB1$*, Paolo Biella2$, Unterseher M3, Benedicte Riber Albrectsen4
#1Department of Ecology and Environmental Sciences, Faculty of Science and Technology, Ume� University, Ume�, Sweden
#2Department of Biotechnology and Biosciences, University of Milano-Bicocca, Milan, Italy
#3Evangelisches Schulzentrum Martinschule, Max-Planck-Str.  7, 17491 Greifswald, Germany
#4Department of Physiology, UPSC, Faculty of Science and Technology, Ume� University, Ume�, Sweden
#*Corresponding author: Abu Bakar Siddique, email: abu.siddique@umu.se, tel: +46(0)729119265


###############################################################
### Contents:
### 1. Importing and organising data, data exploration
### 2. Species accumulation curves
### 3. Diversity indices
### 4. Community composition
### 5. Ecological guilds
### 6. Taxonomy Heatmap
### 7. xamplary analyis of rarefied data
###############################################################

### loading packages
require(vegan) ## (http://cran.r-project.org/web/packages/vegan/index.html)
require(mvabund) ## (http://cran.r-project.org/web/packages/mvabund/index.html)
require(picante) ## (http://cran.r-project.org/web/packages/picante/index.html)
require(mgcv) ## (http://cran.r-project.org/web/packages/mgcv/index.html)
require(PCNM) ## (http://cran.r-project.org/web/packages/pcnm/index.html)
require(labdsv) ## (http://cran.r-project.org/web/packages/labdsv/index.html)
require(cluster) ##(http://cran.r-project.org/web/packages/cluster/index.html)
require(indicspecies) ##(http://cran.r-project.org/web/packages/indicspecies/index.html)
require(DiversitySampler) ##(http://cran.r-project.org/web/packages/DiversitySampler/index.html)
require(ape) ##(http://cran.r-project.org/web/packages/ape/index.html)
require(packfor) ##(http://cran.r-project.org/web/packages/packfor/index.html)
require(lattice)
require(plotrix)
library("phyloseq"); packageVersion("phyloseq")
library("ggplot2"); packageVersion("ggplot2")
#install.packages("Rcpp")
library("Rcpp")
#??phyloseq
#source("https://raw.githubusercontent.com/joey711/phyloseq/master/inst/scripts/installer.R",
#      local = TRUE)
#source('http://bioconductor.org/biocLite.R')
#biocLite('phyloseq')
library("phyloseq")
library("ggplot2")      # graphics
library("readxl")       
library("dplyr")        # filter and reformat data frames
#install.packages("magrittr") # package installations are only needed the first time you use it
#install.packages("dplyr")    # alternative installation of the %>%
library(magrittr) # needs to be run every time you start R and want to use %>%
#remotes::update_packages("rlang")
#install.packages("rlang")
library(rlang)
library(dplyr)    # alternatively, this also loads %>%
library("Rcpp")
library(GUniFrac)

#make environment empty
rm(list = ls())

### making some colours
brown.transp<-adjustcolor("saddlebrown", alpha.f=0.5)
green.transp<-adjustcolor("green4", alpha.f=0.5)
black.transp<-adjustcolor("black", alpha.f=0.5)
red.transp<-adjustcolor("darkred", alpha.f=0.5)
blue.transp<-adjustcolor("darkblue", alpha.f=0.5)
orange.transp<-adjustcolor("orange", alpha.f=0.5)

### set working directory, e.g.
setwd ("D:/R_analysis/")
setwd("C:/Users/abba0005/OneDrive - Ume� universitet/Onedrive_21_01_2020/DE/bud twig paper/budtwigpaper/submission/Supplementary materials -new/Supplementary file 2")


###################################################################
### 1. Importing and organising data, data exploration  ###########
###################################################################
## 1.1. Importing
spec<-as.data.frame(read.table("nspec.txt", header=T, sep="\t", row.names=1))
dim(spec) #16 sample 113 OTU
sum(spec) #total 729908 reads
spec[1:5,1:4]
is.data.frame(spec)
rowSums(spec)
env<-as.data.frame(read.table("env.txt", header=T, sep="\t", row.names=1))
dim(env) # 16   5
head(env)
is.data.frame(env)

### subsets of valley and mountain data
spec.valley<-subset(spec, env$site=="1")
spec.valley<-spec.valley[!colSums(spec.valley)==0]
dim(spec.valley) # 9 samples 106 OTU
sum(spec.valley) # 462946 OTU

spec.mountain<-subset(spec, env$site=="2")
spec.mountain<-spec.mountain[!colSums(spec.mountain)==0]
dim(spec.mountain) # 7 samples 93 OTU
sum(spec.mountain) # 266962 OTUs

#substrate specific subset 
spec.twig<-subset(spec, env$sub=="1")
spec.twig<-spec.twig[!colSums(spec.twig)==0]
dim(spec.twig) # 8 samples 102 OTU
sum(spec.twig) # 413466 OTUs

spec.bud<-subset(spec, env$sub=="2")
spec.bud<-spec.bud[!colSums(spec.bud)==0]
dim(spec.bud) # 8 samples 82 OTU
sum(spec.bud) # 316442 OTUs

#site and substrate specific subset
spec.vt<-subset(spec, env$site_substrate=="VT")
spec.vt<-spec.vt[!colSums(spec.vt)==0]
dim(spec.vt)
sum(spec.vt)

spec.vb<-subset(spec, env$site_substrate=="VB")
spec.vb<-spec.vb[!colSums(spec.vb)==0]
dim(spec.vb)
sum(spec.vb)

spec.mt<-subset(spec, env$site_substrate=="MT")
spec.mt<-spec.mt[!colSums(spec.mt)==0]
dim(spec.mt)
sum(spec.mt)

spec.mb<-subset(spec, env$site_substrate=="MB")
spec.mb<-spec.mb[!colSums(spec.mb)==0]
dim(spec.mb)
sum(spec.mb)

# subset on environmental data
# sites
env.valley<-subset(env, env$site=="1")
env.valley<-droplevels(env.valley)
env.valley$site
env.mountain<-subset(env, env$site=="2")
env.mountain<-droplevels(env.mountain)
env.mountain$site
# tissue or substrates
env.twig<-subset(env, env$sub=="1")
env.twig<-droplevels(env.twig)
env.twig$sub
env.bud<-subset(env, env$sub=="2")
env.bud<-droplevels(env.bud)
env.bud$sub
# site and substrates
env.vt<-subset(env, env$site_substrate=="VT")
env.vt<-droplevels(env.vt)
env.vt$site_substrate
env.vb<-subset(env, env$site_substrate=="VB")
env.vb<-droplevels(env.vb)
env.vb$site_substrate
env.mt<-subset(env, env$site_substrate=="MT")
env.mt<-droplevels(env.mt)
env.mt$site_substrate
env.mb<-subset(env, env$site_substrate=="MB")
env.mb<-droplevels(env.mb)
env.mb$site_substrate

### 1.2. Comparing sequencing depth per site and substrate 
t.test(rowSums(spec) ~ env$elevation) # sample total vs site : tow group has no significant difference, so they are comparable, we can use this two group for down statistics
t.test(rowSums(spec) ~ env$substrate) # sample total vs substrate : tow group has no significant difference, so they are comparable, we can use this two group for down statistics
t.test(rowSums(spec.bud) ~ env.bud$site) # sample total vs substrate : tow group has no significant difference, so they are comparable, we can use this two group for down statistic
t.test(rowSums(spec.twig) ~ env.twig$site) # sample total vs substrate : tow group has no significant difference, so they are comparable, we can use this two group for down statistic
t.test(rowSums(spec.mountain) ~ env.mountain$substrate) # sample total vs substrate : tow group has no significant difference, so they are comparable, we can use this two group for down statistic
t.test(rowSums(spec.valley) ~ env.valley$substrate) # sample total vs substrate : tow group has no significant difference, so they are comparable, we can use this two group for down statistic

spec.rowsum<-apply(spec,1, sum)
summary(spec.rowsum)
sum(spec.rowsum)
summary(lm(rowSums(spec)~rowSums(spec > 0))) #no correlation!

## testing the influence of sequence depth on species richness
#####Figure 2#####
par(mfrow=c(1,1))
plot(specnumber(spec),rowSums(spec), type="n", xlab="OTU richness", ylab="ITS1 reads", cex=2, pch=21, bg=black.transp)
points(specnumber(spec.valley), rowSums(spec.valley), cex=2, pch=21, bg=green.transp)
points(specnumber(spec.mountain), rowSums(spec.mountain), cex=2, pch=22, bg=brown.transp)
summary(lm(rowSums(spec)~specnumber(spec)))
abline(lm(rowSums(spec)~specnumber(spec)))
legend("bottomright", c("Mountain trees", "Valley trees"), pch=c(15,19), col=c(brown.transp, green.transp), text.col = "white")
legend("bottomright", c("Mountain trees", "Valley trees"), pch=c(15,16), col=c(brown.transp, green.transp), text.col = "black")
legend("topright",legend=c("F = 1.87", "df = 14", "p > 0.19"))

dev.print (device=jpeg, file="Figures/fig02_ReadsRichnessCorrelation.jpg", width=par("din")[1]*300, res=300, quality=100)


par(mfrow=c(2,2))
barplot(rowSums(spec.valley), main="Valley samples", col=orange.transp, border="black", ylab="Read counts", las=2)
barplot(rowSums(spec.mountain), main="Mountain samples", col=blue.transp, border="black", las=2)
legend("topright",legend=c("t = - 0.90", "df = 12.16", "p > 0.38"))

barplot(rowSums(spec.twig), main="Twig samples", col=brown.transp, border="black", ylab="Read counts", las=2)
barplot(rowSums(spec.bud), main="Bud samples", col=green.transp, border="black", las=2)
legend("topright",legend=c("t = -0.76", "df = 13.3", "p > 0.46"))
dev.print (device=jpeg, file="Figures/fig01.2.1_Read_Coverage_substrate.jpg", width=par("din")[1]*600, res=600, quality=100)

## 1.3. Sequencing depth per substrate and site
par(mfrow=c(1,1))
boxplot(rowSums(spec)~ env$substrate, notch=FALSE, cex.lab=1, cex.axis=1, las=2, col="grey", main="Read depth per substrate")
dev.print (device=jpeg, file="Figures/fig02.1_Read_Coverage_substrate.jpg", width=par("din")[1]*600, res=600, quality=100)
boxplot(rowSums(spec)~ env$elevation, notch=FALSE, cex.lab=1, cex.axis=1, las=2, col="grey", main="Read depth per site")
dev.print (device=jpeg, file="Figures/fig02.2_Read_Coverage_site.jpg", width=par("din")[1]*600, res=600, quality=100)
boxplot(rowSums(spec)~ env$site_substrate, notch=FALSE, cex.lab=1, cex.axis=1, las=2, col="grey", main="Read depth per site+substrate")
dev.print (device=jpeg, file="Figures/fig02.3_Read_Coverage_site_and_substrate.jpg", width=par("din")[1]*600, res=600, quality=100)

## 1.4. testing the influence of sequence depth on species richness
par(mfrow=c(1,1))
#all
plot(rowSums(spec),specnumber(spec), xlab="ITS1 reads", ylab="OTU richness", cex=2, pch=21, bg=black.transp)
plot(specnumber(spec,rowSums(spec)), xlab="ITS1 reads", ylab="OTU richness", cex=2, pch=21, bg=black.transp)
summary(lm(specnumber(spec)~rowSums(spec)))
abline(lm(specnumber(spec)~rowSums(spec))) # no significant correlation between richness and sequence depth
legend("topright",legend=c("R2 = 0.11", "p > 0.19"))
dev.print (device=jpeg, file="Figures/fig03.1_All_influence of sequence depth on species richness.jpg", width=par("din")[1]*600, res=600, quality=100)

# only elevation
plot(rowSums(spec.valley),specnumber(spec.valley), xlab="Valley ITS1 reads", ylab="OTU richness", cex=2, pch=21, bg=black.transp)
summary(lm(specnumber(spec.valley)~rowSums(spec.valley)))
abline(lm(specnumber(spec.valley)~rowSums(spec.valley))) # no correlation between richness and sequence depth
legend("topright",legend=c("R2 = 0.16", "p > 0.29"))
dev.print (device=jpeg, file="Figures/fig03.2_valley_influence of sequence depth on species richness.jpg", width=par("din")[1]*600, res=600, quality=100)

plot(rowSums(spec.mountain),specnumber(spec.mountain), xlab="montain ITS1 reads", ylab="OTU richness", cex=2, pch=21, bg=black.transp)
summary(lm(specnumber(spec.mountain)~rowSums(spec.mountain)))
abline(lm(specnumber(spec.mountain)~rowSums(spec.mountain))) # no correlation between richness and sequence depth
legend("topright",legend=c("R2 = 0.05", "p > 0.63"))
dev.print (device=jpeg, file="Figures/fig03.3_mountain_influence of sequence depth on species richness.jpg", width=par("din")[1]*600, res=600, quality=100)

# substrate
plot(rowSums(spec.twig),specnumber(spec.twig), xlab="twig ITS1 reads", ylab="OTU richness", cex=2, pch=21, bg=black.transp)
summary(lm(specnumber(spec.twig)~rowSums(spec.twig)))
abline(lm(specnumber(spec.twig)~rowSums(spec.twig)))
# no correlation between richness and sequence depth
legend("topright",legend=c("R2 = 0.05", "p > 0.61"))
dev.print (device=jpeg, file="Figures/fig03.4_twig_influence of sequence depth on species richness.jpg", width=par("din")[1]*600, res=600, quality=100)

plot(rowSums(spec.bud),specnumber(spec.bud), xlab="bud ITS1 reads", ylab="OTU richness", cex=2, pch=21, bg=black.transp)
summary(lm(specnumber(spec.bud)~rowSums(spec.bud)))
abline(lm(specnumber(spec.bud)~rowSums(spec.bud)))
# no correlation between richness and sequence depth
legend("topright",legend=c("R2 = 0.14", "p > 0.34"))
dev.print (device=jpeg, file="Figures/fig03.5_bud_influence of sequence depth on species richness.jpg", width=par("din")[1]*600, res=600, quality=100)

## 1.5. species abundance distributions
par(mfrow=c(1,2))
## testing for log-normality
# Bud
plot(sort(log(colSums(spec.bud)),decreasing=T), xlab="Species rank", ylab="log10 [Species abundance]", type="l",pch=19, main ="Bud")
# Twig
plot(sort(log(colSums(spec.twig)),decreasing=T), xlab="Species rank", ylab="log10 [Species abundance]", type="l",pch=19, main="Twig")
dev.print (device=jpeg, file="Figures/fig04.1_Reads_Richness_Correlation.jpg", width=par("din")[1]*600, res=600, quality=100)

### what about the different SAD for sites and tissues
spec.mt.radfit<-radfit(colSums(spec.mt))
spec.mb.radfit<-radfit(colSums(spec.mb))
spec.vt.radfit<-radfit(colSums(spec.vt))
spec.vb.radfit<-radfit(colSums(spec.vb))

par(mfrow=c(2,2))
plot(spec.mt.radfit, main="Mountain twig")
plot(spec.mb.radfit, main="Mountain bud")
plot(spec.vt.radfit, main="Valley twig")
plot(spec.vb.radfit, main="Valley bud")
dev.print (device=jpeg, file="Figures/fig04_Spec_Abund_Tissue.jpg", width=par("din")[1]*600, res=600, quality=100)


# some analysis
#some more plots

## sequencing depth for curated data with outlier samples removed
error.bar <- function(x, y, upper, lower=upper, length=0.05,...){
  if(length(x) != length(y) | length(y) !=length(lower) | length(lower) != length(upper))
    stop("vectors must be same length")
  arrows(x,y+upper, x, y-lower, angle=90, code=3, length=length, ...)
}
spec.rowsum<-apply(spec,1, sum)
spec.sd<-apply(spec,1,sd)

#####Figure 2#####
par(mfrow=c(1,2))
barx2o <- barplot(spec.rowsum, col="grey", axis.lty=1, xlab="Samples", ylab="ITS1 reads",las=2, cex.axis = 0.8)
# error.bar(barx2o,spec.rowsum, 1.96*spec.sd)
plot(rowSums(spec > 0),rowSums(spec), xlab="OTU richness", ylab="ITS1 reads", pch=21, bg=black.transp, las=2, cex.axis=0.8, cex=1.5)

dev.print (device=jpeg, file="Figures/fig04_SequenceEffortCurated.jpg", width=par("din")[1]*300, res=300, quality=100)

summary(spec.rowsum)
sum(spec.rowsum)
summary(lm(rowSums(spec)~rowSums(spec > 0))) #no correlation!
summary(lm(rowSums(spec.mountain)~rowSums(spec.mountain > 0))) #no correlation!
summary(lm(rowSums(spec.valley)~rowSums(spec.valley > 0))) #no correlation!
summary(lm(rowSums(spec.twig)~rowSums(spec.twig > 0))) #no correlation!
summary(lm(rowSums(spec.bud)~rowSums(spec.bud > 0))) #no correlation!


## OTU abundance distributions
sample.count.spec = apply(spec,1,sum)
sample.count.spec
otu.count.spec = apply(spec,2,sum)
otu.count.spec
#####Figure 3#####
par(mfrow=c(1,1))
plot(sort(sample.count.spec, decreasing=TRUE), type="h")
plot(sort(otu.count.spec, decreasing=TRUE), type="h")
plot(sort(log(otu.count.spec+1), decreasing=TRUE), type="h", ylab="log(read numbers)", xlab="ranked OTU", col=black.transp)
dev.print (device=jpeg, file="Figures/fig03_OtuAbundanceWhittaker.jpg", width=par("din")[1]*300, res=300, quality=100)

#####Figure 4#####
hist(log10(otu.count.spec), xaxt="n", xlab="Abundance of OTUs (ITS1 reads)", ylab="Frequency (Number of OTUs)", main=NA, col=black.transp)
ticks.3 = seq(1,6, by=1)
labels.3 <- sapply(ticks.3, function(i) as.expression(bquote(10^ .(i))))
axis(1, at=c(1,2,3,4,5,6), labels=labels.3)
dev.print (device=jpeg, file="Figures/fig04_OtuAbundanceHist.jpg", width=par("din")[1]*300, res=300, quality=100)

## Checking for overdispersion:

#####Figure 5#####
meanvar.plot(spec, xlab="Mean (log scale)", ylab="Variance (log scale)", pch=21, bg=black.transp)
dev.print (device=jpeg, file="Figures/fig05_Overdispersion.jpg", width=par("din")[1]*300, res=300, quality=100)

## an overdispersion is visible, therefore the data are transformed to remove overdispersion:
spec2w<-as.data.frame(dispweight(spec,env$substrate, nsimul=999))


#####Figure 6#####
meanvar.plot(spec2w, xlab="Mean of transformed data (log scale)", ylab="Variance of transformed data (log scale)", pch=21, bg=black.transp)
dev.print (device=jpeg, file="Figures/fig06_DispersionTransformedData.jpg", width=par("din")[1]*300, res=300, quality=100)


####################################
### 2. Species accumulation curves
#####################################

# Sequence-based sac for entire data:
sac.rarefaction<-specaccum(spec, method="rarefaction")
# hack specaccum object, to start at (0,0)
sac.rarefaction$sites <- c(0, sac.rarefaction$sites)
sac.rarefaction$richness <- c(0, sac.rarefaction$richness)
sac.rarefaction$sd <- c(0, sac.rarefaction$sd)
sac.rarefaction$individuals <- c(0, sac.rarefaction$individuals)
# now, make sample based accumulation curve to produce a sample-based sac scaled to the number of reads.
sac.cole<-specaccum(spec, method="coleman")
# hack specaccum object, to start at (0,0)
sac.cole$sites <- c(0, sac.cole$sites)
sac.cole$richness <- c(0, sac.cole$richness)
sac.cole$sd <- c(0, sac.cole$sd)
sac.cole$individuals <- c(0, sac.cole$individuals)
par(mfrow=c(1,1))
plot(sac.rarefaction, ci.type="poly", col="grey",lwd=3, ci.lty=0, ci.col="transparent", xvar="individuals", xlab="ITS1 reads", ylab="Fungal richness", main="Sequence-based SAC", las=2)
plot(sac.cole, ci.type="poly", col="black",lwd=3, ci.lty=0, ci.col="transparent",  xlab="Samples", ylab="Fungal richness", main="Sample-based SAC")

# Sequence-based sac for mountain samples:
sac.m.rarefaction<-specaccum(spec.mountain, method="rarefaction")
# hack specaccum object, to start at (0,0)
sac.m.rarefaction$sites <- c(0, sac.m.rarefaction$sites)
sac.m.rarefaction$richness <- c(0, sac.m.rarefaction$richness)
sac.m.rarefaction$sd <- c(0, sac.m.rarefaction$sd)
sac.m.rarefaction$individuals <- c(0, sac.m.rarefaction$individuals)
# now, make sample based accumulation curve to produce a sample-based sac scaled to the number of reads.
sac.m.cole<-specaccum(spec.mountain, method="coleman")
# hack specaccum object, to start at (0,0)
sac.m.cole$sites <- c(0, sac.m.cole$sites)
sac.m.cole$richness <- c(0, sac.m.cole$richness)
sac.m.cole$sd <- c(0, sac.m.cole$sd)
sac.m.cole$individuals <- c(0, sac.m.cole$individuals)

# Sequence-based sac for valley samples:
sac.v.rarefaction<-specaccum(spec.valley, method="rarefaction")
# hack specaccum object, to start at (0,0)
sac.v.rarefaction$sites <- c(0, sac.v.rarefaction$sites)
sac.v.rarefaction$richness <- c(0, sac.v.rarefaction$richness)
sac.v.rarefaction$sd <- c(0, sac.v.rarefaction$sd)
sac.v.rarefaction$individuals <- c(0, sac.v.rarefaction$individuals)
# now, make sample based accumulation curve to produce a sample-based sac scaled to the number of reads.
sac.v.cole<-specaccum(spec.valley, method="coleman")
# hack specaccum object, to start at (0,0)
sac.v.cole$sites <- c(0, sac.v.cole$sites)
sac.v.cole$richness <- c(0, sac.v.cole$richness)
sac.v.cole$sd <- c(0, sac.v.cole$sd)
sac.v.cole$individuals <- c(0, sac.v.cole$individuals)

# Sequence-based sac for buds:
sac.b.rarefaction<-specaccum(spec.bud, method="rarefaction")
# hack specaccum object, to start at (0,0)
sac.b.rarefaction$sites <- c(0, sac.b.rarefaction$sites)
sac.b.rarefaction$richness <- c(0, sac.b.rarefaction$richness)
sac.b.rarefaction$sd <- c(0, sac.b.rarefaction$sd)
sac.b.rarefaction$individuals <- c(0, sac.b.rarefaction$individuals)
# now, make sample based accumulation curve to produce a sample-based sac scaled to the number of reads.
sac.b.cole<-specaccum(spec.bud, method="coleman")
# hack specaccum object, to start at (0,0)
sac.b.cole$sites <- c(0, sac.b.cole$sites)
sac.b.cole$richness <- c(0, sac.b.cole$richness)
sac.b.cole$sd <- c(0, sac.b.cole$sd)
sac.b.cole$individuals <- c(0, sac.b.cole$individuals)

# Sequence-based sac for twigs:
sac.t.rarefaction<-specaccum(spec.twig, method="rarefaction")
# hack specaccum object, to start at (0,0)
sac.t.rarefaction$sites <- c(0, sac.t.rarefaction$sites)
sac.t.rarefaction$richness <- c(0, sac.t.rarefaction$richness)
sac.t.rarefaction$sd <- c(0, sac.t.rarefaction$sd)
sac.t.rarefaction$individuals <- c(0, sac.t.rarefaction$individuals)
# now, make sample based accumulation curve to produce a sample-based sac scaled to the number of reads.
sac.t.cole<-specaccum(spec.twig, method="coleman")
# hack specaccum object, to start at (0,0)
sac.t.cole$sites <- c(0, sac.t.cole$sites)
sac.t.cole$richness <- c(0, sac.t.cole$richness)
sac.t.cole$sd <- c(0, sac.t.cole$sd)
sac.t.cole$individuals <- c(0, sac.t.cole$individuals)

# Sequence-based sac for site and tissues (valley twig)
sac.vt.rarefaction<-specaccum(spec.vt, method="rarefaction")
# hack specaccum object, to start at (0,0)
sac.vt.rarefaction$sites <- c(0, sac.vt.rarefaction$sites)
sac.vt.rarefaction$richness <- c(0, sac.vt.rarefaction$richness)
sac.vt.rarefaction$sd <- c(0, sac.vt.rarefaction$sd)
sac.vt.rarefaction$individuals <- c(0, sac.vt.rarefaction$individuals)
# now, make sample based accumulation curve to produce a sample-based sac scaled to the number of reads.
sac.vt.cole<-specaccum(spec.vt, method="coleman")
# hack specaccum object, to start at (0,0)
sac.vt.cole$sites <- c(0, sac.vt.cole$sites)
sac.vt.cole$richness <- c(0, sac.vt.cole$richness)
sac.vt.cole$sd <- c(0, sac.vt.cole$sd)
sac.vt.cole$individuals <- c(0, sac.vt.cole$individuals)

# Sequence-based sac for site and tissues (valley bud)
sac.vb.rarefaction<-specaccum(spec.vb, method="rarefaction")
# hack specaccum object, to start at (0,0)
sac.vb.rarefaction$sites <- c(0, sac.vb.rarefaction$sites)
sac.vb.rarefaction$richness <- c(0, sac.vb.rarefaction$richness)
sac.vb.rarefaction$sd <- c(0, sac.vb.rarefaction$sd)
sac.vb.rarefaction$individuals <- c(0, sac.vb.rarefaction$individuals)
# now, make sample based accumulation curve to produce a sample-based sac scaled to the number of reads.
sac.vb.cole<-specaccum(spec.vb, method="coleman")
# hack specaccum object, to start at (0,0)
sac.vb.cole$sites <- c(0, sac.vb.cole$sites)
sac.vb.cole$richness <- c(0, sac.vb.cole$richness)
sac.vb.cole$sd <- c(0, sac.vb.cole$sd)
sac.vb.cole$individuals <- c(0, sac.vb.cole$individuals)

# Sequence-based sac for mountain twig 
sac.mt.rarefaction<-specaccum(spec.mt, method="rarefaction")
# hack specaccum object, to start at (0,0)
sac.mt.rarefaction$sites <- c(0, sac.mt.rarefaction$sites)
sac.mt.rarefaction$richness <- c(0, sac.mt.rarefaction$richness)
sac.mt.rarefaction$sd <- c(0, sac.mt.rarefaction$sd)
sac.mt.rarefaction$individuals <- c(0, sac.mt.rarefaction$individuals)
# now, make sample based accumulation curve to produce a sample-based sac scaled to the number of reads.
sac.mt.cole<-specaccum(spec.mt, method="coleman")
# hack specaccum object, to start at (0,0)
sac.mt.cole$sites <- c(0, sac.mt.cole$sites)
sac.mt.cole$richness <- c(0, sac.mt.cole$richness)
sac.mt.cole$sd <- c(0, sac.mt.cole$sd)
sac.mt.cole$individuals <- c(0, sac.mt.cole$individuals)

# Sequence-based sac for mountain bud
sac.mb.rarefaction<-specaccum(spec.mb, method="rarefaction")
# hack specaccum object, to start at (0,0)
sac.mb.rarefaction$sites <- c(0, sac.mb.rarefaction$sites)
sac.mb.rarefaction$richness <- c(0, sac.mb.rarefaction$richness)
sac.mb.rarefaction$sd <- c(0, sac.mb.rarefaction$sd)
sac.mb.rarefaction$individuals <- c(0, sac.mb.rarefaction$individuals)
# now, make sample based accumulation curve to produce a sample-based sac scaled to the number of reads.
sac.mb.cole<-specaccum(spec.mb, method="coleman")
# hack specaccum object, to start at (0,0)
sac.mb.cole$sites <- c(0, sac.mb.cole$sites)
sac.mb.cole$richness <- c(0, sac.mb.cole$richness)
sac.mb.cole$sd <- c(0, sac.mb.cole$sd)
sac.mb.cole$individuals <- c(0, sac.mb.cole$individuals)

#combined
n <- max(length(sac.cole$richness), length(sac.t.cole$richness))
length(sac.m.cole$richness) <- n
length(sac.m.rarefaction$individuals) <- n
length(sac.v.cole$richness) <- n
length(sac.v.rarefaction$individuals) <- n
length(sac.b.cole$richness) <- n
length(sac.b.rarefaction$individuals) <- n
length(sac.t.cole$richness) <- n
length(sac.t.rarefaction$individuals) <- n
length(sac.vt.cole$richness) <- n
length(sac.vt.rarefaction$individuals) <- n
length(sac.vb.cole$richness) <- n
length(sac.vb.rarefaction$individuals) <- n
length(sac.mt.cole$richness) <- n
length(sac.mt.rarefaction$individuals) <- n
length(sac.mb.cole$richness) <- n
length(sac.mb.rarefaction$individuals) <- n
sac.combined<-rbind(sac.cole$richness, sac.rarefaction$individuals,sac.m.cole$richness, sac.m.rarefaction$individuals,sac.v.cole$richness, sac.v.rarefaction$individuals, sac.b.cole$richness, sac.b.rarefaction$individuals,sac.t.cole$richness, sac.t.rarefaction$individuals,sac.mt.cole$richness, sac.mt.rarefaction$individuals,sac.mb.cole$richness, sac.mb.rarefaction$individuals,sac.vt.cole$richness, sac.vt.rarefaction$individuals,sac.vb.cole$richness, sac.vb.rarefaction$individuals, deparse.level=2)

## Plotting SACs
# Mountain vs. valley
par(mfrow=c(1,1))
plot(sac.combined[1,]~sac.combined[2,], type='l', ylab="OTU richness", xlab="ITS reads", col="white", lwd=2)
lines(sac.combined[3,]~sac.combined[4,], add=TRUE, col=orange.transp, lwd=5, lty=2)
lines(sac.combined[5,]~sac.combined[6,], add=TRUE, col=blue.transp, lwd=5, lty=3)
legend("bottomright", c("All samples", "Mountain", "Valley"), col = c("black",orange.transp, blue.transp), lwd=c(3,3,3), lty=c(1,2,3), text.col = "white", merge = TRUE)
legend("bottomright", c("All samples", "Mountain", "Valley"), col = c("black",orange.transp, blue.transp), lwd=c(3,3,3), lty=c(1,2,3), text.col = "black", merge = TRUE)
#significance test
t.test(specnumber(spec.r) ~ env$site)
legend("right",legend=c("t = 1.33, df = 8.91, p < 0.22"),bg="white")
dev.print (device=jpeg, file="Figures/fig06.1_Sac_valley_mountain.jpg", width=par("din")[1]*300, res=300, quality=100)
plot(sac.combined[5,]~sac.combined[6,], type='l', ylab="OTU richness", xlab="ITS reads", col="white", lwd=2)
lines(sac.combined[3,]~sac.combined[4,], add=TRUE, col=orange.transp, lwd=5, lty=1)
lines(sac.combined[5,]~sac.combined[6,], add=TRUE, col=blue.transp, lwd=5, lty=3)
legend("bottomright", c("Mountain", "Valley"), col = c(orange.transp, blue.transp), lwd=c(3,3), lty=c(1,3), text.col = "white", merge = TRUE)
legend("bottomright", c( "Mountain", "Valley"), col = c(orange.transp, blue.transp), lwd=c(3,3), lty=c(1,3), text.col = "black", merge = TRUE)
#significance test
t.test(specnumber(spec.r) ~ env$site)
#legend("topleft",legend=c("t = 1.33, df = 8.9, p < 0.22"),bg="white")
dev.print (device=jpeg, file="Figures/fig06.1.1_Sac_valley_mountain.jpg", width=par("din")[1]*300, res=300, quality=100)

# Bud vs twig
plot(sac.combined[1,]~sac.combined[2,], type='l', ylab="OTU richness", xlab="ITS reads", col="black", lwd=2)
lines(sac.combined[7,]~sac.combined[8,], add=TRUE, col=green.transp, lwd=5, lty=1)
lines(sac.combined[9,]~sac.combined[10,], add=TRUE, col=blue.transp, lwd=5, lty=3)
legend("bottomright", c("All samples","Bud","Twig"), col = c("black",green.transp, blue.transp), lwd=c(3,3,3), lty=c(1,3), text.col = "black", merge = TRUE)
t.test(specnumber(spec.r) ~ env$substrate)
legend("right",legend=c("t = -3.01, df = 13.76  p < 0.001"),bg="white")
dev.print (device=jpeg, file="Figures/fig06.2_Sac_bud_twig.jpg", width=par("din")[1]*300, res=300, quality=100)
plot(sac.combined[9,]~sac.combined[10,], type='l', ylab="OTU richness", xlab="ITS reads", col="white", lwd=2)
lines(sac.combined[7,]~sac.combined[8,], add=TRUE, col=green.transp, lwd=5, lty=3)
lines(sac.combined[9,]~sac.combined[10,], add=TRUE, col=brown.transp, lwd=5, lty=1)
legend("bottomright", c("Twig","Bud"), col = c(brown.transp, green.transp), lwd=c(3,3), lty=c(1,3), text.col = "black", merge = TRUE)
t.test(specnumber(spec.r) ~ env$substrate)
#legend("topleft",legend=c("t = -4.01, df = 13.63  p < 0.002"),bg="white")
dev.print (device=jpeg, file="Figures/fig06.2_Sac_bud_twig.jpg", width=par("din")[1]*300, res=300, quality=100)

# substrate and elevation combined
plot(sac.combined[1,]~sac.combined[2,], type='l', ylab="OTU richness", xlab="ITS reads", col="black", lwd=2)
lines(sac.combined[11,]~sac.combined[12,], add=TRUE, col=orange.transp, lwd=5, lty=2)
lines(sac.combined[13,]~sac.combined[14,], add=TRUE, col="yellow", lwd=5, lty=2)
lines(sac.combined[15,]~sac.combined[16,], add=TRUE, col="green", lwd=5, lty=3)
lines(sac.combined[17,]~sac.combined[18,], add=TRUE, col="red", lwd=5, lty=3)
legend("bottomright", c("All samples","Mou-twi","Mou-bud","Val-twig","Val-bud"), col = c("black",orange.transp,"yellow","green","red"), lwd=c(3,3,3), lty=c(1,2,3), text.col = "black", merge = TRUE)
dev.print (device=jpeg, file="Figures/fig06.3_Sac_sub and elevation combined.jpg", width=par("din")[1]*300, res=300, quality=100)

# All combined
plot(sac.combined[1,]~sac.combined[2,], type='l', ylab="OTU richness", xlab="ITS reads", col="black", lwd=2)
#plot(sac.combined[5,]~sac.combined[6,], type='l', ylab="OTU richness", xlab="ITS reads", col="black", lwd=2)
lines(sac.combined[3,]~sac.combined[4,], add=TRUE, col="gray", lwd=5, lty=2)
lines(sac.combined[5,]~sac.combined[6,], add=TRUE, col=blue.transp, lwd=5, lty=2)
lines(sac.combined[7,]~sac.combined[8,], add=TRUE, col=green.transp, lwd=5, lty=3)
lines(sac.combined[9,]~sac.combined[10,], add=TRUE, col="darkgreen", lwd=5, lty=3)
lines(sac.combined[11,]~sac.combined[12,], add=TRUE, col=orange.transp, lwd=5, lty=2)
lines(sac.combined[13,]~sac.combined[14,], add=TRUE, col="yellow", lwd=5, lty=2)
lines(sac.combined[15,]~sac.combined[16,], add=TRUE, col="green", lwd=5, lty=3)
lines(sac.combined[17,]~sac.combined[18,], add=TRUE, col="red", lwd=5, lty=3)
legend("bottomright", c("All samples","Mountain", "Valley","Bud","Twig","Mou-twi","Mou-bud","Val-twig","Val-bud"), col = c("black","grey",blue.transp,green.transp, "darkgreen",orange.transp,"yellow","green","red"), lwd=c(3,3,3), lty=c(1,2,3), text.col = "black", merge = TRUE)
dev.print (device=jpeg, file="Figures/fig06_Sac.jpg", width=par("din")[1]*300, res=300, quality=100)


########## ##################
### 3. Diversity indices
#############################
alpha<-fisher.alpha(spec)
alpha.v<-fisher.alpha(spec.valley)
alpha.m<-fisher.alpha(spec.mountain)
alpha.b<-fisher.alpha(spec.bud)
alpha.t<-fisher.alpha(spec.twig)
alpha.mt<-fisher.alpha(spec.mt)
alpha.mb<-fisher.alpha(spec.mb)
alpha.vt<-fisher.alpha(spec.vt)
alpha.vb<-fisher.alpha(spec.vb)

shannon<-diversity(spec)
shannon.v<-diversity(spec.valley)
shannon.m<-diversity(spec.mountain)
shannon.b<-diversity(spec.bud)
shannon.t<-diversity(spec.twig)
shannon.mt<-diversity(spec.mt)
shannon.mb<-diversity(spec.mb)
shannon.vt<-diversity(spec.vt)
shannon.vb<-diversity(spec.vb)

hill<-renyi(spec, scale=c(1,2,3), hill=T)
hill.1<-hill$"1"
hill.2<-hill$"2"
hill.3<-hill$"3"

hill.m = renyi(spec.mountain, scale=c(1,2,3), hill=T)
hill.m.1 = hill.m$"1"
hill.m.2 = hill.m$"2"
hill.m.3 = hill.m$"3"
hill.v = renyi(spec.valley, scale=c(1,2,3), hill=T)
hill.v.1 = hill.v$"1"
hill.v.2 = hill.v$"2"
hill.v.3 = hill.v$"3"

hill.t = renyi(spec.twig, scale=c(1,2,3), hill=T)
hill.t.1 = hill.t$"1"
hill.t.2 = hill.t$"2"
hill.t.3 = hill.t$"3"
hill.b = renyi(spec.bud, scale=c(1,2,3), hill=T)
hill.b.1 = hill.b$"1"
hill.b.2 = hill.b$"2"
hill.b.3 = hill.b$"3"

## accounting for different read numbers (calculating residuals)
# Second Hill 
hill.m.1.s = lm(hill.m.1 ~ rowSums(spec.mountain))
hill.v.1.s = lm(hill.v.1 ~ rowSums(spec.valley))

# Third Hill 
hill.m.2.s = lm(hill.m.2 ~ rowSums(spec.mountain))
hill.v.2.s = lm(hill.v.2 ~ rowSums(spec.valley))

# Fourth Hill 
hill.m.3.s = lm(hill.m.3 ~ rowSums(spec.mountain))
hill.v.3.s = lm(hill.v.3 ~ rowSums(spec.valley))

# Plot diversity values
par(mfrow=c(1,5))
par(mfrow=c(1,1))

boxplot(alpha~ env$substrate, col=c(green.transp, brown.transp), cex.lab=1, cex.axis=1, range=0, labels=F, main="Alpha", las=1, notch=FALSE)
boxplot(shannon~ env$substrate, col=c(green.transp, brown.transp), cex.lab=1, cex.axis=1, range=0, labels=F, main="Shannon", las=1)
dev.print (device=jpeg, file="Figures/fig07.3_bud twigs.jpg", width=par("din")[1]*600, res=600, quality=100)
boxplot(hill.1~ env$substrate, col=c(green.transp, brown.transp), cex.lab=1, cex.axis=1, range=0, labels=F, main="Hill N1", las=1)
boxplot(hill.2~ env$substrate, col=c(green.transp, brown.transp), cex.lab=1, cex.axis=1, range=0, labels=F, main="Hill N2", las=1)
boxplot(hill.3~ env$substrate, col=c(green.transp, brown.transp), cex.lab=1, cex.axis=1, range=0, labels=F, main="Hill N3", las=1)
dev.print (device=jpeg, file="Figures/fig07.1_DivInd_budtwig..jpg", width=par("din")[1]*600, res=600, quality=100)
boxplot(alpha~ env$elevation, col=c(orange.transp, blue.transp), cex.lab=1, cex.axis=1, range=0, labels=F, main="Alpha", las=1, notch=FALSE)
boxplot(shannon~ env$elevation, col=c(orange.transp, blue.transp), cex.lab=1, cex.axis=1, range=0, labels=F, main="Shannon", las=1)
dev.print (device=jpeg, file="Figures/fig07.4_V & M.jpg", width=par("din")[1]*600, res=600, quality=100)
boxplot(hill.1~ env$elevation, col=c(orange.transp, blue.transp), cex.lab=1, cex.axis=1, range=0, labels=F, main="Hill N1", las=1)
boxplot(hill.2~ env$elevation, col=c(orange.transp, blue.transp), cex.lab=1, cex.axis=1, range=0, labels=F, main="Hill N2", las=1)
boxplot(hill.3~ env$elevation, col=c(orange.transp, blue.transp), cex.lab=1, cex.axis=1, range=0, labels=F, main="Hill N3", las=1)
dev.print (device=jpeg, file="Figures/fig07.2_DivInd_mouvall.jpg", width=par("din")[1]*600, res=600, quality=100)

par(mfrow=c(1,5))
boxplot(alpha.m~ env.mountain$substrate, col=c(brown.transp, green.transp, orange.transp, blue.transp), cex.lab=1, cex.axis=1, range=0, labels=F, main="Alpha", las=2, notch=FALSE)
boxplot(shannon.m~ env.mountain$substrate, col=c(brown.transp, green.transp, orange.transp, blue.transp), cex.lab=1, cex.axis=1, range=0, labels=F, main="Shannon", las=2)
boxplot(hill.m.1~ env.mountain$substrate, col=c(brown.transp, green.transp, orange.transp, blue.transp), cex.lab=1, cex.axis=1, range=0, labels=F, main="Hill N1", las=2)
boxplot(hill.m.2~ env.mountain$substrate, col=c(brown.transp, green.transp, orange.transp, blue.transp), cex.lab=1, cex.axis=1, range=0, labels=F, main="Hill N2", las=2)
boxplot(hill.m.3~ env.mountain$substrate, col=c(brown.transp, green.transp, orange.transp, blue.transp), cex.lab=1, cex.axis=1, range=0, labels=F, main="Hill N3", las=2)

boxplot(alpha.v~ env.valley$substrate, col=c(brown.transp, green.transp, orange.transp, blue.transp), cex.lab=1, cex.axis=1, range=0, labels=F, main="Alpha", las=2, notch=FALSE)
boxplot(shannon.v~ env.valley$substrate, col=c(brown.transp, green.transp, orange.transp, blue.transp), cex.lab=1, cex.axis=1, range=0, labels=F, main="Shannon", las=2)
boxplot(hill.v.1.s$residuals~ env.valley$substrate, col=c(brown.transp, green.transp, orange.transp, blue.transp), cex.lab=1, cex.axis=1, range=0, labels=F, main="Hill N1", las=2)
boxplot(hill.v.2.s$residuals~ env.valley$substrate, col=c(brown.transp, green.transp, orange.transp, blue.transp), cex.lab=1, cex.axis=1, range=0, labels=F, main="Hill N2", las=2)
boxplot(hill.v.3.s$residuals~ env.valley$substrate, col=c(brown.transp, green.transp, orange.transp, blue.transp), cex.lab=1, cex.axis=1, range=0, labels=F, main="Hill N3", las=2)
dev.print (device=jpeg, file="Figures/fig07.5_V & M.jpg", width=par("din")[1]*600, res=600, quality=100)

par(mfrow=c(2,3))
par(mfrow=c(3,2))
boxplot(shannon~ env$substrate, col=c(green.transp, brown.transp), cex.lab=1, cex.axis=1, range=0, labels=F, las=1)
boxplot(shannon.m~ env.mountain$substrate, col=c(brown.transp, green.transp), cex.lab=1, cex.axis=1, range=0, labels=F, las=2)
boxplot(shannon.v~ env.valley$substrate, col=c(brown.transp, green.transp), cex.lab=1, cex.axis=1, range=0, labels=F, las=2)
boxplot(shannon~ env$elevation, col=c(orange.transp, blue.transp), cex.lab=1, cex.axis=1, range=0, labels=F, las=1)
boxplot(shannon.b~ env.bud$elevation, col=c(orange.transp, blue.transp), cex.lab=1, cex.axis=1, range=0, labels=F, las=2)
boxplot(shannon.t~ env.twig$elevation, col=c(orange.transp, blue.transp), cex.lab=1, cex.axis=1, range=0, labels=F, las=2)
dev.print (device=jpeg, file="Figures/fig07.5.1_V & M.jpg", width=par("din")[1]*600, res=600, quality=100)
dev.print (device=jpeg, file="Figures/fig07.5.2_V & M.jpg", width=par("din")[1]*600, res=600, quality=100)

boxplot(alpha.v~ env.valley$sub, col=c(brown.transp, green.transp, orange.transp, blue.transp), cex.lab=1, cex.axis=1, range=0, labels=F, main="Alpha", las=2, notch=FALSE)
boxplot(shannon.v~ env.valley$sub, col=c(brown.transp, green.transp, orange.transp, blue.transp), cex.lab=1, cex.axis=1, range=0, labels=F, main="Shannon", las=2)
boxplot(hill.v.1.s$residuals~ env.valley$sub, col=c(brown.transp, green.transp, orange.transp, blue.transp), cex.lab=1, cex.axis=1, range=0, labels=F, main="Hill N1", las=2)
boxplot(hill.v.2.s$residuals~ env.valley$sub, col=c(brown.transp, green.transp, orange.transp, blue.transp), cex.lab=1, cex.axis=1, range=0, labels=F, main="Hill N2", las=2)
boxplot(hill.v.3.s$residuals~ env.valley$sub, col=c(brown.transp, green.transp, orange.transp, blue.transp), cex.lab=1, cex.axis=1, range=0, labels=F, main="Hill N3", las=2)
dev.print (device=jpeg, file="Figures/fig07_DivIndices.jpg", width=par("din")[1]*600, res=600, quality=100)

par(mfrow=c(1,5))
boxplot(alpha~ env$site_substrate, col=c(green.transp, brown.transp), cex.lab=1, cex.axis=1, range=0, labels=F, main="Alpha", las=2, notch=FALSE)
boxplot(shannon~ env$site_substrate, col=c(green.transp, brown.transp), cex.lab=1, cex.axis=1, range=0, labels=F, main="Shannon", las=2)
boxplot(hill.1~ env$site_substrate, col=c(green.transp, brown.transp), cex.lab=1, cex.axis=1, range=0, labels=F, main="Hill N1", las=2)
boxplot(hill.2~ env$site_substrate, col=c(green.transp, brown.transp), cex.lab=1, cex.axis=1, range=0, labels=F, main="Hill N2", las=2)
boxplot(hill.3~ env$site_substrate, col=c(green.transp, brown.transp), cex.lab=1, cex.axis=1, range=0, labels=F, main="Hill N3", las=2)
dev.print (device=jpeg, file="Figures/fig07.10_DivIndices.jpg", width=par("din")[1]*600, res=600, quality=100)


### now the statistics
## alpha
# bud vs twig
glm.alpha.sub=manyglm(alpha ~ env$substrate)
aov(glm.alpha.sub)
anova(glm.alpha.sub)# twig vs bud
#vally vs mountain
glm.alpha.site=manyglm(alpha ~ env$elevation)
aov(glm.alpha.site)
anova(glm.alpha.site)  # val vs mount
# site-substrate 
glm.alpha.v=manyglm(alpha.v ~ env.valley$substrate)
aov(glm.alpha.v)
anova(glm.alpha.v)
glm.alpha.m=manyglm(alpha.m ~ env.mountain$substrate)
aov(glm.alpha.m)
anova(glm.alpha.m)

## shannon
# bud vs twig
glm.shannon.sub=manyglm(shannon ~ env$substrate)
aov(glm.shannon.sub)
anova(glm.shannon.sub)# twig vs bud
#vally vs mountain
glm.shannon.site=manyglm(shannon ~ env$elevation)
aov(glm.shannon.site)
anova(glm.shannon.site)  # val vs mount
# site-substrate 
glm.shannon.v=manyglm(shannon.v ~ env.valley$substrate)
aov(glm.shannon.v)
anova(glm.shannon.v)
glm.shannon.m=manyglm(shannon.m ~ env.mountain$substrate)
aov(glm.shannon.m)
anova(glm.shannon.m)


## hill1
# bud vs twig
glm.hill1.sub=manyglm(hill.1 ~ env$substrate)
aov(glm.hill1.sub)
anova(glm.hill1.sub)# twig vs bud
#vally vs mountain
glm.hill1.site=manyglm(hill.1 ~ env$elevation)
aov(glm.hill1.site)
anova(glm.hill1.site)  # val vs mount
# site-substrate 
glm.hill1.v=manyglm(hill.v.1 ~ env.valley$substrate)
aov(glm.hill1.v)
anova(glm.hill1.v)
glm.hill1.m=manyglm(hill.m.1 ~ env.mountain$substrate)
aov(glm.hill1.m)
anova(glm.hill1.m)

## hill2
# bud vs twig
glm.hill2.sub=manyglm(hill.2 ~ env$substrate)
aov(glm.hill2.sub)
anova(glm.hill2.sub)# twig vs bud
#vally vs mountain
glm.hill2.site=manyglm(hill.2 ~ env$elevation)
aov(glm.hill2.site)
anova(glm.hill2.site)  # val vs mount
# site-substrate 
glm.hill2.v=manyglm(hill.v.2 ~ env.valley$substrate)
aov(glm.hill2.v)
anova(glm.hill2.v)
glm.hill2.m=manyglm(hill.m.2 ~ env.mountain$substrate)
aov(glm.hill2.m)
anova(glm.hill2.m)

## hill3
# bud vs twig
glm.hill3.sub=manyglm(hill.3 ~ env$substrate)
aov(glm.hill3.sub)
anova(glm.hill3.sub)# twig vs bud
#vally vs mountain
glm.hill3.site=manyglm(hill.3 ~ env$elevation)
aov(glm.hill3.site)
anova(glm.hill3.site)  # val vs mount
# site-substrate 
glm.hill3.v=manyglm(hill.v.3 ~ env.valley$substrate)
aov(glm.hill3.v)
anova(glm.hill3.v)
glm.hill3.m=manyglm(hill.m.3 ~ env.mountain$substrate)
aov(glm.hill3.m)
anova(glm.hill3.m)


#####################################
### 4. Community composition      #######################################################################
#####################################
## Multivariate Analysis of community composition
nms.spec<-metaMDS(spec, autotransform=F, distance="bray")
nms.spec<-metaMDS(spec, previous=nms.spec)
par(mfrow=c(1,1))
stressplot(nms.spec)  # if stress is less than 0.2 then the matrix plotting is poor
nms.spec
fig.nms.spec<-ordiplot(nms.spec, type="none", main="")
points(fig.nms.spec, "species", pch=21, bg="lightgrey", cex=0.01)
points(fig.nms.spec, "sites", pch=21, bg=orange.transp, select=env$elevation=="valley", cex=shannon.v*1.5)
with(env, ordiellipse(fig.nms.spec,elevation, kind="se", conf=.95,label=F, col=orange.transp, show.groups="valley", lwd=2))
with(env, ordispider(fig.nms.spec, elevation,label=T, col="black", show.groups="valley", lwd=.25, cex=1))
points(fig.nms.spec, "sites", pch=22, bg=blue.transp, select=env$elevation=="mountain", cex=shannon.m*1.5)
with(env, ordiellipse(fig.nms.spec, elevation, kind="se", conf=.95,label=F, col=blue.transp, show.groups="mountain", lwd=2))
with(env, ordispider(fig.nms.spec, elevation, label=T, col="black", show.groups="mountain", lwd=.25, cex=1))
betadiv<-betadiver(spec, "w")
betadiver
adonis.elevation<-adonis(betadiv~env$site, perm=999)
adonis.elevation
#legend("topleft",legend= "stress = 0.16", bg="white")
dev.print (device=jpeg, file="Figures/fig08.1_NmsHost.jpg", width=par("din")[1]*600, res=600, quality=100)
#dev.print (device=jpeg, file="Figures/fig08.1.1_NmsHost.jpg", width=par("din")[1]*600, res=600, quality=100)

## NMDS for tissiue
fig.nms.spec<-ordiplot(nms.spec, type="none", main="")
points(fig.nms.spec, "species", pch=21, bg="lightgrey", cex=0.01)
points(fig.nms.spec, "sites", pch=21, bg=green.transp, select=env$substrate=="Bud", cex=shannon.b*1.5)
with(env, ordiellipse(fig.nms.spec,substrate, kind="se", conf=.95,label=F, col=green.transp, show.groups="Bud", lwd=2))
with(env, ordispider(fig.nms.spec, substrate,label=T, col="black", show.groups="Bud", lwd=.25, cex=1))
points(fig.nms.spec, "sites", pch=22, bg=brown.transp, select=env$substrate=="Twig", cex=shannon.t*1.5)
with(env, ordiellipse(fig.nms.spec, substrate, kind="se", conf=.95,label=F, col=brown.transp, show.groups="Twig", lwd=2))
with(env, ordispider(fig.nms.spec, substrate, label=T, col="black", show.groups="Twig", lwd=.25, cex=1))
betadiv<-betadiver(spec, "w")
betadiver
adonis.substrate<-adonis(betadiv~env$substrate, perm=999)
adonis.substrate
#legend("topleft",legend= "stress = 0.16", bg="white")
dev.print (device=jpeg, file="Figures/fig08.2_NmsHost.jpg", width=par("din")[1]*600, res=600, quality=100)
#dev.print (device=jpeg, file="Figures/fig08.1.1_NmsHosts.jpg", width=par("din")[1]*600, res=600, quality=100)

## NMDS for tissiue+site
par(mfrow=c(1,1))
fig.nms.spec<-ordiplot(nms.spec, type="none", main="")
points(fig.nms.spec, "species", pch=21, bg="lightgrey", cex=0.01)
points(fig.nms.spec, "sites", pch=21, bg=green.transp, select=env$site_substrate=="VB", cex=shannon.vb*1.5)
with(env, ordiellipse(fig.nms.spec,site_substrate, kind="se", conf=.95,label=F, col=green.transp, show.groups="VB", lwd=2))
with(env, ordispider(fig.nms.spec, site_substrate,label=T, col="black", show.groups="VB", lwd=.25, cex=1))
points(fig.nms.spec, "sites", pch=22, bg=brown.transp, select=env$site_substrate=="VT", cex=shannon.vt*1.5)
with(env, ordiellipse(fig.nms.spec, site_substrate, kind="se", conf=.95,label=F, col=brown.transp, show.groups="VT", lwd=2))
with(env, ordispider(fig.nms.spec, site_substrate, label=T, col="black", show.groups="VT", lwd=.25, cex=1))
points(fig.nms.spec, "sites", pch=21, bg=green.transp, select=env$site_substrate=="MB", cex=shannon.mb*1.5)
with(env, ordiellipse(fig.nms.spec,site_substrate, kind="se", conf=.95,label=F, col=green.transp, show.groups="MB", lwd=2))
with(env, ordispider(fig.nms.spec, site_substrate,label=T, col="black", show.groups="MB", lwd=.25, cex=1))
points(fig.nms.spec, "sites", pch=22, bg=brown.transp, select=env$site_substrate=="MT", cex=shannon.mt*1.5)
with(env, ordiellipse(fig.nms.spec, site_substrate, kind="se", conf=.95,label=F, col=brown.transp, show.groups="MT", lwd=2))
with(env, ordispider(fig.nms.spec, site_substrate, label=T, col="black", show.groups="MT", lwd=.25, cex=1))
legend("topleft",legend= "stress = 0.14", bg="white")
betadiv<-betadiver(spec, "w")
betadiver
adonis.site_substrate<-adonis(betadiv~env$site_substrate, perm=999)
adonis.site_substrate
legend("topleft",legend= "stress = 0.16", bg="white")
dev.print (device=jpeg, file="Figures/fig08.3_NNDS_tissue+site.jpg", width=par("din")[1]*600, res=600, quality=100)

#Buds
nms.spec<-metaMDS(spec.bud, autotransform=F, distance="bray")
nms.spec<-metaMDS(spec.bud, previous=nms.spec)
par(mfrow=c(1,1))
stressplot(nms.spec)  # if stress is less than 0.2 then the matrix plotting is poor
nms.spec
fig.nms.spec<-ordiplot(nms.spec, type="none", main="")
points(fig.nms.spec, "species", pch=21, bg="lightgrey", cex=0.01)
points(fig.nms.spec, "sites", pch=21, bg=green.transp, select=env.bud$site_substrate=="VB", cex=shannon.vb*1.5)
with(env.bud, ordiellipse(fig.nms.spec,site_substrate, kind="se", conf=.95,label=F, col=green.transp, show.groups="VB", lwd=2))
with(env.bud, ordispider(fig.nms.spec, site_substrate,label=T, col="black", show.groups="VB", lwd=.25, cex=1))
points(fig.nms.spec, "sites", pch=21, bg=green.transp, select=env.bud$site_substrate=="MB", cex=shannon.mb*1.5)
with(env.bud, ordiellipse(fig.nms.spec,site_substrate, kind="se", conf=.95,label=F, col=green.transp, show.groups="MB", lwd=2))
with(env.bud, ordispider(fig.nms.spec, site_substrate,label=T, col="black", show.groups="MB", lwd=.25, cex=1))
dev.print (device=jpeg, file="Figures/fig08.5_NNDS_buds.jpg", width=par("din")[1]*600, res=600, quality=100)

#twigs
nms.spec<-metaMDS(spec.twig, autotransform=F, distance="bray")
nms.spec<-metaMDS(spec.twig, previous=nms.spec)
par(mfrow=c(1,1))
stressplot(nms.spec)  # if stress is less than 0.2 then the matrix plotting is poor
nms.spec
fig.nms.spec<-ordiplot(nms.spec, type="none", main="")
points(fig.nms.spec, "species", pch=21, bg="lightgrey", cex=0.01)
points(fig.nms.spec, "sites", pch=21, bg=brown.transp, select=env.twig$site_substrate=="VT", cex=shannon.vb*1.5)
with(env.twig, ordiellipse(fig.nms.spec,site_substrate, kind="se", conf=.95,label=F, col=brown.transp, show.groups="VT", lwd=2))
with(env.twig, ordispider(fig.nms.spec, site_substrate,label=T, col="black", show.groups="VT", lwd=.25, cex=1))
points(fig.nms.spec, "sites", pch=21, bg=brown.transp, select=env.twig$site_substrate=="MT", cex=shannon.mb*1.5)
with(env.twig, ordiellipse(fig.nms.spec,site_substrate, kind="se", conf=.95,label=F, col=brown.transp, show.groups="MT", lwd=2))
with(env.twig, ordispider(fig.nms.spec, site_substrate,label=T, col="black", show.groups="MT", lwd=.25, cex=1))
dev.print (device=jpeg, file="Figures/fig08.5_NNDS_twigs.jpg", width=par("din")[1]*600, res=600, quality=100)

#valley
nms.spec<-metaMDS(spec.valley, autotransform=F, distance="bray")
nms.spec<-metaMDS(spec.valley, previous=nms.spec)
par(mfrow=c(1,1))
stressplot(nms.spec)  # if stress is less than 0.2 then the matrix plotting is poor
nms.spec
fig.nms.spec<-ordiplot(nms.spec, type="none", main="")
points(fig.nms.spec, "species", pch=21, bg="lightgrey", cex=0.01)
points(fig.nms.spec, "sites", pch=21, bg=blue.transp, select=env.valley$site_substrate=="VT", cex=shannon.vb*1.5)
with(env.valley, ordiellipse(fig.nms.spec,site_substrate, kind="se", conf=.95,label=F, col=blue.transp, show.groups="VT", lwd=2))
with(env.valley, ordispider(fig.nms.spec, site_substrate,label=T, col="black", show.groups="VT", lwd=.25, cex=1))
points(fig.nms.spec, "sites", pch=21, bg=blue.transp, select=env.valley$site_substrate=="VB", cex=shannon.mb*1.5)
with(env.valley, ordiellipse(fig.nms.spec,site_substrate, kind="se", conf=.95,label=F, col=blue.transp, show.groups="VB", lwd=2))
with(env.valley, ordispider(fig.nms.spec, site_substrate,label=T, col="black", show.groups="VB", lwd=.25, cex=1))
dev.print (device=jpeg, file="Figures/fig08.5_NNDS_valley.jpg", width=par("din")[1]*600, res=600, quality=100)

#mountain
nms.spec<-metaMDS(spec.mountain, autotransform=F, distance="bray")
nms.spec<-metaMDS(spec.mountain, previous=nms.spec)
par(mfrow=c(1,1))
stressplot(nms.spec)  # if stress is less than 0.2 then the matrix plotting is poor
nms.spec
fig.nms.spec<-ordiplot(nms.spec, type="none", main="")
points(fig.nms.spec, "species", pch=21, bg="lightgrey", cex=0.01)
points(fig.nms.spec, "sites", pch=21, bg=orange.transp, select=env.mountain$site_substrate=="MT", cex=shannon.vb*1.5)
with(env.mountain, ordiellipse(fig.nms.spec,site_substrate, kind="se", conf=.95,label=F, col=orange.transp, show.groups="MT", lwd=2))
with(env.mountain, ordispider(fig.nms.spec, site_substrate,label=T, col="black", show.groups="MT", lwd=.25, cex=1))
points(fig.nms.spec, "sites", pch=21, bg=orange.transp, select=env.mountain$site_substrate=="MB", cex=shannon.mb*1.5)
with(env.mountain, ordiellipse(fig.nms.spec,site_substrate, kind="se", conf=.95,label=F, col=orange.transp, show.groups="MB", lwd=2))
with(env.mountain, ordispider(fig.nms.spec, site_substrate,label=T, col="black", show.groups="MB", lwd=.25, cex=1))
dev.print (device=jpeg, file="Figures/fig08.5_NNDS_mount.jpg", width=par("din")[1]*600, res=600, quality=100)

### PCO
spec.hell<-decostand(spec, method="hellinger")
dist.spec<-vegdist(spec.hell, method="bray")
spec.pco<-pco(dist.spec)
spec.eig<-spec.pco$eig
spec.explain<-spec.eig/sum(spec.eig)
spec.explain
par(mfrow=c(1,1))
plot(spec.pco, type="n")
points(spec.pco, env$elevation=="valley", pch=21, bg=orange.transp, cex=shannon.v*1.5)
with(env, ordiellipse(spec.pco, elevation, kind="se", conf=.95,label=F, col=orange.transp, show.groups="valley", lwd=2))
with(env, ordispider(spec.pco, elevation,label=T, col="black", show.groups="valley", lwd=.15, cex=1))

points(spec.pco, env$elevation=="mountain", pch=22, bg=blue.transp, cex=shannon.m*1.5)
with(env, ordiellipse(spec.pco, elevation, kind="se", conf=.95,label=F, col=blue.transp, show.groups="mountain", lwd=2))
with(env, ordispider(spec.pco, elevation,label=T, col="black", show.groups="mountain", lwd=.15, cex=1))
#legend("bottomright", legend =c("PERMANOVA: F = 1.78", "R2 = 0.11, p > 0.06", "axis 1 = 24.2 %", "axis 2 =   16.1 %" ))
dev.print (device=jpeg, file="Figures/fig09_Pcoelevation.jpg", width=par("din")[1]*600, res=600, quality=100)
dev.print (device=jpeg, file="Figures/fig09.1_Pcoelevation.jpg", width=par("din")[1]*600, res=600, quality=100)

### highlighting the tissues
par(mfrow=c(1,1))
plot(spec.pco, type="n")
# Beech tissues
points(spec.pco, env$substrate=="Twig", pch=22, bg=brown.transp, cex=shannon.t*1.5)
with(env, ordiellipse(spec.pco,sub, kind="se", conf=.95,label=F, col=brown.transp, show.groups="young", lwd=2))
#with(env, ordispider(spec.pco,substrate,label=T, col=green.transp, show.groups="Twig", lwd=.15, cex=1))
points(spec.pco, env$substrate=="Bud", pch=22, bg=green.transp, cex=shannon.b*1.5)
with(env, ordiellipse(spec.pco, tissue, kind="se", conf=.95,label=F, col="brown", show.groups="old", lwd=2))
#with(env, ordispider(spec.pco,substrate,label=T, col=green.transp, show.groups="Bud", lwd=.15, cex=1))
with(env, ordihull(spec.pco, substrate,label=FALSE, col="darkblue", show.groups="Bud", lwd=1, lty=2, cex=1))

par(mfrow=c(1,1))
plot(spec.pco, type="n")
# site_substrate
points(spec.pco, env$site_substrate=="VT", pch=21, bg=orange.transp, cex=shannon*1.5)
with(env, ordiellipse(spec.pco, site_substrate, kind="se", conf=.95,label=F, col=orange.transp, show.groups="VT", lwd=2))
with(env, ordispider(spec.pco, site_substrate,label=T, col="black", show.groups="VT", lwd=.15, cex=1))
points(spec.pco, env$site_substrate=="VB", pch=21, bg=green.transp, cex=shannon*1.5)
with(env, ordiellipse(spec.pco, site_substrate, kind="se", conf=.95,label=F, col="darkolivegreen1", show.groups="VB", lwd=2))
with(env, ordispider(spec.pco, site_substrate,label=T, col="black", show.groups="VB", lwd=.15, cex=1))
points(spec.pco, env$site_substrate=="MT", pch=21, bg="orange", cex=shannon*1.5)
with(env, ordiellipse(spec.pco, site_substrate, kind="se", conf=.95,label=F, col="orange", show.groups="MT", lwd=2))
with(env, ordispider(spec.pco, site_substrate,label=T, col="black", show.groups="MT", lwd=.15, cex=1))
points(spec.pco, env$site_substrate=="MB", pch=21, bg=blue.transp, cex=shannon*1.5)
with(env, ordiellipse(spec.pco, site_substrate, kind="se", conf=.95,label=F, col=blue.transp, show.groups="MB", lwd=2))
with(env, ordispider(spec.pco, site_substrate,label=T, col="black", show.groups="MB", lwd=.15, cex=1))
#with(env, ordihull(spec.pco, elevation,label=FALSE, col="orangered", show.groups="valley", lwd=1, lty=2, cex=1))
#with(env, ordihull(spec.pco, elevation,label=FALSE, col="orangered", show.groups="mountain", lwd=1, lty=2, cex=1))
#legend("topleft", legend =c("PERMANOVA: F = 5.98, R?? = 0.17, p < 0.001", "axis 1 = 15.4 %", "axis 2 =   8.4 %" ))
dev.print (device=jpeg, file="Figures/fig10_PcoTissues.jpg", width=par("din")[1]*600, res=600, quality=100)

#BUD
spec.hell<-decostand(spec.bud, method="hellinger")
dist.spec<-vegdist(spec.hell, method="bray")
spec.pco<-pco(dist.spec)
spec.eig<-spec.pco$eig
spec.explain<-spec.eig/sum(spec.eig)
spec.explain
par(mfrow=c(1,1))
plot(spec.pco, type="n")

# site_substrate
points(spec.pco, env.bud$site_substrate=="VB", pch=21, bg=orange.transp, cex=shannon*1.5)
with(env.bud, ordiellipse(spec.pco, site_substrate, kind="se", conf=.95,label=F, col=orange.transp, show.groups="VB", lwd=2))
with(env.bud, ordispider(spec.pco, site_substrate,label=T, col="black", show.groups="VB", lwd=.15, cex=1))
points(spec.pco, env.bud$site_substrate=="MB", pch=21, bg=green.transp, cex=shannon*1.5)
with(env.bud, ordiellipse(spec.pco, site_substrate, kind="se", conf=.95,label=F, col="darkolivegreen1", show.groups="MB", lwd=2))
with(env.bud, ordispider(spec.pco, site_substrate,label=T, col="black", show.groups="MB", lwd=.15, cex=1))
points(spec.pco, env$site_substrate=="MT", pch=21, bg="orange", cex=shannon*1.5)
with(env, ordiellipse(spec.pco, site_substrate, kind="se", conf=.95,label=F, col="orange", show.groups="MT", lwd=2))
with(env, ordispider(spec.pco, site_substrate,label=T, col="black", show.groups="MT", lwd=.15, cex=1))
points(spec.pco, env$site_substrate=="MB", pch=21, bg=blue.transp, cex=shannon*1.5)
with(env, ordiellipse(spec.pco, site_substrate, kind="se", conf=.95,label=F, col=blue.transp, show.groups="MB", lwd=2))
with(env, ordispider(spec.pco, site_substrate,label=T, col="black", show.groups="MB", lwd=.15, cex=1))
#with(env, ordihull(spec.pco, elevation,label=FALSE, col="orangered", show.groups="valley", lwd=1, lty=2, cex=1))
#with(env, ordihull(spec.pco, elevation,label=FALSE, col="orangered", show.groups="mountain", lwd=1, lty=2, cex=1))

## PCO for tissue data only
spec.hell<-decostand(spec, method="hellinger")
dist.spec<-vegdist(spec.hell, method="bray")
spec.pco<-pco(dist.spec)
spec.eig<-spec.pco$eig
spec.explain<-spec.eig/sum(spec.eig)
spec.explain
par(mfrow=c(1,1))
plot(spec.pco, type="n")
points(spec.pco, env$substrate=="Bud", pch=21, bg=green.transp, cex=shannon.b*1.5)
with(env, ordiellipse(spec.pco, substrate, kind="se", conf=.95,label=F, col=green.transp, show.groups="Bud", lwd=2))
with(env, ordispider(spec.pco, substrate,label=T, col="black", show.groups="Bud", lwd=.15, cex=1))
points(spec.pco, env$substrate=="Twig", pch=22, bg=brown.transp, cex=shannon.t*1.5)
with(env, ordiellipse(spec.pco, substrate, kind="se", conf=.95,label=F, col=brown.transp, show.groups="Twig", lwd=2))
with(env, ordispider(spec.pco, substrate,label=T, col="black", show.groups="Twig", lwd=.15, cex=1))
#legend("bottomright", legend =c("PERMANOVA: F < 4.12", "R2> 0.22, p = 0.001", "axis 1 = 24.2 %", "axis 2 =   16.1 %" ))
dev.print (device=jpeg, file="Figures/fig09.1_Pco_tissue.jpg", width=par("din")[1]*600, res=600, quality=100)
dev.print (device=jpeg, file="Figures/fig09.1.1_Pco_tissue.jpg", width=par("din")[1]*600, res=600, quality=100)


##############################
### 5. Ecological guilds ###################################################
##############################
## manually completed data set:
setwd("C:/Users/abba0005/OneDrive - Ume� universitet/Onedrive_21_01_2020/DE/bud twig paper/budtwigpaper/submission/Supplementary materials -new/Supplementary file 2")

guild.count<-read.table("guild_count.txt", header=T, sep="\t", row.names=1)
guild.count
guild.rel<-read.table("guild_rel.txt", header=T, sep="\t", row.names=1)
guild.rel
##
par(mfrow=c(1,6))
par(mfrow=c(1,1))
boxplot(guild.rel$Unassigned~ env$substrate, notch=FALSE,cex.lab=0, cex.axis=1, main="Unassigned", col=c(green.transp, brown.transp), las=2)
dev.print (device=jpeg, file="Figures/fig11.01_Guilds_B vs T_114data.jpg", width=par("din")[1]*300, res=300, quality=100)
boxplot(guild.rel$Pathotroph ~ env$substrate, notch=FALSE,cex.lab=0, cex.axis=1, main="Pathotrophs", col=c(green.transp, brown.transp), las=2)
dev.print (device=jpeg, file="Figures/fig11.02_Guilds_B vs T_114data.jpg", width=par("din")[1]*300, res=300, quality=100)
boxplot(guild.rel$Pathotroph.Saprotroph ~ env$substrate, notch=FALSE,cex.lab=0, cex.axis=1, main="Patho-Saprotrophs", col=c(green.transp, brown.transp), las=2)
dev.print (device=jpeg, file="Figures/fig11.03_Guilds_B vs T_114data.jpg", width=par("din")[1]*300, res=300, quality=100)
boxplot(guild.rel$Pathotroph.Saprotroph.Symbiotroph ~ env$substrate, notch=FALSE,cex.lab=0, cex.axis=1, main="Patho-Sapro-Symbiotrophs", col=c(green.transp, brown.transp), las=2)
dev.print (device=jpeg, file="Figures/fig11.04_Guilds_B vs T_114data.jpg", width=par("din")[1]*300, res=300, quality=100)
boxplot(guild.rel$Saprotroph ~ env$substrate, notch=FALSE,cex.lab=0, cex.axis=1, main="Saprotrophs", col=c(green.transp, brown.transp), las=2)
dev.print (device=jpeg, file="Figures/fig11.05_Guilds_B vs T_114data.jpg", width=par("din")[1]*300, res=300, quality=100)
boxplot(guild.rel$Saprotroph.Symbiotroph ~ env$substrate, notch=FALSE,cex.lab=0, cex.axis=1, main="Sapro-Symbiotrophs", col=c(green.transp, brown.transp), las=2)
dev.print (device=jpeg, file="Figures/fig11.06_Guilds_B vs T_114data.jpg", width=par("din")[1]*300, res=300, quality=100)

par(mar=c(5,4.1,4.1,2.1))

boxplot(guild.rel$Unassigned~ env$elevation, notch=FALSE,cex.lab=0, cex.axis=1, main="Unassigned", col=c(orange.transp, blue.transp), las=2)
dev.print (device=jpeg, file="Figures/fig11.1.1.01_Guilds_all_114data.jpg", width=par("din")[1]*300, res=300, quality=100)
boxplot(guild.rel$Pathotroph ~ env$elevation, notch=FALSE,cex.lab=0, cex.axis=1, main="Pathotrophs", col=c(orange.transp, blue.transp), las=2)
dev.print (device=jpeg, file="Figures/fig11.1.1.02_Guilds_all_114data.jpg", width=par("din")[1]*300, res=300, quality=100)
boxplot(guild.rel$Pathotroph.Saprotroph ~ env$elevation, notch=FALSE,cex.lab=0, cex.axis=1, main="Patho-Saprotrophs", col=c(orange.transp, blue.transp), las=2)
dev.print (device=jpeg, file="Figures/fig11.1.1.03_Guilds_all_114data.jpg", width=par("din")[1]*300, res=300, quality=100)
boxplot(guild.rel$Pathotroph.Saprotroph.Symbiotroph ~ env$elevation, notch=FALSE,cex.lab=0, cex.axis=1, main="Patho-Sapro-Symbiotrophs", col=c(orange.transp, blue.transp), las=2)
dev.print (device=jpeg, file="Figures/fig11.1.1.04_Guilds_all_114data.jpg", width=par("din")[1]*300, res=300, quality=100)
boxplot(guild.rel$Saprotroph ~ env$elevation, notch=FALSE,cex.lab=0, cex.axis=1, main="Saprotrophs", col=c(orange.transp, blue.transp), las=2)
dev.print (device=jpeg, file="Figures/fig11.1.1.05_Guilds_all_114data.jpg", width=par("din")[1]*300, res=300, quality=100)
boxplot(guild.rel$Saprotroph.Symbiotroph ~ env$elevation, notch=FALSE,cex.lab=0, cex.axis=1, main="Sapro-Symbiotrophs", col=c(orange.transp, blue.transp), las=2)
dev.print (device=jpeg, file="Figures/fig11.1.1.06_Guilds_all_114data.jpg", width=par("din")[1]*300, res=300, quality=100)
#dev.print (device=jpeg, file="Figures/fig11.1.1.1_Guilds_all_114data.jpg", width=par("din")[1]*300, res=300, quality=100)

#par(mfrow=c(2,6))
boxplot(guild.rel$Unassigned~ env$substrate, notch=FALSE,cex.lab=0, cex.axis=1, main="Unassigned", col=c(orange.transp, blue.transp), las=2)
boxplot(guild.rel$Pathotroph ~ env$substrate, notch=FALSE,cex.lab=0, cex.axis=1, main="Pathotrophs", col=c(blue.transp, orange.transp), las=2)
boxplot(guild.rel$Pathotroph.Saprotroph ~ env$substrate, notch=FALSE,cex.lab=0, cex.axis=1, main="Patho-Saprotrophs", col=c(blue.transp, orange.transp), las=2)
boxplot(guild.rel$Pathotroph.Saprotroph.Symbiotroph ~ env$substrate, notch=FALSE,cex.lab=0, cex.axis=1, main="Patho-Sapro-Symbiotrophs", col=c(blue.transp, orange.transp), las=2)
boxplot(guild.rel$Saprotroph ~ env$substrate, notch=FALSE,cex.lab=0, cex.axis=1, main="Saprotrophs", col=c(blue.transp, orange.transp), las=2)
boxplot(guild.rel$Saprotroph.Symbiotroph ~ env$substrate, notch=FALSE,cex.lab=0, cex.axis=1, main="Sapro-Symbiotrophs", col=c(blue.transp, orange.transp), las=2)
dev.print (device=jpeg, file="Figures/fig11_Guilds_B vs T_114data.jpg", width=par("din")[1]*300, res=300, quality=100)
par(mfrow=c(1,6))

boxplot(guild.rel$Unassigned~ env$site_substrate, notch=FALSE,cex.lab=1, cex.axis=1, main="Unassigned", col=c(orange.transp, blue.transp), las=2)
boxplot(guild.rel$Pathotroph ~ env$site_substrate, notch=FALSE,cex.mainlab=1, cex.axis=1, main="Pathotrophs", col=c(blue.transp, orange.transp), las=2)
boxplot(guild.rel$Pathotroph.Saprotroph ~ env$site_substrate, notch=FALSE,cex.lab=1, cex.axis=1, main="Patho-Saprotrophs", col=c(blue.transp, orange.transp), las=2)
boxplot(guild.rel$Pathotroph.Saprotroph.Symbiotroph ~ env$site_substrate, notch=FALSE,cex.lab=1, cex.axis=1, main="Patho-Sapro-Symbiotrophs", col=c(blue.transp, orange.transp), las=2)
boxplot(guild.rel$Saprotroph ~ env$site_substrate, notch=FALSE,cex.lab=1, cex.axis=1, main="Saprotrophs", col=c(blue.transp, orange.transp), las=2)
boxplot(guild.rel$Saprotroph.Symbiotroph ~ env$site_substrate, notch=FALSE,cex.lab=1, cex.axis=1, main="Sapro-Symbiotrophs", col=c(blue.transp, orange.transp), las=2)
#dev.print (device=jpeg, file="Figures/fig10_Guilds_twig_bud_114data.jpg", width=par("din")[1]*300, res=300, quality=100)
dev.print (device=jpeg, file="Figures/fig11_Guilds_twig_bud_114data.jpg", width=par("din")[1]*300, res=300, quality=100)
dev.print (device=jpeg, file="Figures/fig11_Guilds_all data_114data.jpg", width=par("din")[1]*300, res=300, quality=100)


## pie chart
#slices.all<- c(sum(guild.count[1:16,1]), sum(guild.count[1:16,2]), sum(guild.count[1:16,3]), sum(guild.count[1:16,4]), sum(guild.count[1:16,5]), sum(guild.count[1:16,6]))
#slices.valley <- c(sum(guild.count[1:9,1]), sum(guild.count[1:9,2]), sum(guild.count[1:9,3]), sum(guild.count[1:9,4]), sum(guild.count[1:9,5]), sum(guild.count[1:9,6]))
#slices.mountain <- c(sum(guild.count[10:16,1]), sum(guild.count[10:16,2]), sum(guild.count[10:16,3]), sum(guild.count[10:16,4]), sum(guild.count[10:16,5]), sum(guild.count[10:16,6]))
#slices.tv <- c(sum(guild.count[1:5,1]), sum(guild.count[1:5,2]), sum(guild.count[1:5,3]), sum(guild.count[1:5,4]), sum(guild.count[1:5,5]), sum(guild.count[1:5,6]))
#slices.bv <- c(sum(guild.count[6:9,1]), sum(guild.count[6:9,2]), sum(guild.count[6:9,3]), sum(guild.count[6:9,4]), sum(guild.count[6:9,5]))
#slices.tm <- c(sum(guild.count[10:12,1]), sum(guild.count[10:12,2]), sum(guild.count[10:12,3]), sum(guild.count[10:12,4]), sum(guild.count[10:12,5]), sum(guild.count[10:12,6]))
#slices.bm <- c(sum(guild.count[13:16,1]), sum(guild.count[13:16,2]), sum(guild.count[13:16,3]), sum(guild.count[13:16,4]), sum(guild.count[13:16,5]))

slices.all<- c(sum(guild.rel[1:16,1]), sum(guild.rel[1:16,2]), sum(guild.rel[1:16,3]), sum(guild.rel[1:16,4]), sum(guild.rel[1:16,5]), sum(guild.rel[1:16,6]))
slices.valley <- c(sum(guild.rel[1:9,1]), sum(guild.rel[1:9,2]), sum(guild.rel[1:9,3]), sum(guild.rel[1:9,4]), sum(guild.rel[1:9,5]), sum(guild.rel[1:9,6]))
slices.mountain <- c(sum(guild.rel[10:16,1]), sum(guild.rel[10:16,2]), sum(guild.rel[10:16,3]), sum(guild.rel[10:16,4]), sum(guild.rel[10:16,5]), sum(guild.rel[10:16,6]))
slices.tv <- c(sum(guild.rel[1:5,1]), sum(guild.rel[1:5,2]), sum(guild.rel[1:5,3]), sum(guild.rel[1:5,4]), sum(guild.rel[1:5,5]), sum(guild.rel[1:5,6]))
slices.bv <- c(sum(guild.rel[6:9,1]), sum(guild.rel[6:9,2]), sum(guild.rel[6:9,3]), sum(guild.rel[6:9,4]), sum(guild.rel[6:9,5]))
slices.tm <- c(sum(guild.rel[10:12,1]), sum(guild.rel[10:12,2]), sum(guild.rel[10:12,3]), sum(guild.rel[10:12,4]), sum(guild.rel[10:12,5]), sum(guild.rel[10:12,6]))
slices.bm <- c(sum(guild.rel[13:16,1]), sum(guild.rel[13:16,2]), sum(guild.rel[13:16,3]), sum(guild.rel[13:16,4]), sum(guild.rel[13:16,5]))
slices.bm
lbls <- c("Unassigned", "Pathotrophs", "Patho-Saprotrophs", "Patho-Sapro-Symbiotrophs", "Saprotrophs", "Sapro-Symbiotrophs")

par(mfrow=c(1,1))
pie.site<-pie3D(slices.all,explode=0.1, main="Trophic guilds of all samples", cex=0.5,labels=lbls)
dev.print (device=jpeg, file="figures/fig13_Guilds_all.jpg", width=par("din")[1]*300, res=300, quality=100)


par(mfrow=c(1,2))
pie.site<-pie3D(slices.valley,explode=0.1, main="Trophic guilds of the sites", cex=0.5)
pie.tissue<-pie3D(slices.mountain,explode=0.1, main="Trophic guilds of the tissue", cex=0.5)

par(mfrow=c(1,2))
require(plotrix)
lbls1 <- c("U", "Pa", "PSa", "PSSy", "Sa", "SSy")
pie.af<-pie3D(slices.valley,explode=0.1, main="Trophic guilds of valley", cex=0.5,labels=lbls1)
pie.af<-pie3D(slices.mountain,explode=0.1, main="Trophic guilds of mountain", cex=0.5,labels=lbls1)
dev.print (device=jpeg, file="figures/fig13_Guilds_all data.jpg", width=par("din")[1]*300, res=300, quality=100)

par(mfrow=c(2,2))
pie.af<-pie3D(slices.tv,explode=0.1, main="Twig valley", cex=0.5,labels=lbls1)
pie.af<-pie3D(slices.tm,explode=0.1, main="Twig mountain", cex=0.5,labels=lbls1)
lbls2 <- c("U", "Pa", "PSa", "PSSy", "Sa")
pie.af<-pie3D(slices.bv,explode=0.1, main="Bud valley", cex=0.5,labels=lbls2)
pie.af<-pie3D(slices.bm,explode=0.1, main="Bud mountain", cex=0.5,labels=lbls2) # we have seen more unstable composition in Buds
dev.print (device=jpeg, file="figures/fig13.2.1_Guilds_all_site and substrate.jpg", width=par("din")[1]*300, res=300, quality=100)
pie(slices.tv, main="Twig valley", labels=lbls1)
dev.print (device=jpeg, file="figures/fig13.2.1_Guilds_all.jpg", width=par("din")[1]*300, res=300, quality=100)
pie(slices.tm, main="Twig mountain", labels=lbls1)
dev.print (device=jpeg, file="figures/fig13.2.2_Guilds_all.jpg", width=par("din")[1]*300, res=300, quality=100)
pie(slices.bv, main="Bud valley", labels=lbls1)
dev.print (device=jpeg, file="figures/fig13.2.3_Guilds_all.jpg", width=par("din")[1]*300, res=300, quality=100)
pie(slices.bm, main="Bud mountain", labels=lbls1)
dev.print (device=jpeg, file="figures/fig13.2.4_Guilds_all.jpg", width=par("din")[1]*300, res=300, quality=100)
dim(slices.bv)
head(slices.bm)
dev.print (device=jpeg, file="figures/fig13.1.1_Guilds_all.jpg", width=par("din")[1]*300, res=300, quality=100)
dev.print (device=jpeg, file="figures/fig13.1_Guilds_all.jpg", width=par("din")[1]*300, res=300, quality=100)


#######################################################
#### Taxonomic distribution of orders ################
#######################################################

# ============================================================
# from http://userweb.eng.gla.ac.uk/umer.ijaz/bioinformatics/ecological.html
# Tutorial on drawing a taxa plot using ggplot2
# by Umer Zeeshan Ijaz
# =============================================================
setwd("C:/Users/abba0005/OneDrive - Ume� universitet/Onedrive_21_01_2020/DE/bud twig paper/budtwigpaper/submission/Supplementary materials -new/Supplementary file 2")

orders<-read.csv("order_comp.csv",sep=";",row.names=1,header=TRUE)
rowSums(orders)

# Just a check to ensure that the samples in meta_table are in the same order as in abund_table
env_o <- read_excel("OTU97_master_sheet.xlsx", sheet = "env_order_comp")
row.names(env_o) <- env_o$sample
env_o <- env_o %>% select (-sample) 
env_o<-env_o[rownames(orders),]

#Get grouping information
x.ord<-orders/rowSums(orders)
x.ord<-x.ord[,order(colSums(x.ord),decreasing=TRUE)]

#Extract list of top N Taxa
N.ord<-15
taxa.list.ord<-colnames(x.ord)[1:N.ord]

#remove "unidentified" and add it to others
taxa.list.ord<-taxa.list.ord[!grepl("unidentified",taxa.list.ord)]
N.ord<-length(taxa.list.ord)

#Generate a new table with everything added to Others
new.x.ord<-data.frame(x.ord[,colnames(x.ord) %in% taxa.list.ord],Others=rowSums(x.ord[,!colnames(x.ord) %in% taxa.list.ord]))

# Change column of grouping.info to change the grouping (elevation vs. tissue)
df.ord<-NULL
for (i in 1:dim(new.x.ord)[2]){
  tmp.ord<-data.frame(row.names=NULL,Sample=rownames(new.x.ord),Orders=rep(colnames(new.x.ord)[i],dim(new.x.ord)[1]),Value=new.x.ord[,i],Type=env_o[,2])
  if(i==1){df.ord<-tmp.ord} else {df.ord<-rbind(df.ord,tmp.ord)}
}
col.ord<-rainbow(N.ord)
ggplot(df.ord,aes(Sample,Value,fill=Orders)) +
  geom_bar(stat="identity") +
  facet_grid( drop=TRUE,scale="free",space="free_x") +
  scale_fill_manual(values=col.ord[1:(N.ord+1)]) +
  theme_bw()+ylab("Proportions") +
  scale_y_continuous(expand = c(0,0))+theme(strip.background = element_rect(fill="gray85"))+theme(panel.margin = unit(0.3, 			"lines")) +
  theme(axis.text.x=element_text(angle=90,hjust=1,vjust=0.5))
dev.print (device=jpeg, file="Figures/fig10.5._tax_comp.jpg", width=par("din")[1]*600, res=600, quality=100)
ggplot(df.ord,aes(Sample,Value,fill=Orders)) +
  geom_bar(stat="identity") +
  facet_grid( drop=TRUE,scale="free",space="free_x") +
  scale_fill_manual(values=col.ord[1:15],na.value="gray") +
  theme_bw()+ylab("Proportions") +
  scale_y_continuous(expand = c(0,0))+theme(strip.background = element_rect(fill="gray85"))+theme(panel.margin = unit(0.3, 			"lines")) +
  theme(axis.text.x=element_text(angle=90,hjust=1,vjust=0.5))
dev.print (device=jpeg, file="Figures/fig10.5.2_tax_comp.jpg", width=par("din")[1]*600, res=600, quality=100)


library("phyloseq")
library("ggplot2")      # graphics
library("readxl")       
library("dplyr")        # filter and reformat data frames
setwd("D:/R_analysis/R_tutorials_master/phyloseq")
setwd("C:/Users/abba0005/OneDrive - Ume� universitet/Onedrive_21_01_2020/DE/bud twig paper/Step03_BTG_q29/R_analysis/phyloseq")
setwd("C:/Users/abba0005/OneDrive - Ume� universitet/Onedrive_21_01_2020/DE/bud twig paper/Step03_BTG_q29/R_analysis/phyloseq")
setwd("C:/Users/abba0005/OneDrive - Ume� universitet/Onedrive_21_01_2020/DE/bud twig paper/budtwigpaper/submission/Supplementary materials -new/Supplementary file 2")
rm(list=ls())
otu_mat<- read_excel("OTU97_master_sheet.xlsx", sheet = "heatmap_spec")
tax_mat<- read_excel("OTU97_master_sheet.xlsx", sheet = "heatmap_tax")
samples_df <- read_excel("OTU97_master_sheet.xlsx", sheet = "heatmap_env")
env_o <- read_excel("OTU97_master_sheet.xlsx", sheet = "env_order_comp")
row.names(otu_mat) <- otu_mat$OTUs
otu_mat <- otu_mat %>% select (-OTUs) 
row.names(tax_mat) <- tax_mat$OTUs
tax_mat <- tax_mat %>% select (-OTUs) 

row.names(samples_df) <- samples_df$sample
samples_df <- samples_df %>% select (-sample) 
otu_mat <- as.matrix(otu_mat)
tax_mat <- as.matrix(tax_mat)
#Transform to phyloseq objects

OTU = otu_table(otu_mat, taxa_are_rows = TRUE)
TAX = tax_table(tax_mat)
samples = sample_data(samples_df)

carbom <- phyloseq(OTU, TAX, samples)
carbom
## phyloseq-class experiment-level object
#otu_table()   OTU Table:         [ 113 taxa and 16 samples ]
#sample_data() Sample Data:       [ 16 samples by 7 sample variables ]
#tax_table()   Taxonomy Table:    [ 113 taxa by 7 taxonomic ranks ]


#Visualize data
total = median(sample_sums(carbom))
total
x= sum(OTU)
standf = function(x, t=total) round(t * (x / sum(x)))
carbom = transform_sample_counts(carbom, standf)


sample_names(carbom)

carbom_t <- subset_samples(carbom, substrate =="Twig")
carbom_b <- subset_samples(carbom, substrate =="Bud")
carbom_m <- subset_samples(carbom, elevation =="mountain")
carbom_v <- subset_samples(carbom, elevation =="valley")

#carbom <- subset_taxa(carbom, Division %in% c("Chlorophyta", "Dinophyta", "Cryptophyta", "Haptophyta", "Ochrophyta", "Cercozoa"))
#carbom <- subset_taxa(carbom, !(Class %in% c("Syndiniales", "Sarcomonadea")))
carbom


plot_bar(carbom, fill = "k")
plot_bar(carbom, fill = "p")
plot_bar(carbom, fill = "c")
plot_bar(carbom, fill = "o")
plot_bar(carbom, fill = "f")
plot_bar(carbom, fill = "g")
plot_bar(carbom, fill = "s")

attach(carbom)
plot_bar(carbom, fill = "k") + geom_bar(aes(color=k, fill=k), stat="identity", position="stack")
plot_bar(carbom, fill = "o") + geom_bar(aes(color=o, fill=o), stat="identity", position="stack")

plot_bar(carbom, fill = "g") + geom_bar(aes(color=g, fill=g), stat="identity", position="stack")

#regroup
carbom_sub <- merge_samples(carbom, "substrate")
plot_bar(carbom_m, fill = "o") + geom_bar(aes(color=o, fill=o), stat="identity", position="stack")
plot_bar(carbom_v, fill = "o") + geom_bar(aes(color=o, fill=o), stat="identity", position="stack")
plot_bar(carbom_t, fill = "o") + geom_bar(aes(color=o, fill=o), stat="identity", position="stack")
plot_bar(carbom_sub, fill = "o") + geom_bar(aes(color=o, fill=o), stat="identity", position="stack")
plot_bar(carbom_sub, fill = "o") + geom_bar(aes(color=o, fill=o), stat="identity", position="stack")
plot_bar(carbom_sub, fill = "o") + geom_bar(aes(color=o, fill=o), stat="identity", position="stack")
plot_bar(carbom_sub, fill = "g") + geom_bar(aes(color=g, fill=g), stat="identity", position="stack")

carbom_si <- merge_samples(carbom, "elevation")
plot_bar(carbom_si, fill = "o") + geom_bar(aes(color=o, fill=o), stat="identity", position="stack")
plot_bar(carbom_si, fill = "g") + geom_bar(aes(color=g, fill=g), stat="identity", position="stack")

carbom_chloro <- subset_taxa(carbom, Division %in% c("Chlorophyta"))
plot_bar(carbom_chloro, x="g", fill = "g", facet_grid = level~fraction) +geom_bar(aes(color=g, fill=g), stat="identity", position="stack")

carbom_di <- subset_taxa(carbom, o %in% c("Capnodiales"))
plot_bar(carbom_di, x="g", fill = "g", facet_grid = level~elevation) +geom_bar(aes(color=g, fill=g), stat="identity", position="stack")


#################################
#### 7. Taxonomy Heatmap ###########################################################
#################################
spec.heat<- t(spec)
nba_matrix <- data.matrix(spec.heat) #
nba_heatmap <- heatmap(nba_matrix, Rowv=NA, Colv=NA, col = cm.colors(256), scale="column", margins=c(5,10))
nba_heatmap <- heatmap(nba_matrix, Rowv=NA, Colv=NA, col = heat.colors(256), scale="column", margins=c(5,10))
dev.print (device=jpeg, file="Figures/fig11.1.0_most abudnat genus all data.jpg", width=par("din")[1]*600, res=600, quality=100)
# Its cosy, so make a heat map with 20 or 30 most abundant otus
setwd("C:/Users/abba0005/OneDrive - Ume� universitet/Onedrive_21_01_2020/DE/bud twig paper/budtwigpaper/submission/Supplementary materials -new/Supplementary file 2")
otu_mat<- read_excel("OTU97_master_sheet.xlsx", sheet = "heatmap_spec")
tax_mat<- read_excel("OTU97_master_sheet.xlsx", sheet = "heatmap_tax")
samples_df <- read_excel("OTU97_master_sheet.xlsx", sheet = "heatmap_env")
row.names(otu_mat) <- otu_mat$OTUs
otu_mat <- otu_mat %>% select (-OTUs) 
row.names(tax_mat) <- tax_mat$OTUs
tax_mat <- tax_mat %>% select (-OTUs) 

row.names(samples_df) <- samples_df$sample
samples_df <- samples_df %>% select (-sample) 
otu_mat <- as.matrix(otu_mat)
tax_mat <- as.matrix(tax_mat)
#Transform to phyloseq objects

OTU = otu_table(otu_mat, taxa_are_rows = TRUE)
TAX = tax_table(tax_mat)
samples = sample_data(samples_df)

carbom <- phyloseq(OTU, TAX, samples)
carbom
## phyloseq-class experiment-level object
#otu_table()   OTU Table:         [ 113 taxa and 16 samples ]
#sample_data() Sample Data:       [ 16 samples by 7 sample variables ]
#tax_table()   Taxonomy Table:    [ 113 taxa by 7 taxonomic ranks ]


#Visualize data
total = median(sample_sums(carbom))
total
x= sum(OTU)
standf = function(x, t=total) round(t * (x / sum(x)))
carbom = transform_sample_counts(carbom, standf)

#most abundant otus
carbom_abund <- filter_taxa(carbom, function(x) sum(x > total*0.10) > 0, TRUE)
carbom_abund

par(mfrow=c(1,2))
otu_table(carbom_abund)[1:8, 1:9]
plot_heatmap(carbom_abund, method = "NMDS", distance = "bray", 
             taxa.label = "o", taxa.order = "o", 
             low="beige", high="red", na.value="beige")
dev.print (device=jpeg, file="Figures/fig11.1.1_most abudnat order all data.jpg", width=par("din")[1]*600, res=600, quality=100)


#now genera 
otu_table(carbom_abund)[1:8, 1:9]
plot_heatmap(carbom_abund, method = "NMDS", distance = "bray", 
             taxa.label = "g", taxa.order = "g", 
             low="beige", high="red", na.value="beige")

dev.print (device=jpeg, file="Figures/fig11.1.2_most abudnat genus all data.jpg", width=par("din")[1]*600, res=600, quality=100)


#######################
############################
#### 8. Examplary analyis of rarefied data
###########################################
########################


spec.r<-as.data.frame(Rarefy(spec, 7766)$otu.tab.rff)
spec.r<-spec.r[!colSums(spec.r)==0]
dim(spec.r)
is.data.frame(spec.r)
rowSums(spec.r)
env<-as.data.frame(read.table("env.txt", header=T, sep="\t", row.names=1))
dim(env) # 16   5
head(env)
is.data.frame(env)

### subsets of valley and mountain data
spec.r.valley<-subset(spec.r, env$site=="1")
spec.r.valley<-spec.r.valley[!colSums(spec.r.valley)==0]
dim(spec.r.valley) # 9 samples 106 OTU
sum(spec.r.valley) # 462946 OTU

spec.r.mountain<-subset(spec.r, env$site=="2")
spec.r.mountain<-spec.r.mountain[!colSums(spec.r.mountain)==0]
dim(spec.r.mountain) # 7 samples 93 OTU
sum(spec.r.mountain) # 266962 OTUs

#substrate specific subset 
spec.r.twig<-subset(spec.r, env$sub=="1")
spec.r.twig<-spec.r.twig[!colSums(spec.r.twig)==0]
dim(spec.r.twig) # 8 samples 102 OTU
sum(spec.r.twig) # 413466 OTUs

spec.r.bud<-subset(spec.r, env$sub=="2")
spec.r.bud<-spec.r.bud[!colSums(spec.r.bud)==0]
dim(spec.r.bud) # 8 samples 82 OTU
sum(spec.r.bud) # 316442 OTUs

#site and substrate specific subset
spec.r.vt<-subset(spec.r, env$site_substrate=="VT")
spec.r.vt<-spec.r.vt[!colSums(spec.r.vt)==0]
dim(spec.r.vt)
sum(spec.r.vt)

spec.r.vb<-subset(spec.r, env$site_substrate=="VB")
spec.r.vb<-spec.r.vb[!colSums(spec.r.vb)==0]
dim(spec.r.vb)
sum(spec.r.vb)

spec.r.mt<-subset(spec.r, env$site_substrate=="MT")
spec.r.mt<-spec.r.mt[!colSums(spec.r.mt)==0]
dim(spec.r.mt)
sum(spec.r.mt)

spec.r.mb<-subset(spec.r, env$site_substrate=="MB")
spec.r.mb<-spec.r.mb[!colSums(spec.r.mb)==0]
dim(spec.r.mb)
sum(spec.r.mb)

# subset on environmental data
# sites
env.valley<-subset(env, env$site=="1")
env.valley<-droplevels(env.valley)
env.valley$site
env.mountain<-subset(env, env$site=="2")
env.mountain<-droplevels(env.mountain)
env.mountain$site
# tissue or substrates
env.twig<-subset(env, env$sub=="1")
env.twig<-droplevels(env.twig)
env.twig$sub
env.bud<-subset(env, env$sub=="2")
env.bud<-droplevels(env.bud)
env.bud$sub
# site and substrates
env.vt<-subset(env, env$site_substrate=="VT")
env.vt<-droplevels(env.vt)
env.vt$site_substrate
env.vb<-subset(env, env$site_substrate=="VB")
env.vb<-droplevels(env.vb)
env.vb$site_substrate
env.mt<-subset(env, env$site_substrate=="MT")
env.mt<-droplevels(env.mt)
env.mt$site_substrate
env.mb<-subset(env, env$site_substrate=="MB")
env.mb<-droplevels(env.mb)
env.mb$site_substrate


#############################

sample.count.spec.r = apply(spec.r,1,sum)
otu.count.spec.r = apply(spec.r,2,sum)

shannon.r = diversity(spec.r)
evenness.r = shannon.r/log(specnumber(spec.r))
alpha.r = fisher.alpha(spec.r)
specnumber.r<-specnumber(spec.r)

## Hill diversities
otuHill.r = renyi(spec.r, scale=c(0,1,2), hill=T)
hill.0.r = otuHill.r$"0"
hill.1.r = otuHill.r$"1"
hill.2.r = otuHill.r$"2"

# Hill N0
hill.0.m1.r = lm(hill.0.r ~ sqrt(sample.count.spec.r))
#plot(hill.0.m1.r)
hill.0.anova.m1.r = anova(hill.0.m1.r)
hill.0.summary.m1.r = summary(hill.0.m1.r)

# Hill N1
hill.1.m1.r = lm(hill.1.r ~ sqrt(sample.count.spec.r))
#plot(hill.1.m1.r)
hill.1.anova.r = anova(hill.1.m1.r)
hill.1.summary.r = summary(hill.1.m1.r)

# Hill N2
hill.2.m1.r = lm(hill.2.r ~ sqrt(sample.count.spec.r))
#plot(hill.2.m1.r)
hill.2.anova.r = anova(hill.2.m1.r)
hill.2.summary.r = summary(hill.2.m1.r)

# summarizing diversity measures
# first, the plots:

elev.order.r<-ordered(env$elevation, levels=c("valley", "mountain"))

par(mfrow=c(2,4))

boxplot(alpha.r~ elev.order.r, notch=F,col=c(blue.transp,orange.transp), cex.lab=0.01, cex.axis=0.001, range=0, main="Alpha")
axis(1, at=seq(1,2,by=1),labels=c("valley","mountain"), las = 2, cex=0.5)
axis(2)
boxplot(shannon.r~ elev.order.r, notch=F,col=c(blue.transp,orange.transp), cex.lab=0.1, cex.axis=0.1, range=0, main="Shannon")
axis(1, at=seq(1,2,by=1),labels=c("valley","mountain"), las = 2)
axis(2)
#boxplot(hill.0.m1$residuals ~ elev.order, col=c(green.transp, orange.transp, blue.transp), cex.lab=0.01, cex.axis=0.01, range=0, main="Hill N0")
#axis(1, at=seq(1,3,by=1),labels=c("valley","mountain","treeline"), las = 2)
#axis(2)
boxplot(hill.1.m1.r$residuals ~ elev.order.r, col=c(blue.transp,orange.transp), cex.lab=0.01, cex.axis=0.01, range=0, main="Hill N1")
axis(1, at=seq(1,2,by=1),labels=c("valley","mountain"), las = 2)
axis(2)
boxplot(hill.2.m1.r$residuals ~ elev.order.r, col=c(blue.transp,orange.transp), cex.lab=0.01, cex.axis=0.01, range=0, main="Hill N2")
axis(1, at=seq(1,2,by=1),labels=c("valley","mountain"), las = 2)
axis(2)

boxplot(alpha.r~ env$substrate, col=c(green.transp, brown.transp), cex.lab=.01, cex.axis=.01, range=0, labels=F)
axis(1, at=seq(1,2,by=1),labels=c("bud","twig"), las = 2)
axis(2)
boxplot(shannon.r~ env$substrate, col=c(green.transp, brown.transp), cex.lab=0.01, cex.axis=0.01, range=0)
axis(1, at=seq(1,2,by=1),labels=c("bud","twig"), las = 2)
axis(2)
#boxplot(hill.0.m1$residuals ~ env$substrate, notch=F, col=c(black.transp, red.transp), cex.lab=0.01, cex.axis=0.01, range=0)
#axis(1, at=seq(1,2,by=1),labels=c("bud","twig"), las = 2)
#axis(2)
boxplot(hill.1.m1.r$residuals ~ env$substrate, notch=F, col=c(green.transp, brown.transp), cex.lab=0.01, cex.axis=0.01, range=0)
axis(1, at=seq(1,2,by=1),labels=c("bud","twig"), las = 2)
axis(2)
boxplot(hill.2.m1.r$residuals ~ env$substrate, notch=F, col=c(green.transp, brown.transp), cex.lab=0.01, cex.axis=0.01, range=0)
axis(1, at=seq(1,2,by=1),labels=c("bud","twig"), las = 2)
axis(2)

dev.print (device=jpeg, file="Figures/rarefied_IndicesSummary.jpg", width=par("din")[1]*300, res=300, quality=100)

# now the statistics
glm.alpha.r=manyglm(alpha.r ~ sqrt(sample.count.spec.r)+ env$elevation + env$substrate, family="poisson")
aov(glm.alpha.r)
anova(glm.alpha.r)

glm.shannon=manyglm(shannon.r ~ sqrt(sample.count.spec.r)+ env$elevation + env$substrate, family="poisson")
aov(glm.shannon)
anova(glm.shannon)

glm.h1=manyglm(hill.1.r ~ sqrt(sample.count.spec.r)+ env$elevation + env$substrate, family="poisson")
aov(glm.h1)
anova(glm.h1)

glm.h2=manyglm(hill.2.r ~ sqrt(sample.count.spec.r)+ env$elevation + env$substrate, family="poisson")
aov(glm.h2)
anova(glm.h2)


## NMDS
nms.spec.r<-metaMDS(spec.r, autotransform=F, distance="bray")
nms.spec.r<-metaMDS(spec.r, previous=nms.spec.r)

par(mfrow=c(1,1))
stressplot(nms.spec.r)

## PCO

dist.spec.r<-vegdist(spec.r, method="bray")
spec.pco.r<-pco(dist.spec.r)

spec.eig.r<-spec.pco.r$eig
spec.explain.r<-spec.eig.r/sum(spec.eig.r)
spec.explain.r


## summary plot

par(mfrow=c(2,2))

fig.nms.spec.r<-ordiplot(nms.spec.r, type="none", main="")
points(fig.nms.spec.r, "species", pch=21, bg="grey", cex=0.25)

points(fig.nms.spec.r, "sites", pch=21, bg=orange.transp, select=env$elevation=="valley", cex=alpha.r/2)
with(env, ordiellipse(fig.nms.spec.r, elevation, kind="se", conf=.95,label=F, col=orange.transp, show.groups="valley", lwd=2))
with(env, ordispider(fig.nms.spec.r, elevation,label=T, col="orange", show.groups="valley", lwd=.25, cex=1))

points(fig.nms.spec.r, "sites", pch=21, bg=blue.transp, select=env$elevation=="mountain", cex=alpha.r/2)
with(env, ordiellipse(fig.nms.spec.r, elevation, kind="se", conf=.95,label=F, col=blue.transp, show.groups="mountain", lwd=2))
with(env, ordispider(fig.nms.spec.r, elevation,label=T, col="blue", show.groups="mountain", lwd=.25, cex=1))

#
plot(spec.pco.r, type="n")
points(spec.pco.r, env$elevation=="valley", pch=21, bg=orange.transp, cex=alpha.r/2, col="black")
with(env, ordiellipse(spec.pco.r, elevation, kind="se", conf=.95,label=F, col=orange.transp, show.groups="valley", lwd=2))
with(env, ordispider(spec.pco.r, elevation,label=T, col="orange", show.groups="valley", lwd=.15, cex=1))

points(spec.pco.r, env$elevation=="mountain", pch=21, bg=blue.transp, cex=alpha.r, col="black")
with(env, ordiellipse(spec.pco.r, elevation, kind="se", conf=.95,label=F, col=blue.transp, show.groups="mountain", lwd=2))
with(env, ordispider(spec.pco.r, elevation,label=T, col="blue", show.groups="mountain", lwd=.15, cex=1))
#pco.fit.env.r <- envfit(spec.pco.r, env[,c(2,4)], perm = 999, na.rm=TRUE)
#scores(pco.fit.env.r, "vectors")
# plot(pco.fit.env.r, col="darkblue", lwd=2, cex=1)
#plot(pco.fit.env.r, p.max = 0.05, col="darkred", lwd=3, cex=1)

#
fig.nms.spec.r<-ordiplot(nms.spec.r, type="none", main="")
points(fig.nms.spec.r, "species", pch=21, bg="grey", cex=0.25)

points(fig.nms.spec.r, "sites", pch=21, bg=green.transp, select=env$substrate=="Bud", cex=alpha.r)
with(env, ordiellipse(fig.nms.spec.r, substrate, kind="se", conf=.95,label=F, col=green.transp, show.groups="Bud", lwd=2))
with(env, ordispider(fig.nms.spec.r, substrate,label=T, col="green", show.groups="Bud", lwd=.25, cex=1))

points(fig.nms.spec.r, "sites", pch=21, bg=brown.transp, select=env$substrate=="Twig", cex=alpha.r)
with(env, ordiellipse(fig.nms.spec.r, substrate, kind="se", conf=.95,label=F, col=brown.transp, show.groups="Twig", lwd=2))
with(env, ordispider(fig.nms.spec.r, substrate,label=T, col="brown", show.groups="Twig", lwd=.25, cex=1))

#
plot(spec.pco.r, type="n")
points(spec.pco.r, env$substrate=="Bud", pch=21, bg=green.transp, cex=alpha.r, col="black")
with(env, ordiellipse(spec.pco.r, substrate, kind="se", conf=.95,label=F, col=green.transp, show.groups="Bud", lwd=2))
with(env, ordispider(spec.pco.r, substrate,label=T, col="green", show.groups="Bud", lwd=.15, cex=1))

points(spec.pco.r, env$substrate=="Twig", pch=21, bg=brown.transp, cex=alpha.r, col="black")
with(env, ordiellipse(spec.pco.r, substrate, kind="se", conf=.95,label=F, col=brown.transp, show.groups="Twig", lwd=2))
with(env, ordispider(spec.pco.r, substrate,label=T, col="brown", show.groups="Twig", lwd=.15, cex=1))
#pco.fit.env.r <- envfit(spec.pco.r, env[,c(2,4)], perm = 999, na.rm=TRUE)
#scores(pco.fit.env.r, "vectors")
# plot(pco.fit.env.r, col="darkblue", lwd=2, cex=1)
#plot(pco.fit.env.r, p.max = 0.05, col="darkred", lwd=3, cex=1)

dev.print (device=jpeg, file="Figures/fig_03_rarefied_OrdinationSummary.jpg", width=par("din")[1]*300, res=300, quality=100)


####################################
### Species accumulation curves
#####################################

# Sequence-based sac for entire data:
sac.rarefaction<-specaccum(spec.r, method="rarefaction")
# hack specaccum object, to start at (0,0)
sac.rarefaction$sites <- c(0, sac.rarefaction$sites)
sac.rarefaction$richness <- c(0, sac.rarefaction$richness)
sac.rarefaction$sd <- c(0, sac.rarefaction$sd)
sac.rarefaction$individuals <- c(0, sac.rarefaction$individuals)
# now, make sample based accumulation curve to produce a sample-based sac scaled to the number of reads.
sac.cole<-specaccum(spec.r, method="coleman")
# hack specaccum object, to start at (0,0)
sac.cole$sites <- c(0, sac.cole$sites)
sac.cole$richness <- c(0, sac.cole$richness)
sac.cole$sd <- c(0, sac.cole$sd)
sac.cole$individuals <- c(0, sac.cole$individuals)
par(mfrow=c(1,1))
plot(sac.rarefaction, ci.type="poly", col="grey",lwd=3, ci.lty=0, ci.col="transparent", xvar="individuals", xlab="ITS1 reads", ylab="Fungal richness", main="Sequence-based SAC", las=2)
plot(sac.cole, ci.type="poly", col="black",lwd=3, ci.lty=0, ci.col="transparent",  xlab="Samples", ylab="Fungal richness", main="Sample-based SAC")

# Sequence-based sac for mountain samples:
sac.m.rarefaction<-specaccum(spec.r.mountain, method="rarefaction")
# hack specaccum object, to start at (0,0)
sac.m.rarefaction$sites <- c(0, sac.m.rarefaction$sites)
sac.m.rarefaction$richness <- c(0, sac.m.rarefaction$richness)
sac.m.rarefaction$sd <- c(0, sac.m.rarefaction$sd)
sac.m.rarefaction$individuals <- c(0, sac.m.rarefaction$individuals)
# now, make sample based accumulation curve to produce a sample-based sac scaled to the number of reads.
sac.m.cole<-specaccum(spec.r.mountain, method="coleman")
# hack specaccum object, to start at (0,0)
sac.m.cole$sites <- c(0, sac.m.cole$sites)
sac.m.cole$richness <- c(0, sac.m.cole$richness)
sac.m.cole$sd <- c(0, sac.m.cole$sd)
sac.m.cole$individuals <- c(0, sac.m.cole$individuals)

# Sequence-based sac for valley samples:
sac.v.rarefaction<-specaccum(spec.r.valley, method="rarefaction")
# hack specaccum object, to start at (0,0)
sac.v.rarefaction$sites <- c(0, sac.v.rarefaction$sites)
sac.v.rarefaction$richness <- c(0, sac.v.rarefaction$richness)
sac.v.rarefaction$sd <- c(0, sac.v.rarefaction$sd)
sac.v.rarefaction$individuals <- c(0, sac.v.rarefaction$individuals)
# now, make sample based accumulation curve to produce a sample-based sac scaled to the number of reads.
sac.v.cole<-specaccum(spec.r.valley, method="coleman")
# hack specaccum object, to start at (0,0)
sac.v.cole$sites <- c(0, sac.v.cole$sites)
sac.v.cole$richness <- c(0, sac.v.cole$richness)
sac.v.cole$sd <- c(0, sac.v.cole$sd)
sac.v.cole$individuals <- c(0, sac.v.cole$individuals)

# Sequence-based sac for buds:
sac.b.rarefaction<-specaccum(spec.r.bud, method="rarefaction")
# hack specaccum object, to start at (0,0)
sac.b.rarefaction$sites <- c(0, sac.b.rarefaction$sites)
sac.b.rarefaction$richness <- c(0, sac.b.rarefaction$richness)
sac.b.rarefaction$sd <- c(0, sac.b.rarefaction$sd)
sac.b.rarefaction$individuals <- c(0, sac.b.rarefaction$individuals)
# now, make sample based accumulation curve to produce a sample-based sac scaled to the number of reads.
sac.b.cole<-specaccum(spec.r.bud, method="coleman")
# hack specaccum object, to start at (0,0)
sac.b.cole$sites <- c(0, sac.b.cole$sites)
sac.b.cole$richness <- c(0, sac.b.cole$richness)
sac.b.cole$sd <- c(0, sac.b.cole$sd)
sac.b.cole$individuals <- c(0, sac.b.cole$individuals)

# Sequence-based sac for twigs:
sac.t.rarefaction<-specaccum(spec.r.twig, method="rarefaction")
# hack specaccum object, to start at (0,0)
sac.t.rarefaction$sites <- c(0, sac.t.rarefaction$sites)
sac.t.rarefaction$richness <- c(0, sac.t.rarefaction$richness)
sac.t.rarefaction$sd <- c(0, sac.t.rarefaction$sd)
sac.t.rarefaction$individuals <- c(0, sac.t.rarefaction$individuals)
# now, make sample based accumulation curve to produce a sample-based sac scaled to the number of reads.
sac.t.cole<-specaccum(spec.r.twig, method="coleman")
# hack specaccum object, to start at (0,0)
sac.t.cole$sites <- c(0, sac.t.cole$sites)
sac.t.cole$richness <- c(0, sac.t.cole$richness)
sac.t.cole$sd <- c(0, sac.t.cole$sd)
sac.t.cole$individuals <- c(0, sac.t.cole$individuals)

# Sequence-based sac for site and tissues (valley twig)
sac.vt.rarefaction<-specaccum(spec.r.vt, method="rarefaction")
# hack specaccum object, to start at (0,0)
sac.vt.rarefaction$sites <- c(0, sac.vt.rarefaction$sites)
sac.vt.rarefaction$richness <- c(0, sac.vt.rarefaction$richness)
sac.vt.rarefaction$sd <- c(0, sac.vt.rarefaction$sd)
sac.vt.rarefaction$individuals <- c(0, sac.vt.rarefaction$individuals)
# now, make sample based accumulation curve to produce a sample-based sac scaled to the number of reads.
sac.vt.cole<-specaccum(spec.r.vt, method="coleman")
# hack specaccum object, to start at (0,0)
sac.vt.cole$sites <- c(0, sac.vt.cole$sites)
sac.vt.cole$richness <- c(0, sac.vt.cole$richness)
sac.vt.cole$sd <- c(0, sac.vt.cole$sd)
sac.vt.cole$individuals <- c(0, sac.vt.cole$individuals)

# Sequence-based sac for site and tissues (valley bud)
sac.vb.rarefaction<-specaccum(spec.r.vb, method="rarefaction")
# hack specaccum object, to start at (0,0)
sac.vb.rarefaction$sites <- c(0, sac.vb.rarefaction$sites)
sac.vb.rarefaction$richness <- c(0, sac.vb.rarefaction$richness)
sac.vb.rarefaction$sd <- c(0, sac.vb.rarefaction$sd)
sac.vb.rarefaction$individuals <- c(0, sac.vb.rarefaction$individuals)
# now, make sample based accumulation curve to produce a sample-based sac scaled to the number of reads.
sac.vb.cole<-specaccum(spec.r.vb, method="coleman")
# hack specaccum object, to start at (0,0)
sac.vb.cole$sites <- c(0, sac.vb.cole$sites)
sac.vb.cole$richness <- c(0, sac.vb.cole$richness)
sac.vb.cole$sd <- c(0, sac.vb.cole$sd)
sac.vb.cole$individuals <- c(0, sac.vb.cole$individuals)

# Sequence-based sac for mountain twig 
sac.mt.rarefaction<-specaccum(spec.r.mt, method="rarefaction")
# hack specaccum object, to start at (0,0)
sac.mt.rarefaction$sites <- c(0, sac.mt.rarefaction$sites)
sac.mt.rarefaction$richness <- c(0, sac.mt.rarefaction$richness)
sac.mt.rarefaction$sd <- c(0, sac.mt.rarefaction$sd)
sac.mt.rarefaction$individuals <- c(0, sac.mt.rarefaction$individuals)
# now, make sample based accumulation curve to produce a sample-based sac scaled to the number of reads.
sac.mt.cole<-specaccum(spec.r.mt, method="coleman")
# hack specaccum object, to start at (0,0)
sac.mt.cole$sites <- c(0, sac.mt.cole$sites)
sac.mt.cole$richness <- c(0, sac.mt.cole$richness)
sac.mt.cole$sd <- c(0, sac.mt.cole$sd)
sac.mt.cole$individuals <- c(0, sac.mt.cole$individuals)

# Sequence-based sac for mountain bud
sac.mb.rarefaction<-specaccum(spec.r.mb, method="rarefaction")
# hack specaccum object, to start at (0,0)
sac.mb.rarefaction$sites <- c(0, sac.mb.rarefaction$sites)
sac.mb.rarefaction$richness <- c(0, sac.mb.rarefaction$richness)
sac.mb.rarefaction$sd <- c(0, sac.mb.rarefaction$sd)
sac.mb.rarefaction$individuals <- c(0, sac.mb.rarefaction$individuals)
# now, make sample based accumulation curve to produce a sample-based sac scaled to the number of reads.
sac.mb.cole<-specaccum(spec.r.mb, method="coleman")
# hack specaccum object, to start at (0,0)
sac.mb.cole$sites <- c(0, sac.mb.cole$sites)
sac.mb.cole$richness <- c(0, sac.mb.cole$richness)
sac.mb.cole$sd <- c(0, sac.mb.cole$sd)
sac.mb.cole$individuals <- c(0, sac.mb.cole$individuals)

#combined
n <- max(length(sac.cole$richness), length(sac.t.cole$richness))
length(sac.m.cole$richness) <- n
length(sac.m.rarefaction$individuals) <- n
length(sac.v.cole$richness) <- n
length(sac.v.rarefaction$individuals) <- n
length(sac.b.cole$richness) <- n
length(sac.b.rarefaction$individuals) <- n
length(sac.t.cole$richness) <- n
length(sac.t.rarefaction$individuals) <- n
length(sac.vt.cole$richness) <- n
length(sac.vt.rarefaction$individuals) <- n
length(sac.vb.cole$richness) <- n
length(sac.vb.rarefaction$individuals) <- n
length(sac.mt.cole$richness) <- n
length(sac.mt.rarefaction$individuals) <- n
length(sac.mb.cole$richness) <- n
length(sac.mb.rarefaction$individuals) <- n
sac.combined<-rbind(sac.cole$richness, sac.rarefaction$individuals,sac.m.cole$richness, sac.m.rarefaction$individuals,sac.v.cole$richness, sac.v.rarefaction$individuals, sac.b.cole$richness, sac.b.rarefaction$individuals,sac.t.cole$richness, sac.t.rarefaction$individuals,sac.mt.cole$richness, sac.mt.rarefaction$individuals,sac.mb.cole$richness, sac.mb.rarefaction$individuals,sac.vt.cole$richness, sac.vt.rarefaction$individuals,sac.vb.cole$richness, sac.vb.rarefaction$individuals, deparse.level=2)

## Plotting SACs
# Mountain vs. valley
par(mfrow=c(1,1))
plot(sac.combined[1,]~sac.combined[2,], type='l', ylab="OTU richness", xlab="ITS reads", col="white", lwd=2)
lines(sac.combined[3,]~sac.combined[4,], add=TRUE, col=orange.transp, lwd=5, lty=2)
lines(sac.combined[5,]~sac.combined[6,], add=TRUE, col=blue.transp, lwd=5, lty=3)
legend("bottomright", c("All samples", "Mountain", "Valley"), col = c("black",orange.transp, blue.transp), lwd=c(3,3,3), lty=c(1,2,3), text.col = "white", merge = TRUE)
legend("bottomright", c("All samples", "Mountain", "Valley"), col = c("black",orange.transp, blue.transp), lwd=c(3,3,3), lty=c(1,2,3), text.col = "black", merge = TRUE)
#significance test
t.test(specnumber(spec.r) ~ env$site)
legend("right",legend=c("t = 1.05, df = 11.12, p = 0.31"),bg="white")
dev.print (device=jpeg, file="Figures/fig06.1_Sac_valley_mountain.jpg", width=par("din")[1]*300, res=300, quality=100)
plot(sac.combined[5,]~sac.combined[6,], type='l', ylab="OTU richness", xlab="ITS reads", col="white", lwd=2)
lines(sac.combined[3,]~sac.combined[4,], add=TRUE, col=orange.transp, lwd=5, lty=1)
lines(sac.combined[5,]~sac.combined[6,], add=TRUE, col=blue.transp, lwd=5, lty=3)
legend("bottomright", c("Mountain", "Valley"), col = c(orange.transp, blue.transp), lwd=c(3,3), lty=c(1,3), text.col = "white", merge = TRUE)
legend("bottomright", c( "Mountain", "Valley"), col = c(orange.transp, blue.transp), lwd=c(3,3), lty=c(1,3), text.col = "black", merge = TRUE)
#significance test
t.test(specnumber(spec.r) ~ env$site)
#legend("topleft",legend=c("t = 1.24, df = 10.27, p < 0.25"),bg="white")
dev.print (device=jpeg, file="Figures/fig06.1.1_Sac_valley_mountain.jpg", width=par("din")[1]*300, res=300, quality=100)

# Bud vs twig
plot(sac.combined[1,]~sac.combined[2,], type='l', ylab="OTU richness", xlab="ITS reads", col="black", lwd=2)
lines(sac.combined[7,]~sac.combined[8,], add=TRUE, col=green.transp, lwd=5, lty=1)
lines(sac.combined[9,]~sac.combined[10,], add=TRUE, col=blue.transp, lwd=5, lty=3)
legend("bottomright", c("All samples","Bud","Twig"), col = c("black",green.transp, blue.transp), lwd=c(3,3,3), lty=c(1,3), text.col = "black", merge = TRUE)
t.test(specnumber(spec.r) ~ env$substrate)
legend("right",legend=c("t = -2.74, df = 13.86  p < 0.02"),bg="white")
dev.print (device=jpeg, file="Figures/fig06.2_Sac_bud_twig.jpg", width=par("din")[1]*300, res=300, quality=100)
plot(sac.combined[9,]~sac.combined[10,], type='l', ylab="OTU richness", xlab="ITS reads", col="white", lwd=2)
lines(sac.combined[7,]~sac.combined[8,], add=TRUE, col=green.transp, lwd=5, lty=3)
lines(sac.combined[9,]~sac.combined[10,], add=TRUE, col=brown.transp, lwd=5, lty=1)
legend("bottomright", c("Twig","Bud"), col = c(brown.transp, green.transp), lwd=c(3,3), lty=c(1,3), text.col = "black", merge = TRUE)
t.test(specnumber(spec.r) ~ env$substrate)
#legend("topleft",legend=c("t = -4.01, df = 13.63  p < 0.002"),bg="white")
dev.print (device=jpeg, file="Figures/fig06.2_Sac_bud_twig.jpg", width=par("din")[1]*300, res=300, quality=100)

# substrate and elevation combined
plot(sac.combined[1,]~sac.combined[2,], type='l', ylab="OTU richness", xlab="ITS reads", col="black", lwd=2)
lines(sac.combined[11,]~sac.combined[12,], add=TRUE, col=orange.transp, lwd=5, lty=2)
lines(sac.combined[13,]~sac.combined[14,], add=TRUE, col="yellow", lwd=5, lty=2)
lines(sac.combined[15,]~sac.combined[16,], add=TRUE, col="green", lwd=5, lty=3)
lines(sac.combined[17,]~sac.combined[18,], add=TRUE, col="red", lwd=5, lty=3)
legend("bottomright", c("All samples","Mou-twi","Mou-bud","Val-twig","Val-bud"), col = c("black",orange.transp,"yellow","green","red"), lwd=c(3,3,3), lty=c(1,2,3), text.col = "black", merge = TRUE)
dev.print (device=jpeg, file="Figures/fig06.3_Sac_sub and elevation combined.jpg", width=par("din")[1]*300, res=300, quality=100)

# All combined
plot(sac.combined[1,]~sac.combined[2,], type='l', ylab="OTU richness", xlab="ITS reads", col="black", lwd=2)
#plot(sac.combined[5,]~sac.combined[6,], type='l', ylab="OTU richness", xlab="ITS reads", col="black", lwd=2)
lines(sac.combined[3,]~sac.combined[4,], add=TRUE, col="gray", lwd=5, lty=2)
lines(sac.combined[5,]~sac.combined[6,], add=TRUE, col=blue.transp, lwd=5, lty=2)
lines(sac.combined[7,]~sac.combined[8,], add=TRUE, col=green.transp, lwd=5, lty=3)
lines(sac.combined[9,]~sac.combined[10,], add=TRUE, col="darkgreen", lwd=5, lty=3)
lines(sac.combined[11,]~sac.combined[12,], add=TRUE, col=orange.transp, lwd=5, lty=2)
lines(sac.combined[13,]~sac.combined[14,], add=TRUE, col="yellow", lwd=5, lty=2)
lines(sac.combined[15,]~sac.combined[16,], add=TRUE, col="green", lwd=5, lty=3)
lines(sac.combined[17,]~sac.combined[18,], add=TRUE, col="red", lwd=5, lty=3)
legend("bottomright", c("All samples","Mountain", "Valley","Bud","Twig","Mou-twi","Mou-bud","Val-twig","Val-bud"), col = c("black","grey",blue.transp,green.transp, "darkgreen",orange.transp,"yellow","green","red"), lwd=c(3,3,3), lty=c(1,2,3), text.col = "black", merge = TRUE)
dev.print (device=jpeg, file="Figures/fig06_Sac.jpg", width=par("din")[1]*300, res=300, quality=100)


########## ##################
### 3. Diversity indices
#############################
alpha<-fisher.alpha(spec.r)
alpha.v<-fisher.alpha(spec.r.valley)
alpha.m<-fisher.alpha(spec.r.mountain)
alpha.b<-fisher.alpha(spec.r.bud)
alpha.t<-fisher.alpha(spec.r.twig)
alpha.mt<-fisher.alpha(spec.r.mt)
alpha.mb<-fisher.alpha(spec.r.mb)
alpha.vt<-fisher.alpha(spec.r.vt)
alpha.vb<-fisher.alpha(spec.r.vb)

shannon<-diversity(spec.r)
shannon.v<-diversity(spec.r.valley)
shannon.m<-diversity(spec.r.mountain)
shannon.b<-diversity(spec.r.bud)
shannon.t<-diversity(spec.r.twig)
shannon.mt<-diversity(spec.r.mt)
shannon.mb<-diversity(spec.r.mb)
shannon.vt<-diversity(spec.r.vt)
shannon.vb<-diversity(spec.r.vb)

hill<-renyi(spec.r, scale=c(1,2,3), hill=T)
hill.1<-hill$"1"
hill.2<-hill$"2"
hill.3<-hill$"3"

hill.m = renyi(spec.r.mountain, scale=c(1,2,3), hill=T)
hill.m.1 = hill.m$"1"
hill.m.2 = hill.m$"2"
hill.m.3 = hill.m$"3"
hill.v = renyi(spec.r.valley, scale=c(1,2,3), hill=T)
hill.v.1 = hill.v$"1"
hill.v.2 = hill.v$"2"
hill.v.3 = hill.v$"3"

hill.t = renyi(spec.r.twig, scale=c(1,2,3), hill=T)
hill.t.1 = hill.t$"1"
hill.t.2 = hill.t$"2"
hill.t.3 = hill.t$"3"
hill.b = renyi(spec.r.bud, scale=c(1,2,3), hill=T)
hill.b.1 = hill.b$"1"
hill.b.2 = hill.b$"2"
hill.b.3 = hill.b$"3"

## accounting for different read numbers (calculating residuals)
# Second Hill 
hill.m.1.s = lm(hill.m.1 ~ rowSums(spec.r.mountain))
hill.v.1.s = lm(hill.v.1 ~ rowSums(spec.r.valley))

# Third Hill 
hill.m.2.s = lm(hill.m.2 ~ rowSums(spec.r.mountain))
hill.v.2.s = lm(hill.v.2 ~ rowSums(spec.r.valley))

# Fourth Hill 
hill.m.3.s = lm(hill.m.3 ~ rowSums(spec.r.mountain))
hill.v.3.s = lm(hill.v.3 ~ rowSums(spec.r.valley))

# Plot diversity values
par(mfrow=c(1,5))
par(mfrow=c(1,1))

boxplot(alpha~ env$substrate, col=c(green.transp, brown.transp), cex.lab=1, cex.axis=1, range=0, labels=F, main="Alpha", las=1, notch=FALSE)
boxplot(shannon~ env$substrate, col=c(green.transp, brown.transp), cex.lab=1, cex.axis=1, range=0, labels=F, main="Shannon", las=1)
dev.print (device=jpeg, file="Figures/fig07.3_bud twigs.jpg", width=par("din")[1]*600, res=600, quality=100)
boxplot(hill.1~ env$substrate, col=c(green.transp, brown.transp), cex.lab=1, cex.axis=1, range=0, labels=F, main="Hill N1", las=1)
boxplot(hill.2~ env$substrate, col=c(green.transp, brown.transp), cex.lab=1, cex.axis=1, range=0, labels=F, main="Hill N2", las=1)
boxplot(hill.3~ env$substrate, col=c(green.transp, brown.transp), cex.lab=1, cex.axis=1, range=0, labels=F, main="Hill N3", las=1)
dev.print (device=jpeg, file="Figures/fig07.1_DivInd_budtwig..jpg", width=par("din")[1]*600, res=600, quality=100)
boxplot(alpha~ env$elevation, col=c(orange.transp, blue.transp), cex.lab=1, cex.axis=1, range=0, labels=F, main="Alpha", las=1, notch=FALSE)
boxplot(shannon~ env$elevation, col=c(orange.transp, blue.transp), cex.lab=1, cex.axis=1, range=0, labels=F, main="Shannon", las=1)
dev.print (device=jpeg, file="Figures/fig07.4_V & M.jpg", width=par("din")[1]*600, res=600, quality=100)
boxplot(hill.1~ env$elevation, col=c(orange.transp, blue.transp), cex.lab=1, cex.axis=1, range=0, labels=F, main="Hill N1", las=1)
boxplot(hill.2~ env$elevation, col=c(orange.transp, blue.transp), cex.lab=1, cex.axis=1, range=0, labels=F, main="Hill N2", las=1)
boxplot(hill.3~ env$elevation, col=c(orange.transp, blue.transp), cex.lab=1, cex.axis=1, range=0, labels=F, main="Hill N3", las=1)
dev.print (device=jpeg, file="Figures/fig07.2_DivInd_mouvall.jpg", width=par("din")[1]*600, res=600, quality=100)

par(mfrow=c(1,5))
boxplot(alpha.m~ env.mountain$substrate, col=c(brown.transp, green.transp, orange.transp, blue.transp), cex.lab=1, cex.axis=1, range=0, labels=F, main="Alpha", las=2, notch=FALSE)
boxplot(shannon.m~ env.mountain$substrate, col=c(brown.transp, green.transp, orange.transp, blue.transp), cex.lab=1, cex.axis=1, range=0, labels=F, main="Shannon", las=2)
boxplot(hill.m.1~ env.mountain$substrate, col=c(brown.transp, green.transp, orange.transp, blue.transp), cex.lab=1, cex.axis=1, range=0, labels=F, main="Hill N1", las=2)
boxplot(hill.m.2~ env.mountain$substrate, col=c(brown.transp, green.transp, orange.transp, blue.transp), cex.lab=1, cex.axis=1, range=0, labels=F, main="Hill N2", las=2)
boxplot(hill.m.3~ env.mountain$substrate, col=c(brown.transp, green.transp, orange.transp, blue.transp), cex.lab=1, cex.axis=1, range=0, labels=F, main="Hill N3", las=2)

boxplot(alpha.v~ env.valley$substrate, col=c(brown.transp, green.transp, orange.transp, blue.transp), cex.lab=1, cex.axis=1, range=0, labels=F, main="Alpha", las=2, notch=FALSE)
boxplot(shannon.v~ env.valley$substrate, col=c(brown.transp, green.transp, orange.transp, blue.transp), cex.lab=1, cex.axis=1, range=0, labels=F, main="Shannon", las=2)
boxplot(hill.v.1.s$residuals~ env.valley$substrate, col=c(brown.transp, green.transp, orange.transp, blue.transp), cex.lab=1, cex.axis=1, range=0, labels=F, main="Hill N1", las=2)
boxplot(hill.v.2.s$residuals~ env.valley$substrate, col=c(brown.transp, green.transp, orange.transp, blue.transp), cex.lab=1, cex.axis=1, range=0, labels=F, main="Hill N2", las=2)
boxplot(hill.v.3.s$residuals~ env.valley$substrate, col=c(brown.transp, green.transp, orange.transp, blue.transp), cex.lab=1, cex.axis=1, range=0, labels=F, main="Hill N3", las=2)
dev.print (device=jpeg, file="Figures/fig07.5_V & M.jpg", width=par("din")[1]*600, res=600, quality=100)

par(mfrow=c(2,3))
par(mfrow=c(3,2))
boxplot(shannon~ env$substrate, col=c(green.transp, brown.transp), cex.lab=1, cex.axis=1, range=0, labels=F, las=1)
boxplot(shannon.m~ env.mountain$substrate, col=c(brown.transp, green.transp), cex.lab=1, cex.axis=1, range=0, labels=F, las=2)
boxplot(shannon.v~ env.valley$substrate, col=c(brown.transp, green.transp), cex.lab=1, cex.axis=1, range=0, labels=F, las=2)
boxplot(shannon~ env$elevation, col=c(orange.transp, blue.transp), cex.lab=1, cex.axis=1, range=0, labels=F, las=1)
boxplot(shannon.b~ env.bud$elevation, col=c(orange.transp, blue.transp), cex.lab=1, cex.axis=1, range=0, labels=F, las=2)
boxplot(shannon.t~ env.twig$elevation, col=c(orange.transp, blue.transp), cex.lab=1, cex.axis=1, range=0, labels=F, las=2)
dev.print (device=jpeg, file="Figures/fig07.5.1_V & M.jpg", width=par("din")[1]*600, res=600, quality=100)
dev.print (device=jpeg, file="Figures/fig07.5.2_V & M.jpg", width=par("din")[1]*600, res=600, quality=100)

boxplot(alpha.v~ env.valley$sub, col=c(brown.transp, green.transp, orange.transp, blue.transp), cex.lab=1, cex.axis=1, range=0, labels=F, main="Alpha", las=2, notch=FALSE)
boxplot(shannon.v~ env.valley$sub, col=c(brown.transp, green.transp, orange.transp, blue.transp), cex.lab=1, cex.axis=1, range=0, labels=F, main="Shannon", las=2)
boxplot(hill.v.1.s$residuals~ env.valley$sub, col=c(brown.transp, green.transp, orange.transp, blue.transp), cex.lab=1, cex.axis=1, range=0, labels=F, main="Hill N1", las=2)
boxplot(hill.v.2.s$residuals~ env.valley$sub, col=c(brown.transp, green.transp, orange.transp, blue.transp), cex.lab=1, cex.axis=1, range=0, labels=F, main="Hill N2", las=2)
boxplot(hill.v.3.s$residuals~ env.valley$sub, col=c(brown.transp, green.transp, orange.transp, blue.transp), cex.lab=1, cex.axis=1, range=0, labels=F, main="Hill N3", las=2)
dev.print (device=jpeg, file="Figures/fig07_DivIndices.jpg", width=par("din")[1]*600, res=600, quality=100)

par(mfrow=c(1,5))
boxplot(alpha~ env$site_substrate, col=c(green.transp, brown.transp), cex.lab=1, cex.axis=1, range=0, labels=F, main="Alpha", las=2, notch=FALSE)
boxplot(shannon~ env$site_substrate, col=c(green.transp, brown.transp), cex.lab=1, cex.axis=1, range=0, labels=F, main="Shannon", las=2)
boxplot(hill.1~ env$site_substrate, col=c(green.transp, brown.transp), cex.lab=1, cex.axis=1, range=0, labels=F, main="Hill N1", las=2)
boxplot(hill.2~ env$site_substrate, col=c(green.transp, brown.transp), cex.lab=1, cex.axis=1, range=0, labels=F, main="Hill N2", las=2)
boxplot(hill.3~ env$site_substrate, col=c(green.transp, brown.transp), cex.lab=1, cex.axis=1, range=0, labels=F, main="Hill N3", las=2)
dev.print (device=jpeg, file="Figures/fig07.10_DivIndices.jpg", width=par("din")[1]*600, res=600, quality=100)


### now the statistics
## alpha
# bud vs twig
glm.alpha.sub=manyglm(alpha ~ env$substrate)
aov(glm.alpha.sub)
anova(glm.alpha.sub)# twig vs bud
#vally vs mountain
glm.alpha.site=manyglm(alpha ~ env$elevation)
aov(glm.alpha.site)
anova(glm.alpha.site)  # val vs mount
# site-substrate 
glm.alpha.v=manyglm(alpha.v ~ env.valley$substrate)
aov(glm.alpha.v)
anova(glm.alpha.v)
glm.alpha.m=manyglm(alpha.m ~ env.mountain$substrate)
aov(glm.alpha.m)
anova(glm.alpha.m)

## shannon
# bud vs twig
glm.shannon.sub=manyglm(shannon ~ env$substrate)
aov(glm.shannon.sub)
anova(glm.shannon.sub)# twig vs bud
#vally vs mountain
glm.shannon.site=manyglm(shannon ~ env$elevation)
aov(glm.shannon.site)
anova(glm.shannon.site)  # val vs mount
# site-substrate 
glm.shannon.v=manyglm(shannon.v ~ env.valley$substrate)
aov(glm.shannon.v)
anova(glm.shannon.v)
glm.shannon.m=manyglm(shannon.m ~ env.mountain$substrate)
aov(glm.shannon.m)
anova(glm.shannon.m)


## hill1
# bud vs twig
glm.hill1.sub=manyglm(hill.1 ~ env$substrate)
aov(glm.hill1.sub)
anova(glm.hill1.sub)# twig vs bud
#vally vs mountain
glm.hill1.site=manyglm(hill.1 ~ env$elevation)
aov(glm.hill1.site)
anova(glm.hill1.site)  # val vs mount
# site-substrate 
glm.hill1.v=manyglm(hill.v.1 ~ env.valley$substrate)
aov(glm.hill1.v)
anova(glm.hill1.v)
glm.hill1.m=manyglm(hill.m.1 ~ env.mountain$substrate)
aov(glm.hill1.m)
anova(glm.hill1.m)

## hill2
# bud vs twig
glm.hill2.sub=manyglm(hill.2 ~ env$substrate)
aov(glm.hill2.sub)
anova(glm.hill2.sub)# twig vs bud
#vally vs mountain
glm.hill2.site=manyglm(hill.2 ~ env$elevation)
aov(glm.hill2.site)
anova(glm.hill2.site)  # val vs mount
# site-substrate 
glm.hill2.v=manyglm(hill.v.2 ~ env.valley$substrate)
aov(glm.hill2.v)
anova(glm.hill2.v)
glm.hill2.m=manyglm(hill.m.2 ~ env.mountain$substrate)
aov(glm.hill2.m)
anova(glm.hill2.m)

## hill3
# bud vs twig
glm.hill3.sub=manyglm(hill.3 ~ env$substrate)
aov(glm.hill3.sub)
anova(glm.hill3.sub)# twig vs bud
#vally vs mountain
glm.hill3.site=manyglm(hill.3 ~ env$elevation)
aov(glm.hill3.site)
anova(glm.hill3.site)  # val vs mount
# site-substrate 
glm.hill3.v=manyglm(hill.v.3 ~ env.valley$substrate)
aov(glm.hill3.v)
anova(glm.hill3.v)
glm.hill3.m=manyglm(hill.m.3 ~ env.mountain$substrate)
aov(glm.hill3.m)
anova(glm.hill3.m)


##########
### END  #
##########
