# Supplementary material for: Mycobiomes of Young Beech Trees Are Distinguished by Organ Rather Than by Habitat, and Community Analyses Suggest Competitive Interactions Among Twig Fungi
Source: Front Microbiol. 2021 Apr 15;12:646302. doi: 10.3389/fmicb.2021.646302 (PMC8086555; doi:10.3389/fmicb.2021.646302)
Supplement: Supplementary file 2 [file Data_Sheet_2.ZIP › Supplementary file 2/stat.rare.txt]

> ### now the statistics
> ## alpha
> # bud vs twig
> glm.alpha.sub=manyglm(alpha ~ env$substrate)
Warning message:
In manyglm(alpha ~ env$substrate) :
  Non-integer data are fitted to the negative.binomial model.
> aov(glm.alpha.sub)
Call:
   aov(formula = glm.alpha.sub)

Terms:
                env$substrate Residuals
Sum of Squares       13.75029  26.25817
Deg. of Freedom             1        14

Residual standard error: 1.36952
Estimated effects may be unbalanced
> anova(glm.alpha.sub)# twig vs bud
Time elapsed: 0 hr 0 min 0 sec
Analysis of Deviance Table

Model: alpha ~ env$substrate

Multivariate test:
              Res.Df Df.diff   Dev Pr(>Dev)  
(Intercept)       15                         
env$substrate     14       1 3.722    0.021 *
---
Signif. codes:  0 ‘***’ 0.001 ‘**’ 0.01 ‘*’ 0.05 ‘.’ 0.1 ‘ ’ 1
Arguments: P-value calculated using 999 iterations via PIT-trap resampling.

> #vally vs mountain
> glm.alpha.site=manyglm(alpha ~ env$elevation)
Warning message:
In manyglm(alpha ~ env$elevation) :
  Non-integer data are fitted to the negative.binomial model.
> aov(glm.alpha.site)
Call:
   aov(formula = glm.alpha.site)

Terms:
                env$elevation Residuals
Sum of Squares        2.90128  37.10719
Deg. of Freedom             1        14

Residual standard error: 1.62804
Estimated effects may be unbalanced
> anova(glm.alpha.site)  # val vs mount
Time elapsed: 0 hr 0 min 0 sec
Analysis of Deviance Table

Model: alpha ~ env$elevation

Multivariate test:
              Res.Df Df.diff   Dev Pr(>Dev)
(Intercept)       15                       
env$elevation     14       1 0.786    0.289
Arguments: P-value calculated using 999 iterations via PIT-trap resampling.

> # site-substrate 
> glm.alpha.v=manyglm(alpha.v ~ env.valley$substrate)
Warning message:
In manyglm(alpha.v ~ env.valley$substrate) :
  Non-integer data are fitted to the negative.binomial model.
> aov(glm.alpha.v)
Call:
   aov(formula = glm.alpha.v)

Terms:
                env.valley$substrate Residuals
Sum of Squares              1.358865 16.279975
Deg. of Freedom                    1         7

Residual standard error: 1.525028
Estimated effects may be unbalanced
> anova(glm.alpha.v)
Time elapsed: 0 hr 0 min 0 sec
Analysis of Deviance Table

Model: alpha.v ~ env.valley$substrate

Multivariate test:
                     Res.Df Df.diff   Dev Pr(>Dev)
(Intercept)               8                       
env.valley$substrate      7       1 0.334     0.37
Arguments: P-value calculated using 999 iterations via PIT-trap resampling.

> glm.alpha.m=manyglm(alpha.m ~ env.mountain$substrate)
Warning message:
In manyglm(alpha.m ~ env.mountain$substrate) :
  Non-integer data are fitted to the negative.binomial model.
> aov(glm.alpha.m)
Call:
   aov(formula = glm.alpha.m)

Terms:
                env.mountain$substrate Residuals
Sum of Squares                16.07417   3.39418
Deg. of Freedom                      1         5

Residual standard error: 0.8239151
Estimated effects may be unbalanced
> anova(glm.alpha.m)
Time elapsed: 0 hr 0 min 0 sec
Analysis of Deviance Table

Model: alpha.m ~ env.mountain$substrate

Multivariate test:
                       Res.Df Df.diff   Dev Pr(>Dev)  
(Intercept)                 6                         
env.mountain$substrate      5       1 4.904    0.026 *
---
Signif. codes:  0 ‘***’ 0.001 ‘**’ 0.01 ‘*’ 0.05 ‘.’ 0.1 ‘ ’ 1
Arguments: P-value calculated using 999 iterations via PIT-trap resampling.

> ## shannon
> # bud vs twig
> glm.shannon.sub=manyglm(shannon ~ env$substrate)
Warning message:
In manyglm(shannon ~ env$substrate) :
  Non-integer data are fitted to the negative.binomial model.
> aov(glm.shannon.sub)
Call:
   aov(formula = glm.shannon.sub)

Terms:
                env$substrate Residuals
Sum of Squares       2.462299  1.479493
Deg. of Freedom             1        14

Residual standard error: 0.3250816
Estimated effects may be unbalanced
> anova(glm.shannon.sub)# twig vs bud
Time elapsed: 0 hr 0 min 0 sec
Analysis of Deviance Table

Model: shannon ~ env$substrate

Multivariate test:
              Res.Df Df.diff   Dev Pr(>Dev)  
(Intercept)       15                         
env$substrate     14       1 1.191    0.036 *
---
Signif. codes:  0 ‘***’ 0.001 ‘**’ 0.01 ‘*’ 0.05 ‘.’ 0.1 ‘ ’ 1
Arguments: P-value calculated using 999 iterations via PIT-trap resampling.

> #vally vs mountain
> glm.shannon.site=manyglm(shannon ~ env$elevation)
Warning message:
In manyglm(shannon ~ env$elevation) :
  Non-integer data are fitted to the negative.binomial model.
> aov(glm.shannon.site)
Call:
   aov(formula = glm.shannon.site)

Terms:
                env$elevation Residuals
Sum of Squares       0.324591  3.617200
Deg. of Freedom             1        14

Residual standard error: 0.5083025
Estimated effects may be unbalanced
> anova(glm.shannon.site)  # val vs mount
Time elapsed: 0 hr 0 min 0 sec
Analysis of Deviance Table

Model: shannon ~ env$elevation

Multivariate test:
              Res.Df Df.diff   Dev Pr(>Dev)
(Intercept)       15                       
env$elevation     14       1 0.157    0.394
Arguments: P-value calculated using 999 iterations via PIT-trap resampling.

> # site-substrate 
> glm.shannon.v=manyglm(shannon.v ~ env.valley$substrate)
Warning message:
In manyglm(shannon.v ~ env.valley$substrate) :
  Non-integer data are fitted to the negative.binomial model.
> aov(glm.shannon.v)
Call:
   aov(formula = glm.shannon.v)

Terms:
                env.valley$substrate Residuals
Sum of Squares             0.4559321 0.1117113
Deg. of Freedom                    1         7

Residual standard error: 0.126328
Estimated effects may be unbalanced
> anova(glm.shannon.v)
Time elapsed: 0 hr 0 min 0 sec
Analysis of Deviance Table

Model: shannon.v ~ env.valley$substrate

Multivariate test:
                     Res.Df Df.diff   Dev Pr(>Dev)
(Intercept)               8                       
env.valley$substrate      7       1 0.209    0.158
Arguments: P-value calculated using 999 iterations via PIT-trap resampling.

> glm.shannon.m=manyglm(shannon.m ~ env.mountain$substrate)
Warning message:
In manyglm(shannon.m ~ env.mountain$substrate) :
  Non-integer data are fitted to the negative.binomial model.
> aov(glm.shannon.m)
Call:
   aov(formula = glm.shannon.m)

Terms:
                env.mountain$substrate Residuals
Sum of Squares                2.305916  0.743641
Deg. of Freedom                      1         5

Residual standard error: 0.385653
Estimated effects may be unbalanced
> anova(glm.shannon.m)
Time elapsed: 0 hr 0 min 0 sec
Analysis of Deviance Table

Model: shannon.m ~ env.mountain$substrate

Multivariate test:
                       Res.Df Df.diff   Dev Pr(>Dev)  
(Intercept)                 6                         
env.mountain$substrate      5       1 1.186    0.096 .
---
Signif. codes:  0 ‘***’ 0.001 ‘**’ 0.01 ‘*’ 0.05 ‘.’ 0.1 ‘ ’ 1
Arguments: P-value calculated using 999 iterations via PIT-trap resampling.

> ## hill1
> # bud vs twig
> glm.hill1.sub=manyglm(hill.1 ~ env$substrate)
Warning message:
In manyglm(hill.1 ~ env$substrate) :
  Non-integer data are fitted to the negative.binomial model.
> aov(glm.hill1.sub)
Call:
   aov(formula = glm.hill1.sub)

Terms:
                env$substrate Residuals
Sum of Squares      151.66683  44.27822
Deg. of Freedom             1        14

Residual standard error: 1.778407
Estimated effects may be unbalanced
> anova(glm.hill1.sub)# twig vs bud
Time elapsed: 0 hr 0 min 0 sec
Analysis of Deviance Table

Model: hill.1 ~ env$substrate

Multivariate test:
              Res.Df Df.diff   Dev Pr(>Dev)    
(Intercept)       15                           
env$substrate     14       1 16.38    0.001 ***
---
Signif. codes:  0 ‘***’ 0.001 ‘**’ 0.01 ‘*’ 0.05 ‘.’ 0.1 ‘ ’ 1
Arguments: P-value calculated using 999 iterations via PIT-trap resampling.

> #vally vs mountain
> glm.hill1.site=manyglm(hill.1 ~ env$elevation)
Warning message:
In manyglm(hill.1 ~ env$elevation) :
  Non-integer data are fitted to the negative.binomial model.
> aov(glm.hill1.site)
Call:
   aov(formula = glm.hill1.site)

Terms:
                env$elevation Residuals
Sum of Squares         4.9716  190.9735
Deg. of Freedom             1        14

Residual standard error: 3.693367
Estimated effects may be unbalanced
> anova(glm.hill1.site)  # val vs mount
Time elapsed: 0 hr 0 min 0 sec
Analysis of Deviance Table

Model: hill.1 ~ env$elevation

Multivariate test:
              Res.Df Df.diff   Dev Pr(>Dev)
(Intercept)       15                       
env$elevation     14       1 0.393    0.561
Arguments: P-value calculated using 999 iterations via PIT-trap resampling.

> # site-substrate 
> glm.hill1.v=manyglm(hill.v.1 ~ env.valley$substrate)
Warning message:
In manyglm(hill.v.1 ~ env.valley$substrate) :
  Non-integer data are fitted to the negative.binomial model.
> aov(glm.hill1.v)
Call:
   aov(formula = glm.hill1.v)

Terms:
                env.valley$substrate Residuals
Sum of Squares              37.65034  11.38295
Deg. of Freedom                    1         7

Residual standard error: 1.2752
Estimated effects may be unbalanced
> anova(glm.hill1.v)
Time elapsed: 0 hr 0 min 0 sec
Analysis of Deviance Table

Model: hill.v.1 ~ env.valley$substrate

Multivariate test:
                     Res.Df Df.diff   Dev Pr(>Dev)   
(Intercept)               8                          
env.valley$substrate      7       1 4.124    0.007 **
---
Signif. codes:  0 ‘***’ 0.001 ‘**’ 0.01 ‘*’ 0.05 ‘.’ 0.1 ‘ ’ 1
Arguments: P-value calculated using 999 iterations via PIT-trap resampling.

> glm.hill1.m=manyglm(hill.m.1 ~ env.mountain$substrate)
Warning message:
In manyglm(hill.m.1 ~ env.mountain$substrate) :
  Non-integer data are fitted to the negative.binomial model.
> aov(glm.hill1.m)
Call:
   aov(formula = glm.hill1.m)

Terms:
                env.mountain$substrate Residuals
Sum of Squares                129.8850   12.0552
Deg. of Freedom                      1         5

Residual standard error: 1.552752
Estimated effects may be unbalanced
> anova(glm.hill1.m)
Time elapsed: 0 hr 0 min 0 sec
Analysis of Deviance Table

Model: hill.m.1 ~ env.mountain$substrate

Multivariate test:
                       Res.Df Df.diff   Dev Pr(>Dev)  
(Intercept)                 6                         
env.mountain$substrate      5       1 11.27    0.014 *
---
Signif. codes:  0 ‘***’ 0.001 ‘**’ 0.01 ‘*’ 0.05 ‘.’ 0.1 ‘ ’ 1
Arguments: P-value calculated using 999 iterations via PIT-trap resampling.

> ## hill2
> # bud vs twig
> glm.hill2.sub=manyglm(hill.2 ~ env$substrate)
Warning message:
In manyglm(hill.2 ~ env$substrate) :
  Non-integer data are fitted to the negative.binomial model.
> aov(glm.hill2.sub)
Call:
   aov(formula = glm.hill2.sub)

Terms:
                env$substrate Residuals
Sum of Squares       79.02369  26.65895
Deg. of Freedom             1        14

Residual standard error: 1.379931
Estimated effects may be unbalanced
> anova(glm.hill2.sub)# twig vs bud
Time elapsed: 0 hr 0 min 0 sec
Analysis of Deviance Table

Model: hill.2 ~ env$substrate

Multivariate test:
              Res.Df Df.diff   Dev Pr(>Dev)   
(Intercept)       15                          
env$substrate     14       1 12.05    0.002 **
---
Signif. codes:  0 ‘***’ 0.001 ‘**’ 0.01 ‘*’ 0.05 ‘.’ 0.1 ‘ ’ 1
Arguments: P-value calculated using 999 iterations via PIT-trap resampling.

> #vally vs mountain
> glm.hill2.site=manyglm(hill.2 ~ env$elevation)
Warning message:
In manyglm(hill.2 ~ env$elevation) :
  Non-integer data are fitted to the negative.binomial model.
> aov(glm.hill2.site)
Call:
   aov(formula = glm.hill2.site)

Terms:
                env$elevation Residuals
Sum of Squares        2.12558 103.55706
Deg. of Freedom             1        14

Residual standard error: 2.71973
Estimated effects may be unbalanced
> anova(glm.hill2.site)  # val vs mount
Time elapsed: 0 hr 0 min 0 sec
Analysis of Deviance Table

Model: hill.2 ~ env$elevation

Multivariate test:
              Res.Df Df.diff  Dev Pr(>Dev)
(Intercept)       15                      
env$elevation     14       1 0.32    0.572
Arguments: P-value calculated using 999 iterations via PIT-trap resampling.

> # site-substrate 
> glm.hill2.v=manyglm(hill.v.2 ~ env.valley$substrate)
Warning message:
In manyglm(hill.v.2 ~ env.valley$substrate) :
  Non-integer data are fitted to the negative.binomial model.
> aov(glm.hill2.v)
Call:
   aov(formula = glm.hill2.v)

Terms:
                env.valley$substrate Residuals
Sum of Squares             21.265604  9.347399
Deg. of Freedom                    1         7

Residual standard error: 1.15557
Estimated effects may be unbalanced
> anova(glm.hill2.v)
Time elapsed: 0 hr 0 min 0 sec
Analysis of Deviance Table

Model: hill.v.2 ~ env.valley$substrate

Multivariate test:
                     Res.Df Df.diff   Dev Pr(>Dev)  
(Intercept)               8                         
env.valley$substrate      7       1 3.114    0.026 *
---
Signif. codes:  0 ‘***’ 0.001 ‘**’ 0.01 ‘*’ 0.05 ‘.’ 0.1 ‘ ’ 1
Arguments: P-value calculated using 999 iterations via PIT-trap resampling.

> glm.hill2.m=manyglm(hill.m.2 ~ env.mountain$substrate)
Warning message:
In manyglm(hill.m.2 ~ env.mountain$substrate) :
  Non-integer data are fitted to the negative.binomial model.
> aov(glm.hill2.m)
Call:
   aov(formula = glm.hill2.m)

Terms:
                env.mountain$substrate Residuals
Sum of Squares                64.77052   8.17353
Deg. of Freedom                      1         5

Residual standard error: 1.278556
Estimated effects may be unbalanced
> anova(glm.hill2.m)
Time elapsed: 0 hr 0 min 0 sec
Analysis of Deviance Table

Model: hill.m.2 ~ env.mountain$substrate

Multivariate test:
                       Res.Df Df.diff   Dev Pr(>Dev)   
(Intercept)                 6                          
env.mountain$substrate      5       1 9.059    0.008 **
---
Signif. codes:  0 ‘***’ 0.001 ‘**’ 0.01 ‘*’ 0.05 ‘.’ 0.1 ‘ ’ 1
Arguments: P-value calculated using 999 iterations via PIT-trap resampling.

> ## hill3
> # bud vs twig
> glm.hill3.sub=manyglm(hill.3 ~ env$substrate)
Warning message:
In manyglm(hill.3 ~ env$substrate) :
  Non-integer data are fitted to the negative.binomial model.
> aov(glm.hill3.sub)
Call:
   aov(formula = glm.hill3.sub)

Terms:
                env$substrate Residuals
Sum of Squares       54.71612  25.51720
Deg. of Freedom             1        14

Residual standard error: 1.350058
Estimated effects may be unbalanced
> anova(glm.hill3.sub)# twig vs bud
Time elapsed: 0 hr 0 min 0 sec
Analysis of Deviance Table

Model: hill.3 ~ env$substrate

Multivariate test:
              Res.Df Df.diff  Dev Pr(>Dev)   
(Intercept)       15                         
env$substrate     14       1 9.56    0.002 **
---
Signif. codes:  0 ‘***’ 0.001 ‘**’ 0.01 ‘*’ 0.05 ‘.’ 0.1 ‘ ’ 1
Arguments: P-value calculated using 999 iterations via PIT-trap resampling.

> #vally vs mountain
> glm.hill3.site=manyglm(hill.3 ~ env$elevation)
Warning message:
In manyglm(hill.3 ~ env$elevation) :
  Non-integer data are fitted to the negative.binomial model.
> aov(glm.hill3.site)
Call:
   aov(formula = glm.hill3.site)

Terms:
                env$elevation Residuals
Sum of Squares        1.29089  78.94243
Deg. of Freedom             1        14

Residual standard error: 2.374604
Estimated effects may be unbalanced
> anova(glm.hill3.site)  # val vs mount
Time elapsed: 0 hr 0 min 0 sec
Analysis of Deviance Table

Model: hill.3 ~ env$elevation

Multivariate test:
              Res.Df Df.diff   Dev Pr(>Dev)
(Intercept)       15                       
env$elevation     14       1 0.223    0.628
Arguments: P-value calculated using 999 iterations via PIT-trap resampling.

> # site-substrate 
> glm.hill3.v=manyglm(hill.v.3 ~ env.valley$substrate)
Warning message:
In manyglm(hill.v.3 ~ env.valley$substrate) :
  Non-integer data are fitted to the negative.binomial model.
> aov(glm.hill3.v)
Call:
   aov(formula = glm.hill3.v)

Terms:
                env.valley$substrate Residuals
Sum of Squares              14.54139  10.98589
Deg. of Freedom                    1         7

Residual standard error: 1.252762
Estimated effects may be unbalanced
> anova(glm.hill3.v)
Time elapsed: 0 hr 0 min 0 sec
Analysis of Deviance Table

Model: hill.v.3 ~ env.valley$substrate

Multivariate test:
                     Res.Df Df.diff   Dev Pr(>Dev)  
(Intercept)               8                         
env.valley$substrate      7       1 2.451    0.034 *
---
Signif. codes:  0 ‘***’ 0.001 ‘**’ 0.01 ‘*’ 0.05 ‘.’ 0.1 ‘ ’ 1
Arguments: P-value calculated using 999 iterations via PIT-trap resampling.

> glm.hill3.m=manyglm(hill.m.3 ~ env.mountain$substrate)
Warning message:
In manyglm(hill.m.3 ~ env.mountain$substrate) :
  Non-integer data are fitted to the negative.binomial model.
> aov(glm.hill3.m)
Call:
   aov(formula = glm.hill3.m)

Terms:
                env.mountain$substrate Residuals
Sum of Squares                45.41206   8.00309
Deg. of Freedom                      1         5

Residual standard error: 1.265156
Estimated effects may be unbalanced
> anova(glm.hill3.m)
Time elapsed: 0 hr 0 min 0 sec
Analysis of Deviance Table

Model: hill.m.3 ~ env.mountain$substrate

Multivariate test:
                       Res.Df Df.diff   Dev Pr(>Dev)  
(Intercept)                 6                         
env.mountain$substrate      5       1 7.729    0.015 *
---
Signif. codes:  0 ‘***’ 0.001 ‘**’ 0.01 ‘*’ 0.05 ‘.’ 0.1 ‘ ’ 1
Arguments: P-value calculated using 999 iterations via PIT-trap resampling.
